# Supplementary material for: Breast cancer dormancy is associated with a 4NG1 state and not senescence
Source: NPJ Breast Cancer. 2021 Oct 27;7:140. doi: 10.1038/s41523-021-00347-0 (PMC8551199; doi:10.1038/s41523-021-00347-0)
Supplement: Supplementary file 1 — Supplementary Data 1 [file 41523_2021_347_MOESM1_ESM.xlsx]

## Sheet: Supp. data 1 - GSEA 2D
NAME	SIZE	ES	NES	NOM.p.val	FDR.q.val	FWER.p.val	RANK.AT.MAX	LEADING.EDGE	Genes_in_core_enrichment	Genes_not_in_core_enrichment	Statistically_signficant	Cluster_name
GO_BONE_RESORPTION	52	0.889456	1.76929	0	0.00299272	0.003	184	tags=15%, list=1%, signal=16%	8	44	Yes	Phospholipase activity (n=31 gene sets)
REACTOME_FORMATION_OF_THE_CORNIFIED_ENVELOPE	56	0.857868	1.72856	0	0.00723102	0.036	1084	tags=36%, list=7%, signal=38%	20	36	Yes	Keratinization; epidermal cell differentation (n=11 gene sets)
GO_CYTOKINE_SECRETION	164	0.774487	1.72548	0	0.00752606	0.044	1472	tags=27%, list=10%, signal=30%	45	119	Yes	Inflammatory response (n=52 gene sets)
GO_REGULATION_OF_BONE_REMODELING	40	0.885178	1.72161	0	0.00774295	0.052	184	tags=15%, list=1%, signal=15%	6	34	Yes	Phospholipase activity (n=31 gene sets)
GO_KERATINIZATION	68	0.852241	1.73616	0	0.00837065	0.025	1084	tags=34%, list=7%, signal=36%	23	45	Yes	Keratinization; epidermal cell differentation (n=11 gene sets)
GO_POSITIVE_REGULATION_OF_LOCOMOTION	475	0.73525	1.72916	0	0.00903878	0.036	1752	tags=28%, list=12%, signal=31%	134	341	Yes	Cell migration; chemotaxis (n=29 gene sets)
GO_SPROUTING_ANGIOGENESIS	103	0.802953	1.71467	0	0.00979547	0.074	1128	tags=25%, list=7%, signal=27%	26	77	Yes	Cell migration; chemotaxis (n=29 gene sets)
GO_POSITIVE_REGULATION_OF_ERK1_AND_ERK2_CASCADE	156	0.792459	1.74276	0	0.010043	0.02	1527	tags=32%, list=10%, signal=35%	50	106	Yes	Phospholipase activity (n=31 gene sets)
GO_REGULATION_OF_CHEMOTAXIS	175	0.766205	1.69924	0	0.0108623	0.147	768	tags=19%, list=5%, signal=20%	34	141	Yes	Cell migration; chemotaxis (n=29 gene sets)
GO_CORNIFICATION	58	0.857314	1.69969	0	0.0115666	0.146	1084	tags=36%, list=7%, signal=39%	21	37	Yes	Keratinization; epidermal cell differentation (n=11 gene sets)
GO_NEGATIVE_REGULATION_OF_CYTOKINE_SECRETION	48	0.859706	1.70126	0.0013986	0.0116055	0.136	1327	tags=27%, list=9%, signal=30%	13	35	Yes	Inflammatory response (n=52 gene sets)
REACTOME_KERATINIZATION	59	0.853697	1.70296	0	0.0121549	0.131	1084	tags=34%, list=7%, signal=36%	20	39	Yes	Keratinization; epidermal cell differentation (n=11 gene sets)
GO_EMBRYONIC_PLACENTA_DEVELOPMENT	79	0.82228	1.70437	0	0.0122533	0.12	1055	tags=22%, list=7%, signal=23%	17	62	Yes	Phospholipase activity (n=31 gene sets)
GO_POSITIVE_REGULATION_OF_RESPONSE_TO_EXTERNAL_STIMULUS	252	0.739537	1.69395	0	0.0123817	0.177	931	tags=17%, list=6%, signal=18%	43	209	Yes	Inflammatory response (n=52 gene sets)
GO_SKIN_DEVELOPMENT	236	0.74808	1.70549	0	0.0125746	0.111	1572	tags=28%, list=10%, signal=31%	66	170	Yes	Keratinization; epidermal cell differentation (n=11 gene sets)
GO_LEUKOCYTE_CHEMOTAXIS	163	0.759383	1.69273	0	0.012602	0.189	1166	tags=21%, list=8%, signal=22%	34	129	Yes	Cell migration; chemotaxis (n=29 gene sets)
GO_POSITIVE_REGULATION_OF_PHOSPHOLIPASE_ACTIVITY	47	0.847284	1.69132	0	0.0126844	0.2	768	tags=21%, list=5%, signal=22%	10	37	Yes	Phospholipase activity (n=31 gene sets)
GO_DEFENSE_RESPONSE_TO_GRAM_NEGATIVE_BACTERIUM	40	0.859019	1.68792	0	0.0128768	0.223	662	tags=20%, list=4%, signal=21%	8	32	Yes	Inflammatory response (n=52 gene sets)
GO_PLACENTA_DEVELOPMENT	136	0.787316	1.70723	0	0.0129633	0.104	1245	tags=21%, list=8%, signal=22%	28	108	Yes	Phospholipase activity (n=31 gene sets)
GO_BONE_REMODELING	76	0.820349	1.6888	0	0.0130778	0.217	374	tags=13%, list=2%, signal=13%	10	66	Yes	Phospholipase activity (n=31 gene sets)
HALLMARK_TNFA_SIGNALING_VIA_NFKB	187	0.742726	1.68275	0	0.013383	0.263	1740	tags=40%, list=12%, signal=45%	75	112	Yes	Inflammatory response (n=52 gene sets)
GO_REGULATION_OF_LIPASE_ACTIVITY	77	0.813878	1.68061	0	0.0134393	0.282	768	tags=21%, list=5%, signal=22%	16	61	Yes	Phospholipase activity (n=31 gene sets)
GO_APICAL_PLASMA_MEMBRANE	272	0.726348	1.68341	0	0.0134893	0.255	1166	tags=17%, list=8%, signal=18%	47	225	Yes	Endothelium development (n=19 gene sets)
GO_ENDOTHELIAL_CELL_MIGRATION	177	0.754118	1.67803	0	0.0137103	0.309	993	tags=21%, list=7%, signal=23%	38	139	Yes	Cell migration; chemotaxis (n=29 gene sets)
GO_POSITIVE_REGULATION_OF_RECEPTOR_SIGNALING_PATHWAY_VIA_STAT	68	0.814133	1.68392	0	0.0138436	0.251	1499	tags=26%, list=10%, signal=29%	18	50	Yes	Inflammatory response (n=52 gene sets)
GO_INTERLEUKIN_1_PRODUCTION	69	0.808643	1.68116	0	0.0139162	0.28	1527	tags=35%, list=10%, signal=39%	24	45	Yes	Inflammatory response (n=52 gene sets)
GO_EPIDERMIS_DEVELOPMENT	270	0.728381	1.67834	0	0.0141601	0.308	1568	tags=27%, list=10%, signal=29%	72	198	Yes	Keratinization; epidermal cell differentation (n=11 gene sets)
GO_REGULATION_OF_ENDOTHELIAL_CELL_MIGRATION	138	0.761406	1.67517	0	0.0151574	0.348	993	tags=24%, list=7%, signal=25%	33	105	Yes	Cell migration; chemotaxis (n=29 gene sets)
GO_CYTOKINE_PRODUCTION_INVOLVED_IN_IMMUNE_RESPONSE	86	0.791603	1.67245	0	0.0162631	0.375	1989	tags=38%, list=13%, signal=44%	33	53	Yes	Inflammatory response (n=52 gene sets)
GO_NEGATIVE_REGULATION_OF_RESPONSE_TO_EXTERNAL_STIMULUS	278	0.719099	1.65095	0	0.0169757	0.633	1054	tags=17%, list=7%, signal=17%	46	232	Yes	Cell migration; chemotaxis (n=29 gene sets)
GO_HETEROTYPIC_CELL_CELL_ADHESION	49	0.83928	1.65143	0	0.0170092	0.625	1562	tags=39%, list=10%, signal=43%	19	30	Yes	Cell migration; chemotaxis (n=29 gene sets)
GO_EXOCRINE_SYSTEM_DEVELOPMENT	41	0.858424	1.66342	0	0.0170455	0.475	783	tags=29%, list=5%, signal=31%	12	29	Yes	Cell development (n=23 gene sets)
GO_CELL_CELL_JUNCTION_ORGANIZATION	139	0.754213	1.65177	0	0.0170957	0.622	1696	tags=35%, list=11%, signal=39%	48	91	Yes	Endothelium development (n=19 gene sets)
GO_NEGATIVE_REGULATION_OF_SECRETION	176	0.741006	1.6519	0	0.0173468	0.62	1434	tags=21%, list=10%, signal=23%	37	139	Yes	Inflammatory response (n=52 gene sets)
GO_CELL_FATE_DETERMINATION	30	0.872958	1.65244	0.00141643	0.0173883	0.614	767	tags=23%, list=5%, signal=25%	7	23	Yes	Cell development (n=23 gene sets)
GO_CELL_ADHESION_MOLECULE_BINDING	447	0.703698	1.66084	0	0.017391	0.504	1562	tags=22%, list=10%, signal=24%	98	349	Yes	Endothelium development (n=19 gene sets)
GO_ARTERY_MORPHOGENESIS	56	0.820699	1.65887	0	0.0174177	0.53	821	tags=29%, list=5%, signal=30%	16	40	Yes	Cell development (n=23 gene sets)
GO_PROSTATE_GLAND_DEVELOPMENT	42	0.839088	1.64973	0	0.0174643	0.651	897	tags=24%, list=6%, signal=25%	10	32	Yes	Cell development (n=23 gene sets)
GO_PROTEOGLYCAN_BINDING	31	0.883992	1.65934	0	0.0174959	0.524	475	tags=32%, list=3%, signal=33%	10	21	Yes	Cell migration; chemotaxis (n=29 gene sets)
GO_REGULATION_OF_PHOSPHOLIPASE_ACTIVITY	57	0.827957	1.6615	0	0.0174998	0.498	768	tags=23%, list=5%, signal=24%	13	44	Yes	Phospholipase activity (n=31 gene sets)
GO_REGULATION_OF_NOTCH_SIGNALING_PATHWAY	85	0.790913	1.65813	0	0.0175004	0.536	1499	tags=26%, list=10%, signal=29%	22	63	Yes	Cell development (n=23 gene sets)
GO_REGULATION_OF_LEUKOCYTE_MIGRATION	158	0.750927	1.66019	0	0.017504	0.514	1668	tags=28%, list=11%, signal=32%	45	113	Yes	Cell migration; chemotaxis (n=29 gene sets)
GO_LYMPHOCYTE_MIGRATION	78	0.784694	1.66347	0	0.0175062	0.475	864	tags=19%, list=6%, signal=20%	15	63	Yes	Cell migration; chemotaxis (n=29 gene sets)
REACTOME_SIGNALING_BY_NOTCH3	46	0.84281	1.65291	0	0.0175238	0.612	410	tags=17%, list=3%, signal=18%	8	38	Yes	Cell development (n=23 gene sets)
GO_POSITIVE_REGULATION_OF_LIPASE_ACTIVITY	55	0.827397	1.6656	0	0.0176614	0.453	768	tags=18%, list=5%, signal=19%	10	45	Yes	Phospholipase activity (n=31 gene sets)
GO_CELL_CHEMOTAXIS	228	0.738471	1.66901	0	0.017664	0.406	1659	tags=26%, list=11%, signal=29%	59	169	Yes	Cell migration; chemotaxis (n=29 gene sets)
REACTOME_IMMUNOREGULATORY_INTERACTIONS_BETWEEN_A_LYMPHOID_AND_A_NON_LYMPHOID_CELL	62	0.820318	1.66388	0	0.0177131	0.47	691	tags=15%, list=5%, signal=15%	9	53	Yes	Endothelium development (n=19 gene sets)
GO_CHEMOKINE_PRODUCTION	74	0.800493	1.65314	0.00129032	0.0177787	0.611	1343	tags=23%, list=9%, signal=25%	17	57	Yes	Inflammatory response (n=52 gene sets)
GO_ANCHORED_COMPONENT_OF_PLASMA_MEMBRANE	44	0.853726	1.65354	0	0.0178502	0.604	1296	tags=25%, list=9%, signal=27%	11	33	Yes	Keratinization; epidermal cell differentation (n=11 gene sets)
GO_PRODUCTION_OF_SMALL_RNA_INVOLVED_IN_GENE_SILENCING_BY_RNA	48	0.840663	1.66162	0	0.0178965	0.497	770	tags=19%, list=5%, signal=20%	9	39	Yes	Phospholipase activity (n=31 gene sets)
GO_CELL_CELL_ADHESION_VIA_PLASMA_MEMBRANE_ADHESION_MOLECULES	197	0.740416	1.66599	0	0.0179204	0.446	1245	tags=18%, list=8%, signal=19%	35	162	Yes	Endothelium development (n=19 gene sets)
GO_REGULATION_OF_RECEPTOR_SIGNALING_PATHWAY_VIA_STAT	97	0.773438	1.65641	0	0.0180591	0.571	1938	tags=28%, list=13%, signal=32%	27	70	Yes	Inflammatory response (n=52 gene sets)
KEGG_CYTOKINE_CYTOKINE_RECEPTOR_INTERACTION	189	0.742326	1.66426	0	0.0180753	0.468	1752	tags=26%, list=12%, signal=29%	49	140	Yes	Inflammatory response (n=52 gene sets)
GO_APICAL_PART_OF_CELL	327	0.710884	1.65375	0	0.0180816	0.602	1222	tags=18%, list=8%, signal=19%	58	269	Yes	Endothelium development (n=19 gene sets)
GO_SALIVARY_GLAND_DEVELOPMENT	32	0.884152	1.66642	0	0.0181964	0.44	783	tags=38%, list=5%, signal=39%	12	20	Yes	Cell development (n=23 gene sets)
GO_HOMOPHILIC_CELL_ADHESION_VIA_PLASMA_MEMBRANE_ADHESION_MOLECULES	108	0.770344	1.65668	0	0.0182989	0.569	1130	tags=19%, list=7%, signal=20%	20	88	Yes	Endothelium development (n=19 gene sets)
GO_ANCHORED_COMPONENT_OF_MEMBRANE	120	0.754605	1.65452	0	0.0183468	0.593	1122	tags=16%, list=7%, signal=17%	19	101	Yes	Keratinization; epidermal cell differentation (n=11 gene sets)
GO_REGENERATION	165	0.740867	1.65391	0	0.0183829	0.601	896	tags=15%, list=6%, signal=15%	24	141	Yes	Cell development (n=23 gene sets)
GO_NEGATIVE_REGULATION_OF_PEPTIDE_SECRETION	105	0.781059	1.65505	0	0.0183943	0.586	1327	tags=22%, list=9%, signal=24%	23	82	Yes	Inflammatory response (n=52 gene sets)
GO_REGULATION_OF_TISSUE_REMODELING	61	0.815052	1.64731	0.00134953	0.0184157	0.675	1479	tags=25%, list=10%, signal=27%	15	46	Yes	Phospholipase activity (n=31 gene sets)
GO_EPITHELIAL_CELL_DEVELOPMENT	189	0.74222	1.66686	0	0.018491	0.434	1440	tags=23%, list=10%, signal=25%	43	146	Yes	Endothelium development (n=19 gene sets)
KEGG_NEUROACTIVE_LIGAND_RECEPTOR_INTERACTION	175	0.738452	1.64431	0	0.0188001	0.707	1258	tags=14%, list=8%, signal=15%	25	150	Yes	Gated ion channel activity (n=4 gene sets)
REACTOME_GPCR_LIGAND_BINDING	294	0.712296	1.64355	0	0.0189582	0.714	1061	tags=12%, list=7%, signal=13%	36	258	Yes	Inflammatory response (n=52 gene sets)
GO_REGULATION_OF_PHOSPHOLIPASE_C_ACTIVITY	36	0.861076	1.64439	0	0.0190464	0.707	768	tags=25%, list=5%, signal=26%	9	27	Yes	Phospholipase activity (n=31 gene sets)
GO_RESPONSE_TO_FLUID_SHEAR_STRESS	32	0.858049	1.643	0	0.0190798	0.719	374	tags=19%, list=2%, signal=19%	6	26	Yes	Phospholipase activity (n=31 gene sets)
KEGG_BLADDER_CANCER	40	0.848479	1.64509	0.00138313	0.0192712	0.703	509	tags=18%, list=3%, signal=18%	7	33	Yes	Phospholipase activity (n=31 gene sets)
GO_POSITIVE_REGULATION_OF_PEPTIDE_SECRETION	215	0.730614	1.64447	0	0.019317	0.707	1472	tags=23%, list=10%, signal=25%	49	166	Yes	Inflammatory response (n=52 gene sets)
GO_ENDOTHELIUM_DEVELOPMENT	107	0.757795	1.64019	0	0.0198562	0.743	1417	tags=26%, list=9%, signal=29%	28	79	Yes	Endothelium development (n=19 gene sets)
GO_MYELOID_LEUKOCYTE_MIGRATION	149	0.746354	1.63973	0	0.0199017	0.747	1147	tags=21%, list=8%, signal=23%	32	117	Yes	Cell migration; chemotaxis (n=29 gene sets)
GO_RECEPTOR_SIGNALING_PATHWAY_VIA_STAT	114	0.76414	1.63928	0	0.0199046	0.753	1964	tags=26%, list=13%, signal=30%	30	84	Yes	Inflammatory response (n=52 gene sets)
GO_POSITIVE_REGULATION_OF_LEUKOCYTE_MIGRATION	107	0.767918	1.64036	0	0.020086	0.743	1722	tags=35%, list=11%, signal=39%	37	70	Yes	Cell migration; chemotaxis (n=29 gene sets)
GO_INTERLEUKIN_6_SECRETION	33	0.8738	1.6406	0.00144509	0.0202036	0.741	336	tags=18%, list=2%, signal=19%	6	27	Yes	Inflammatory response (n=52 gene sets)
GO_NEGATIVE_REGULATION_OF_IMMUNE_SYSTEM_PROCESS	364	0.707617	1.63706	0	0.0209406	0.767	1389	tags=20%, list=9%, signal=21%	72	292	Yes	Inflammatory response (n=52 gene sets)
GO_PEPTIDE_SECRETION	470	0.69664	1.63549	0	0.0211325	0.781	1529	tags=20%, list=10%, signal=21%	93	377	Yes	Inflammatory response (n=52 gene sets)
GO_PEPTIDE_RECEPTOR_ACTIVITY	108	0.759054	1.6358	0	0.0211997	0.777	444	tags=7%, list=3%, signal=8%	8	100	Yes	Inflammatory response (n=52 gene sets)
GO_CELL_JUNCTION_ORGANIZATION	267	0.706866	1.63588	0	0.0214043	0.775	1788	tags=30%, list=12%, signal=33%	80	187	Yes	Endothelium development (n=19 gene sets)
GO_CELLULAR_RESPONSE_TO_VASCULAR_ENDOTHELIAL_GROWTH_FACTOR_STIMULUS	51	0.827724	1.63291	0.00134771	0.0222903	0.813	1411	tags=39%, list=9%, signal=43%	20	31	Yes	Cell migration; chemotaxis (n=29 gene sets)
GO_PRODUCTION_OF_MOLECULAR_MEDIATOR_OF_IMMUNE_RESPONSE	158	0.735555	1.63297	0	0.0225505	0.813	1878	tags=26%, list=12%, signal=29%	41	117	Yes	Inflammatory response (n=52 gene sets)
REACTOME_CARBOXYTERMINAL_POST_TRANSLATIONAL_MODIFICATIONS_OF_TUBULIN	32	0.85833	1.63342	0.00286944	0.0225822	0.807	169	tags=9%, list=1%, signal=9%	3	29	Yes	GAP junction (n=6 gene sets)
GO_INTRINSIC_COMPONENT_OF_PRESYNAPTIC_MEMBRANE	58	0.822519	1.63054	0	0.0232433	0.844	887	tags=19%, list=6%, signal=20%	11	47	Yes	Gated ion channel activity (n=4 gene sets)
GO_RESPONSE_TO_BACTERIUM	441	0.696386	1.629	0	0.0241604	0.865	2235	tags=29%, list=15%, signal=33%	127	314	Yes	Inflammatory response (n=52 gene sets)
GO_REGULATION_OF_REPRODUCTIVE_PROCESS	125	0.756635	1.62623	0	0.0258867	0.886	969	tags=10%, list=6%, signal=11%	13	112	Yes	Cell development (n=23 gene sets)
KEGG_PROSTATE_CANCER	85	0.77107	1.62463	0	0.0268808	0.895	1497	tags=22%, list=10%, signal=25%	19	66	Yes	Phospholipase activity (n=31 gene sets)
GO_NEGATIVE_REGULATION_OF_CYTOKINE_PRODUCTION	220	0.721616	1.62345	0	0.0271589	0.901	1694	tags=25%, list=11%, signal=27%	54	166	Yes	Inflammatory response (n=52 gene sets)
KEGG_PANCREATIC_CANCER	69	0.78729	1.62346	0	0.0274583	0.901	917	tags=17%, list=6%, signal=18%	12	57	Yes	Phospholipase activity (n=31 gene sets)
GO_POSITIVE_REGULATION_OF_LEUKOCYTE_CHEMOTAXIS	69	0.774088	1.62191	0.00389105	0.0281296	0.909	459	tags=20%, list=3%, signal=21%	14	55	Yes	Cell migration; chemotaxis (n=29 gene sets)
GO_POSITIVE_REGULATION_OF_CHEMOTAXIS	109	0.760747	1.62067	0	0.0287884	0.915	931	tags=23%, list=6%, signal=24%	25	84	Yes	Cell migration; chemotaxis (n=29 gene sets)
GO_POSITIVE_REGULATION_OF_CELL_ADHESION	345	0.695675	1.61947	0	0.0290903	0.918	1696	tags=24%, list=11%, signal=26%	83	262	Yes	Cell migration; chemotaxis (n=29 gene sets)
GO_REGULATION_OF_INFLAMMATORY_RESPONSE	276	0.703432	1.61888	0	0.029192	0.926	1541	tags=21%, list=10%, signal=23%	58	218	Yes	Inflammatory response (n=52 gene sets)
GO_POSITIVE_REGULATION_OF_INFLAMMATORY_RESPONSE	115	0.752463	1.61962	0	0.0293639	0.918	1008	tags=17%, list=7%, signal=18%	19	96	Yes	Inflammatory response (n=52 gene sets)
GO_LEUKOCYTE_MIGRATION	344	0.699621	1.6181	0	0.0293796	0.928	1722	tags=24%, list=11%, signal=27%	84	260	Yes	Cell migration; chemotaxis (n=29 gene sets)
GO_REGULATION_OF_CELL_CELL_ADHESION	329	0.695332	1.61769	0	0.0294767	0.93	1417	tags=22%, list=9%, signal=24%	73	256	Yes	Inflammatory response (n=52 gene sets)
GO_INTERLEUKIN_1_BETA_PRODUCTION	59	0.806092	1.6171	0.00132802	0.0297547	0.937	1527	tags=37%, list=10%, signal=41%	22	37	Yes	Inflammatory response (n=52 gene sets)
GO_POSITIVE_REGULATION_OF_ESTABLISHMENT_OF_PROTEIN_LOCALIZATION	369	0.696078	1.61534	0	0.0309672	0.945	1379	tags=18%, list=9%, signal=19%	65	304	Yes	Inflammatory response (n=52 gene sets)
GO_RESPONSE_TO_TUMOR_NECROSIS_FACTOR	252	0.705821	1.61493	0	0.0310108	0.946	1417	tags=21%, list=9%, signal=23%	53	199	Yes	Inflammatory response (n=52 gene sets)
GO_BLOOD_VESSEL_ENDOTHELIAL_CELL_MIGRATION	103	0.755702	1.61077	0	0.0312016	0.965	952	tags=21%, list=6%, signal=23%	22	81	Yes	Cell migration; chemotaxis (n=29 gene sets)
GO_EPITHELIAL_CELL_MORPHOGENESIS	34	0.839795	1.6108	0.00433526	0.0314824	0.965	680	tags=29%, list=5%, signal=31%	10	24	Yes	Endothelium development (n=19 gene sets)
REACTOME_CLASS_A_1_RHODOPSIN_LIKE_RECEPTORS	210	0.715894	1.6102	0	0.0314953	0.97	975	tags=12%, list=6%, signal=13%	25	185	Yes	Inflammatory response (n=52 gene sets)
GO_ERK1_AND_ERK2_CASCADE	239	0.702847	1.61265	0	0.0315476	0.956	1527	tags=26%, list=10%, signal=28%	62	177	Yes	Phospholipase activity (n=31 gene sets)
GO_REGULATION_OF_PEPTIDE_SECRETION	374	0.687376	1.60968	0	0.031568	0.971	1529	tags=20%, list=10%, signal=21%	74	300	Yes	Inflammatory response (n=52 gene sets)
GO_RESPONSE_TO_CARBOHYDRATE	198	0.712018	1.61214	0	0.0316345	0.957	1839	tags=21%, list=12%, signal=23%	41	157	Yes	Cell development (n=23 gene sets)
GO_POSITIVE_REGULATION_OF_CELL_SUBSTRATE_ADHESION	109	0.754159	1.61377	0	0.0316629	0.951	1589	tags=28%, list=11%, signal=32%	31	78	Yes	Cell migration; chemotaxis (n=29 gene sets)
GO_PHOTORECEPTOR_CELL_DIFFERENTIATION	52	0.820265	1.61095	0	0.03169	0.964	467	tags=12%, list=3%, signal=12%	6	46	Yes	Cell development (n=23 gene sets)
REACTOME_REGULATION_OF_BETA_CELL_DEVELOPMENT	30	0.857974	1.61273	0.00146628	0.0317769	0.956	410	tags=17%, list=3%, signal=17%	5	25	Yes	Cell development (n=23 gene sets)
GO_EPIDERMAL_CELL_DIFFERENTIATION	178	0.719658	1.61111	0	0.0319118	0.964	1084	tags=22%, list=7%, signal=24%	40	138	Yes	Keratinization; epidermal cell differentation (n=11 gene sets)
GO_PROTEIN_INSERTION_INTO_MEMBRANE	59	0.802712	1.61287	0	0.0320013	0.955	800	tags=10%, list=5%, signal=11%	6	53	Yes	Phospholipase activity (n=31 gene sets)
GO_GLAND_MORPHOGENESIS	102	0.75756	1.61118	0	0.0321777	0.963	794	tags=23%, list=5%, signal=24%	23	79	Yes	Cell development (n=23 gene sets)
GO_ARTERY_DEVELOPMENT	77	0.777262	1.60814	0.00398936	0.0322424	0.978	1774	tags=39%, list=12%, signal=44%	30	47	Yes	Cell development (n=23 gene sets)
GO_VIRAL_GENOME_REPLICATION	98	0.75496	1.6084	0	0.0322428	0.975	498	tags=11%, list=3%, signal=12%	11	87	Yes	Inflammatory response (n=52 gene sets)
GO_PHOSPHOLIPASE_C_ACTIVATING_G_PROTEIN_COUPLED_RECEPTOR_SIGNALING_PATHWAY	68	0.780699	1.60545	0	0.0329967	0.98	436	tags=12%, list=3%, signal=12%	8	60	Yes	Inflammatory response (n=52 gene sets)
GO_TISSUE_HOMEOSTASIS	177	0.721595	1.6057	0	0.033102	0.98	1008	tags=14%, list=7%, signal=15%	25	152	Yes	Phospholipase activity (n=31 gene sets)
REACTOME_DISEASES_ASSOCIATED_WITH_O_GLYCOSYLATION_OF_PROTEINS	60	0.801472	1.60596	0	0.0331642	0.979	1365	tags=22%, list=9%, signal=24%	13	47	Yes	Cell development (n=23 gene sets)
PID_ATF2_PATHWAY	55	0.805707	1.6066	0	0.0332551	0.978	1056	tags=25%, list=7%, signal=27%	14	41	Yes	Phospholipase activity (n=31 gene sets)
GO_CELL_CELL_ADHESION_MEDIATED_BY_CADHERIN	34	0.846511	1.60604	0	0.0333996	0.979	887	tags=21%, list=6%, signal=22%	7	27	Yes	Endothelium development (n=19 gene sets)
GO_ENTRY_INTO_OTHER_ORGANISM_INVOLVED_IN_SYMBIOTIC_INTERACTION	112	0.752867	1.60395	0.00121951	0.0338196	0.984	1696	tags=22%, list=11%, signal=25%	25	87	Yes	Endothelium development (n=19 gene sets)
GO_POSITIVE_REGULATION_OF_SECRETION	329	0.687947	1.60342	0	0.034039	0.985	1472	tags=21%, list=10%, signal=22%	68	261	Yes	Inflammatory response (n=52 gene sets)
GO_TUMOR_NECROSIS_FACTOR_MEDIATED_SIGNALING_PATHWAY	144	0.726701	1.60182	0.00120192	0.0352766	0.989	1532	tags=20%, list=10%, signal=22%	29	115	Yes	Inflammatory response (n=52 gene sets)
GO_INTERMEDIATE_FILAMENT_CYTOSKELETON	112	0.733559	1.6011	0	0.0356504	0.99	1004	tags=20%, list=7%, signal=21%	22	90	Yes	Keratinization; epidermal cell differentation (n=11 gene sets)
GO_DEFENSE_RESPONSE_TO_VIRUS	184	0.70992	1.60015	0	0.036298	0.994	2346	tags=34%, list=16%, signal=40%	63	121	Yes	Inflammatory response (n=52 gene sets)
GO_NEGATIVE_REGULATION_OF_CELLULAR_RESPONSE_TO_INSULIN_STIMULUS	32	0.843678	1.59919	0.002886	0.0366608	0.994	441	tags=16%, list=3%, signal=16%	5	27	Yes	Inflammatory response (n=52 gene sets)
GO_POSITIVE_REGULATION_OF_CYTOKINE_SECRETION	99	0.747417	1.59686	0	0.0367865	0.996	1472	tags=26%, list=10%, signal=29%	26	73	Yes	Inflammatory response (n=52 gene sets)
PID_A6B1_A6B4_INTEGRIN_PATHWAY	44	0.811518	1.59629	0.00549451	0.0369141	0.996	529	tags=18%, list=4%, signal=19%	8	36	Yes	Phospholipase activity (n=31 gene sets)
GO_TRANSMITTER_GATED_CHANNEL_ACTIVITY	38	0.831112	1.5992	0.00138313	0.0369663	0.994	1125	tags=18%, list=7%, signal=20%	7	31	Yes	Gated ion channel activity (n=4 gene sets)
REACTOME_CELL_CELL_JUNCTION_ORGANIZATION	55	0.799911	1.59577	0	0.0370393	0.996	1130	tags=20%, list=7%, signal=22%	11	44	Yes	Endothelium development (n=19 gene sets)
GO_STRUCTURAL_CONSTITUENT_OF_CYTOSKELETON	83	0.757582	1.5969	0	0.0370603	0.996	1036	tags=23%, list=7%, signal=24%	19	64	Yes	GAP junction (n=6 gene sets)
PID_AJDISS_2PATHWAY	47	0.809836	1.59696	0.00570613	0.0372828	0.996	952	tags=19%, list=6%, signal=20%	9	38	Yes	Phospholipase activity (n=31 gene sets)
GO_SERINE_HYDROLASE_ACTIVITY	125	0.737724	1.59827	0	0.0373576	0.995	663	tags=10%, list=4%, signal=10%	12	113	Yes	Keratinization; epidermal cell differentation (n=11 gene sets)
REACTOME_GAP_JUNCTION_TRAFFICKING_AND_REGULATION	39	0.82937	1.59744	0.002849	0.0374615	0.996	169	tags=10%, list=1%, signal=10%	4	35	Yes	GAP junction (n=6 gene sets)
KEGG_GAP_JUNCTION	76	0.769675	1.59709	0	0.0374684	0.996	1210	tags=16%, list=8%, signal=17%	12	64	Yes	GAP junction (n=6 gene sets)
REACTOME_THE_ROLE_OF_GTSE1_IN_G2_M_PROGRESSION_AFTER_G2_CHECKPOINT	68	0.784113	1.59478	0	0.037579	0.997	169	tags=4%, list=1%, signal=4%	3	65	Yes	GAP junction (n=6 gene sets)
GO_REGULATION_OF_CYTOKINE_PRODUCTION_INVOLVED_IN_IMMUNE_RESPONSE	72	0.77968	1.59756	0.00131926	0.0376271	0.996	1989	tags=38%, list=13%, signal=43%	27	45	Yes	Inflammatory response (n=52 gene sets)
GO_NEGATIVE_REGULATION_OF_PEPTIDASE_ACTIVITY	184	0.700746	1.59347	0	0.0385418	0.999	1740	tags=24%, list=12%, signal=27%	44	140	Yes	Cell migration; chemotaxis (n=29 gene sets)
GO_CADHERIN_BINDING	300	0.689944	1.59271	0	0.0387705	0.999	1704	tags=21%, list=11%, signal=23%	62	238	Yes	Endothelium development (n=19 gene sets)
GO_CYTOKINE_ACTIVITY	134	0.729418	1.59294	0	0.0388351	0.999	1479	tags=23%, list=10%, signal=25%	31	103	Yes	Inflammatory response (n=52 gene sets)
GO_RECEPTOR_REGULATOR_ACTIVITY	338	0.690825	1.5914	0	0.0389144	0.999	1716	tags=23%, list=11%, signal=25%	78	260	Yes	Inflammatory response (n=52 gene sets)
REACTOME_PRE_NOTCH_EXPRESSION_AND_PROCESSING	66	0.770942	1.59207	0.003861	0.0390717	0.999	655	tags=11%, list=4%, signal=11%	7	59	Yes	Cell development (n=23 gene sets)
GO_NEGATIVE_REGULATION_OF_CHEMOTAXIS	51	0.793741	1.59153	0.00402685	0.0390955	0.999	719	tags=20%, list=5%, signal=21%	10	41	Yes	Cell migration; chemotaxis (n=29 gene sets)
GO_PATTERN_RECOGNITION_RECEPTOR_SIGNALING_PATHWAY	166	0.723971	1.59165	0	0.0392796	0.999	1615	tags=23%, list=11%, signal=26%	39	127	Yes	Inflammatory response (n=52 gene sets)
GO_POSITIVE_REGULATION_OF_CHEMOKINE_PRODUCTION	49	0.80016	1.59001	0	0.039893	0.999	1476	tags=22%, list=10%, signal=25%	11	38	Yes	Inflammatory response (n=52 gene sets)
KEGG_NON_SMALL_CELL_LUNG_CANCER	51	0.805368	1.5885	0.00139276	0.0407094	0.999	46	tags=6%, list=0%, signal=6%	3	48	Yes	Phospholipase activity (n=31 gene sets)
GO_ANIMAL_ORGAN_REGENERATION	71	0.767429	1.58851	0.00259403	0.040993	0.999	814	tags=13%, list=5%, signal=13%	9	62	Yes	Cell development (n=23 gene sets)
REACTOME_SEMAPHORIN_INTERACTIONS	63	0.775481	1.5879	0.00269179	0.0410384	0.999	1769	tags=46%, list=12%, signal=52%	29	34	Yes	Cell migration; chemotaxis (n=29 gene sets)
GO_LEUKOCYTE_APOPTOTIC_PROCESS	88	0.740495	1.58699	0.00382166	0.0413894	0.999	1694	tags=25%, list=11%, signal=28%	22	66	Yes	Inflammatory response (n=52 gene sets)
GO_ASTROCYTE_DIFFERENTIATION	65	0.780592	1.58722	0.00136799	0.0414192	0.999	754	tags=18%, list=5%, signal=19%	12	53	Yes	Cell development (n=23 gene sets)
GO_TISSUE_REMODELING	139	0.712967	1.58397	0	0.042247	0.999	1696	tags=24%, list=11%, signal=27%	34	105	Yes	Phospholipase activity (n=31 gene sets)
GO_TISSUE_MIGRATION	255	0.693748	1.58402	0	0.0424952	0.999	1128	tags=20%, list=7%, signal=21%	51	204	Yes	Cell migration; chemotaxis (n=29 gene sets)
GO_T_CELL_PROLIFERATION	147	0.717662	1.58315	0	0.0426363	0.999	1659	tags=23%, list=11%, signal=26%	34	113	Yes	Inflammatory response (n=52 gene sets)
GO_REGULATION_OF_POSTTRANSCRIPTIONAL_GENE_SILENCING	87	0.747856	1.58441	0.00257069	0.0426693	0.999	456	tags=8%, list=3%, signal=8%	7	80	Yes	Phospholipase activity (n=31 gene sets)
GO_NOTCH_SIGNALING_PATHWAY	170	0.709625	1.58412	0.00115207	0.0426859	0.999	1639	tags=22%, list=11%, signal=24%	37	133	Yes	Cell development (n=23 gene sets)
GO_POSITIVE_REGULATION_OF_MAPK_CASCADE	438	0.677109	1.58451	0	0.0428435	0.999	1541	tags=23%, list=10%, signal=24%	99	339	Yes	Phospholipase activity (n=31 gene sets)
KEGG_PATHOGENIC_ESCHERICHIA_COLI_INFECTION	50	0.793877	1.58486	0.00684931	0.0428961	0.999	919	tags=16%, list=6%, signal=17%	8	42	Yes	GAP junction (n=6 gene sets)
GO_REGULATION_OF_T_CELL_APOPTOTIC_PROCESS	30	0.837821	1.58252	0.00290698	0.0430599	0.999	504	tags=13%, list=3%, signal=14%	4	26	Yes	Inflammatory response (n=52 gene sets)
GO_OVULATION_CYCLE	60	0.785725	1.58488	0.00398406	0.043192	0.999	377	tags=18%, list=3%, signal=19%	11	49	Yes	Phospholipase activity (n=31 gene sets)
GO_POSITIVE_REGULATION_OF_NOTCH_SIGNALING_PATHWAY	42	0.811178	1.58184	0.00423729	0.0434327	1	373	tags=12%, list=2%, signal=12%	5	37	Yes	Cell development (n=23 gene sets)
GO_RESPONSE_TO_CORTICOSTEROID	141	0.721688	1.58052	0	0.0443579	1	1417	tags=19%, list=9%, signal=21%	27	114	Yes	Cell development (n=23 gene sets)
GO_REGULATION_OF_PRODUCTION_OF_MOLECULAR_MEDIATOR_OF_IMMUNE_RESPONSE	115	0.728664	1.58003	0	0.0446215	1	1989	tags=29%, list=13%, signal=33%	33	82	Yes	Inflammatory response (n=52 gene sets)
GO_DEFENSE_RESPONSE_TO_GRAM_POSITIVE_BACTERIUM	46	0.795645	1.57941	0.00273224	0.0449574	1	662	tags=13%, list=4%, signal=14%	6	40	Yes	Inflammatory response (n=52 gene sets)
GO_CYTOKINE_RECEPTOR_BINDING	199	0.698445	1.57847	0	0.0449938	1	1734	tags=25%, list=12%, signal=28%	50	149	Yes	Inflammatory response (n=52 gene sets)
GO_NEGATIVE_REGULATION_OF_BLOOD_VESSEL_ENDOTHELIAL_CELL_MIGRATION	30	0.837504	1.57873	0.0042735	0.0450237	1	1128	tags=27%, list=7%, signal=29%	8	22	Yes	Cell migration; chemotaxis (n=29 gene sets)
GO_PEPTIDYL_TYROSINE_AUTOPHOSPHORYLATION	34	0.840353	1.57813	0.004329	0.0450325	1	1140	tags=24%, list=8%, signal=25%	8	26	Yes	Phospholipase activity (n=31 gene sets)
KEGG_MELANOMA	62	0.785123	1.57783	0.00132802	0.045059	1	1001	tags=16%, list=7%, signal=17%	10	52	Yes	Phospholipase activity (n=31 gene sets)
GO_DEFENSE_RESPONSE_TO_BACTERIUM	138	0.721725	1.57756	0.00116009	0.045116	1	802	tags=12%, list=5%, signal=12%	16	122	Yes	Inflammatory response (n=52 gene sets)
GO_REGULATION_OF_LEUKOCYTE_CHEMOTAXIS	90	0.753874	1.57881	0	0.0452514	1	459	tags=17%, list=3%, signal=17%	15	75	Yes	Cell migration; chemotaxis (n=29 gene sets)
REACTOME_PEPTIDE_LIGAND_BINDING_RECEPTORS	124	0.722174	1.57655	0.00121065	0.0458645	1	975	tags=11%, list=6%, signal=12%	14	110	Yes	Inflammatory response (n=52 gene sets)
GO_ACTIN_FILAMENT_BINDING	174	0.702079	1.57601	0	0.0461712	1	1573	tags=25%, list=10%, signal=28%	44	130	Yes	Endothelium development (n=19 gene sets)
PID_P38_ALPHA_BETA_DOWNSTREAM_PATHWAY	37	0.8367	1.57517	0.00138313	0.0461855	1	764	tags=19%, list=5%, signal=20%	7	30	Yes	Phospholipase activity (n=31 gene sets)
GO_CELL_JUNCTION_ASSEMBLY	223	0.691251	1.57553	0	0.0463352	1	1788	tags=30%, list=12%, signal=34%	68	155	Yes	Endothelium development (n=19 gene sets)
GO_JNK_CASCADE	187	0.706808	1.57523	0.00113636	0.0463898	1	1124	tags=17%, list=7%, signal=18%	32	155	Yes	Inflammatory response (n=52 gene sets)
GO_AORTA_DEVELOPMENT	48	0.795458	1.57374	0.0027137	0.0471448	1	475	tags=25%, list=3%, signal=26%	12	36	Yes	Cell development (n=23 gene sets)
GO_EPITHELIAL_CELL_PROLIFERATION	326	0.676689	1.57346	0	0.0472157	1	1128	tags=19%, list=7%, signal=20%	63	263	Yes	Cell migration; chemotaxis (n=29 gene sets)
GO_EXTRINSIC_COMPONENT_OF_PLASMA_MEMBRANE	145	0.722992	1.57378	0	0.0473701	1	1039	tags=19%, list=7%, signal=20%	27	118	Yes	Endothelium development (n=19 gene sets)
GO_EXTRACELLULAR_LIGAND_GATED_ION_CHANNEL_ACTIVITY	47	0.798155	1.57276	0.00398406	0.0477782	1	1125	tags=19%, list=7%, signal=21%	9	38	Yes	Gated ion channel activity (n=4 gene sets)
GO_NEURON_PROJECTION_REGENERATION	53	0.782493	1.57154	0.00274348	0.0488331	1	557	tags=17%, list=4%, signal=18%	9	44	Yes	Cell development (n=23 gene sets)
PID_UPA_UPAR_PATHWAY	34	0.825314	1.57091	0.00708215	0.048941	1	1752	tags=38%, list=12%, signal=43%	13	21	Yes	Cell migration; chemotaxis (n=29 gene sets)
GO_CELL_CELL_ADHERENS_JUNCTION	104	0.732556	1.57109	0.0037594	0.0490435	1	1704	tags=32%, list=11%, signal=36%	33	71	Yes	Endothelium development (n=19 gene sets)
GO_CELL_CELL_ADHESION_MEDIATOR_ACTIVITY	45	0.797687	1.56974	0.00552486	0.0500054	1	1902	tags=47%, list=13%, signal=53%	NA	NA	No	Not significant
GO_RESPONSE_TO_MOLECULE_OF_BACTERIAL_ORIGIN	278	0.685878	1.56901	0	0.0504668	1	2229	tags=31%, list=15%, signal=36%	NA	NA	No	Not significant
GO_NEGATIVE_REGULATION_OF_CELL_CELL_ADHESION	143	0.711954	1.56792	0	0.0512575	1	1367	tags=29%, list=9%, signal=31%	NA	NA	No	Not significant
KEGG_ENDOMETRIAL_CANCER	51	0.798273	1.56686	0.00414938	0.0515302	1	46	tags=8%, list=0%, signal=8%	NA	NA	No	Not significant
GO_INTERFERON_GAMMA_PRODUCTION	85	0.747961	1.56656	0.00374065	0.0516007	1	2071	tags=31%, list=14%, signal=35%	NA	NA	No	Not significant
GO_ENDOTHELIAL_CELL_APOPTOTIC_PROCESS	47	0.791338	1.56734	0.0109589	0.0516339	1	1028	tags=23%, list=7%, signal=25%	NA	NA	No	Not significant
GO_POSITIVE_REGULATION_OF_CELL_CELL_ADHESION	210	0.686256	1.56706	0	0.051638	1	1876	tags=24%, list=12%, signal=27%	NA	NA	No	Not significant
GO_GRANULOCYTE_MIGRATION	96	0.722024	1.56585	0.00250627	0.0521537	1	1644	tags=23%, list=11%, signal=26%	NA	NA	No	Not significant
GO_PHOSPHATASE_BINDING	170	0.699139	1.565	0	0.0524969	1	1028	tags=14%, list=7%, signal=14%	NA	NA	No	Not significant
GO_EXTRACELLULAR_MATRIX_DISASSEMBLY	66	0.764733	1.56514	0.00658762	0.0526294	1	1862	tags=38%, list=12%, signal=43%	NA	NA	No	Not significant
REACTOME_KINESINS	48	0.785033	1.56415	0.00138313	0.0526757	1	730	tags=8%, list=5%, signal=9%	NA	NA	No	Not significant
GO_MEMBRANE_REGION	291	0.67721	1.56386	0	0.0527804	1	1751	tags=27%, list=12%, signal=30%	NA	NA	No	Not significant
GO_NEGATIVE_REGULATION_OF_DEFENSE_RESPONSE	168	0.69889	1.56446	0.00118624	0.0528364	1	1694	tags=21%, list=11%, signal=24%	NA	NA	No	Not significant
GO_POSITIVE_REGULATION_OF_NUCLEOCYTOPLASMIC_TRANSPORT	56	0.77608	1.56424	0.00938338	0.0528447	1	529	tags=11%, list=4%, signal=11%	NA	NA	No	Not significant
GO_RESPONSE_TO_VITAMIN	80	0.749473	1.56339	0.00258732	0.0529899	1	1585	tags=26%, list=11%, signal=29%	NA	NA	No	Not significant
GO_G_PROTEIN_COUPLED_RECEPTOR_ACTIVITY	321	0.676862	1.56285	0	0.0533753	1	1067	tags=10%, list=7%, signal=11%	NA	NA	No	Not significant
GO_PROTEASE_BINDING	110	0.723417	1.56245	0.00250941	0.0535272	1	1695	tags=24%, list=11%, signal=26%	NA	NA	No	Not significant
GO_PROTEIN_PHOSPHATASE_BINDING	126	0.715091	1.56207	0.00237812	0.0536924	1	1028	tags=14%, list=7%, signal=15%	NA	NA	No	Not significant
GO_ENDOCYTIC_VESICLE	250	0.681971	1.56131	0	0.054111	1	2014	tags=24%, list=13%, signal=27%	NA	NA	No	Not significant
GO_POSITIVE_REGULATION_OF_DEFENSE_RESPONSE	409	0.662383	1.56085	0	0.0541281	1	1618	tags=19%, list=11%, signal=20%	NA	NA	No	Not significant
HALLMARK_INTERFERON_GAMMA_RESPONSE	178	0.699353	1.56138	0	0.0542653	1	2366	tags=43%, list=16%, signal=51%	NA	NA	No	Not significant
REACTOME_INTRINSIC_PATHWAY_FOR_APOPTOSIS	48	0.784995	1.56086	0.00694444	0.0543787	1	800	tags=15%, list=5%, signal=15%	NA	NA	No	Not significant
GO_CELL_CELL_JUNCTION_ASSEMBLY	110	0.731106	1.55995	0.00247831	0.0550581	1	1696	tags=34%, list=11%, signal=38%	NA	NA	No	Not significant
GO_RESPONSE_TO_EPIDERMAL_GROWTH_FACTOR	43	0.794816	1.55839	0.00564972	0.0554308	1	1369	tags=21%, list=9%, signal=23%	NA	NA	No	Not significant
KEGG_CYTOSOLIC_DNA_SENSING_PATHWAY	42	0.805716	1.55851	0.00282087	0.0555809	1	1561	tags=38%, list=10%, signal=42%	NA	NA	No	Not significant
HALLMARK_APICAL_JUNCTION	181	0.694026	1.55925	0.00225989	0.0556408	1	1713	tags=26%, list=11%, signal=29%	NA	NA	No	Not significant
BIOCARTA_IL1R_PATHWAY	30	0.826034	1.55858	0.0134933	0.0557975	1	1467	tags=40%, list=10%, signal=44%	NA	NA	No	Not significant
GO_REGULATION_OF_T_CELL_ACTIVATION	259	0.681754	1.55726	0	0.0559329	1	1696	tags=24%, list=11%, signal=27%	NA	NA	No	Not significant
GO_VASCULAR_PROCESS_IN_CIRCULATORY_SYSTEM	120	0.714561	1.55869	0.00367197	0.055951	1	1443	tags=22%, list=10%, signal=24%	NA	NA	No	Not significant
GO_INTEGRIN_BINDING	116	0.7174	1.55651	0.00488998	0.0561159	1	1464	tags=28%, list=10%, signal=31%	NA	NA	No	Not significant
PID_P53_DOWNSTREAM_PATHWAY	124	0.718749	1.55754	0	0.0561218	1	897	tags=13%, list=6%, signal=14%	NA	NA	No	Not significant
GO_DEFENSE_RESPONSE_TO_OTHER_ORGANISM	326	0.66904	1.55726	0	0.0562009	1	2350	tags=28%, list=16%, signal=32%	NA	NA	No	Not significant
GO_RESPONSE_TO_INTERFERON_GAMMA	149	0.711068	1.55534	0.00230947	0.0563037	1	2474	tags=38%, list=16%, signal=45%	NA	NA	No	Not significant
GO_NEGATIVE_REGULATION_OF_CELL_ACTIVATION	157	0.702399	1.5556	0	0.0563085	1	1497	tags=26%, list=10%, signal=29%	NA	NA	No	Not significant
GO_POSITIVE_REGULATION_OF_VASCULATURE_DEVELOPMENT	165	0.700532	1.55656	0.00113895	0.0563132	1	1769	tags=27%, list=12%, signal=30%	NA	NA	No	Not significant
GO_POSITIVE_REGULATION_OF_INTRINSIC_APOPTOTIC_SIGNALING_PATHWAY	50	0.781221	1.55602	0.00820793	0.0563752	1	827	tags=14%, list=5%, signal=15%	NA	NA	No	Not significant
GO_PROTEIN_TYROSINE_KINASE_BINDING	77	0.745373	1.55566	0.00374065	0.0564991	1	711	tags=14%, list=5%, signal=15%	NA	NA	No	Not significant
REACTOME_ASSEMBLY_AND_CELL_SURFACE_PRESENTATION_OF_NMDA_RECEPTORS	32	0.831511	1.55471	0.00864553	0.0565373	1	956	tags=13%, list=6%, signal=13%	NA	NA	No	Not significant
GO_RESPONSE_TO_CAMP	92	0.734934	1.55658	0.00375	0.056556	1	2272	tags=39%, list=15%, signal=46%	NA	NA	No	Not significant
GO_REGULATION_OF_PEPTIDYL_TYROSINE_PHOSPHORYLATION	217	0.690409	1.55481	0.00112613	0.056679	1	1541	tags=24%, list=10%, signal=26%	NA	NA	No	Not significant
GO_CELLULAR_RESPONSE_TO_CORTICOSTEROID_STIMULUS	57	0.762775	1.55413	0.00397878	0.0570387	1	1417	tags=25%, list=9%, signal=27%	NA	NA	No	Not significant
GO_POSITIVE_REGULATION_OF_REPRODUCTIVE_PROCESS	62	0.76311	1.55243	0.00673854	0.0572276	1	797	tags=11%, list=5%, signal=12%	NA	NA	No	Not significant
GO_LEUKOCYTE_CELL_CELL_ADHESION	277	0.677858	1.55362	0	0.0574011	1	1696	tags=24%, list=11%, signal=26%	NA	NA	No	Not significant
GO_POSITIVE_REGULATION_OF_LIPID_KINASE_ACTIVITY	31	0.829578	1.55246	0.00851064	0.0574312	1	1140	tags=26%, list=8%, signal=28%	NA	NA	No	Not significant
GO_MONOOXYGENASE_ACTIVITY	62	0.759797	1.55287	0.00398406	0.0575003	1	872	tags=16%, list=6%, signal=17%	NA	NA	No	Not significant
GO_LABYRINTHINE_LAYER_DEVELOPMENT	41	0.804383	1.55321	0.00140056	0.0576223	1	779	tags=24%, list=5%, signal=26%	NA	NA	No	Not significant
KEGG_NOTCH_SIGNALING_PATHWAY	45	0.801037	1.55009	0.004329	0.0576385	1	373	tags=11%, list=2%, signal=11%	NA	NA	No	Not significant
GO_POSITIVE_REGULATION_OF_RNA_METABOLIC_PROCESS	63	0.781527	1.55251	0	0.0576498	1	374	tags=6%, list=2%, signal=6%	NA	NA	No	Not significant
GO_SERINE_TYPE_ENDOPEPTIDASE_INHIBITOR_ACTIVITY	65	0.762501	1.55297	0.00521512	0.0576622	1	897	tags=22%, list=6%, signal=23%	NA	NA	No	Not significant
GO_NEGATIVE_REGULATION_OF_OSSIFICATION	62	0.755913	1.55161	0.0122616	0.0577116	1	1507	tags=27%, list=10%, signal=30%	NA	NA	No	Not significant
GO_VESICLE_LUMEN	279	0.666752	1.55045	0	0.0577418	1	1611	tags=21%, list=11%, signal=23%	NA	NA	No	Not significant
BIOCARTA_AGR_PATHWAY	31	0.828828	1.55065	0.00438597	0.0577786	1	987	tags=32%, list=7%, signal=34%	NA	NA	No	Not significant
GO_INTERLEUKIN_1_SECRETION	41	0.804268	1.55013	0.0123288	0.0578445	1	1659	tags=34%, list=11%, signal=38%	NA	NA	No	Not significant
PID_HNF3A_PATHWAY	31	0.838443	1.55173	0.00705219	0.0578478	1	1057	tags=23%, list=7%, signal=24%	NA	NA	No	Not significant
GO_REGULATION_OF_SYSTEMIC_ARTERIAL_BLOOD_PRESSURE	63	0.766346	1.54973	0.00651891	0.0578704	1	2428	tags=38%, list=16%, signal=45%	NA	NA	No	Not significant
GO_MOLTING_CYCLE	90	0.737348	1.55093	0.00501882	0.0579561	1	1546	tags=24%, list=10%, signal=27%	NA	NA	No	Not significant
GO_NEGATIVE_REGULATION_OF_INFLAMMATORY_RESPONSE	115	0.715392	1.55069	0.0011919	0.0580055	1	1694	tags=23%, list=11%, signal=25%	NA	NA	No	Not significant
GO_NEGATIVE_REGULATION_OF_IMMUNE_EFFECTOR_PROCESS	96	0.725511	1.55097	0.00127389	0.0581681	1	1005	tags=17%, list=7%, signal=18%	NA	NA	No	Not significant
GO_PRE_MRNA_BINDING	32	0.828157	1.54865	0.014245	0.0583785	1	344	tags=6%, list=2%, signal=6%	NA	NA	No	Not significant
PID_INTEGRIN1_PATHWAY	63	0.768509	1.54865	0.00258065	0.0586269	1	1354	tags=38%, list=9%, signal=42%	NA	NA	No	Not significant
GO_ENDOTHELIAL_CELL_DEVELOPMENT	59	0.767389	1.54879	0.00665779	0.0587012	1	1417	tags=27%, list=9%, signal=30%	NA	NA	No	Not significant
GO_CALCIUM_DEPENDENT_CELL_CELL_ADHESION_VIA_PLASMA_MEMBRANE_CELL_ADHESION_MOLECULES	34	0.827362	1.5482	0.0055788	0.0587049	1	887	tags=21%, list=6%, signal=22%	NA	NA	No	Not significant
GO_LIVER_REGENERATION	30	0.825304	1.54786	0.0128755	0.0588515	1	814	tags=17%, list=5%, signal=18%	NA	NA	No	Not significant
GO_EXTRACELLULAR_STRUCTURE_ORGANIZATION	370	0.660929	1.54758	0	0.0589505	1	1590	tags=29%, list=11%, signal=32%	NA	NA	No	Not significant
GO_REGULATION_OF_STRESS_ACTIVATED_PROTEIN_KINASE_SIGNALING_CASCADE	201	0.688725	1.54668	0	0.0597103	1	1317	tags=18%, list=9%, signal=19%	NA	NA	No	Not significant
GO_POSITIVE_REGULATION_OF_PHOSPHATIDYLINOSITOL_3_KINASE_SIGNALING	73	0.746529	1.54616	0.0091623	0.0601342	1	1752	tags=36%, list=12%, signal=40%	NA	NA	No	Not significant
GO_TOLL_LIKE_RECEPTOR_SIGNALING_PATHWAY	124	0.71392	1.54558	0	0.0605798	1	2049	tags=27%, list=14%, signal=31%	NA	NA	No	Not significant
GO_GLAND_DEVELOPMENT	367	0.663144	1.5435	0	0.0611735	1	1428	tags=19%, list=9%, signal=21%	NA	NA	No	Not significant
GO_MOLTING_CYCLE_PROCESS	76	0.753423	1.54361	0.00389105	0.0612863	1	1546	tags=25%, list=10%, signal=28%	NA	NA	No	Not significant
GO_REGULATION_OF_PHAGOCYTOSIS	71	0.744832	1.54369	0.00267023	0.0614286	1	1644	tags=25%, list=11%, signal=28%	NA	NA	No	Not significant
GO_ACUTE_PHASE_RESPONSE	30	0.839801	1.54408	0.00580551	0.0614623	1	1467	tags=33%, list=10%, signal=37%	NA	NA	No	Not significant
GO_CELLULAR_RESPONSE_TO_RETINOIC_ACID	58	0.762173	1.54429	0.00772201	0.0614629	1	1192	tags=19%, list=8%, signal=21%	NA	NA	No	Not significant
REACTOME_APOPTOTIC_CLEAVAGE_OF_CELLULAR_PROTEINS	37	0.806822	1.54451	0.0100719	0.0614885	1	1622	tags=41%, list=11%, signal=45%	NA	NA	No	Not significant
GO_REGULATION_OF_VIRAL_GENOME_REPLICATION	74	0.756329	1.54385	0.00256739	0.0615145	1	498	tags=12%, list=3%, signal=13%	NA	NA	No	Not significant
GO_REGULATION_OF_CELL_ACTIVATION	440	0.658184	1.54279	0	0.0617859	1	1696	tags=22%, list=11%, signal=24%	NA	NA	No	Not significant
GO_NEGATIVE_REGULATION_OF_HEMOPOIESIS	115	0.711893	1.54137	0	0.0631536	1	1538	tags=25%, list=10%, signal=28%	NA	NA	No	Not significant
GO_VASCULAR_ENDOTHELIAL_GROWTH_FACTOR_SIGNALING_PATHWAY	35	0.797548	1.54089	0.0144509	0.06351	1	1752	tags=46%, list=12%, signal=52%	NA	NA	No	Not significant
GO_GLOMERULUS_DEVELOPMENT	57	0.776046	1.53987	0.00398406	0.0645625	1	968	tags=26%, list=6%, signal=28%	NA	NA	No	Not significant
GO_ADHERENS_JUNCTION_ORGANIZATION	133	0.707115	1.53834	0.0035503	0.0649106	1	1788	tags=26%, list=12%, signal=30%	NA	NA	No	Not significant
GO_AZUROPHIL_GRANULE_LUMEN	73	0.738803	1.5385	0.00640205	0.0649748	1	856	tags=14%, list=6%, signal=14%	NA	NA	No	Not significant
GO_COLLAGEN_BIOSYNTHETIC_PROCESS	42	0.782149	1.53853	0.0137931	0.0651963	1	754	tags=26%, list=5%, signal=27%	NA	NA	No	Not significant
GO_POSITIVE_REGULATION_OF_PHAGOCYTOSIS	49	0.772439	1.53778	0.00550964	0.0652758	1	1644	tags=31%, list=11%, signal=34%	NA	NA	No	Not significant
GO_REGULATION_OF_EXTRACELLULAR_MATRIX_ORGANIZATION	36	0.806003	1.53492	0.00153374	0.0652962	1	830	tags=25%, list=6%, signal=26%	NA	NA	No	Not significant
GO_POSITIVE_REGULATION_OF_TYROSINE_PHOSPHORYLATION_OF_STAT_PROTEIN	51	0.775048	1.53667	0.0134771	0.0653559	1	2052	tags=33%, list=14%, signal=38%	NA	NA	No	Not significant
GO_NEGATIVE_REGULATION_OF_RESPONSE_TO_CYTOKINE_STIMULUS	51	0.775469	1.53684	0.00418994	0.0653639	1	2145	tags=35%, list=14%, signal=41%	NA	NA	No	Not significant
GO_RESPONSE_TO_STEROID_HORMONE	334	0.655933	1.53467	0	0.0653661	1	1428	tags=17%, list=9%, signal=18%	NA	NA	No	Not significant
GO_NEGATIVE_REGULATION_OF_TUMOR_NECROSIS_FACTOR_SUPERFAMILY_CYTOKINE_PRODUCTION	47	0.784161	1.5386	0.00815217	0.0653686	1	1694	tags=30%, list=11%, signal=33%	NA	NA	No	Not significant
BIOCARTA_ALK_PATHWAY	33	0.796979	1.53607	0.0131965	0.0653704	1	374	tags=15%, list=2%, signal=16%	NA	NA	No	Not significant
GO_ENDOCRINE_PANCREAS_DEVELOPMENT	33	0.811	1.53623	0.0174673	0.0654125	1	800	tags=15%, list=5%, signal=16%	NA	NA	No	Not significant
GO_TRANSMEMBRANE_RECEPTOR_PROTEIN_TYROSINE_KINASE_ACTIVITY	54	0.769607	1.53699	0.0108108	0.0654368	1	719	tags=17%, list=5%, signal=17%	NA	NA	No	Not significant
GO_NEGATIVE_REGULATION_OF_INTERLEUKIN_6_PRODUCTION	34	0.811153	1.53875	0.00718391	0.0654472	1	1694	tags=29%, list=11%, signal=33%	NA	NA	No	Not significant
REACTOME_APOPTOTIC_EXECUTION_PHASE	51	0.779351	1.53498	0.00826446	0.065458	1	1622	tags=29%, list=11%, signal=33%	NA	NA	No	Not significant
GO_REGULATION_OF_RESPONSE_TO_CYTOKINE_STIMULUS	150	0.703201	1.53434	0	0.0654678	1	2276	tags=33%, list=15%, signal=39%	NA	NA	No	Not significant
GO_NEGATIVE_REGULATION_OF_IMMUNE_RESPONSE	118	0.716368	1.53633	0.00725514	0.065545	1	1773	tags=26%, list=12%, signal=30%	NA	NA	No	Not significant
GO_AMEBOIDAL_TYPE_CELL_MIGRATION	338	0.664691	1.53572	0	0.065546	1	1167	tags=18%, list=8%, signal=19%	NA	NA	No	Not significant
GO_POSITIVE_REGULATION_OF_SUBSTRATE_ADHESION_DEPENDENT_CELL_SPREADING	32	0.808118	1.53552	0.0116279	0.0655711	1	1361	tags=28%, list=9%, signal=31%	NA	NA	No	Not significant
GO_T_CELL_ACTIVATION	375	0.656411	1.53882	0	0.0656376	1	1774	tags=24%, list=12%, signal=26%	NA	NA	No	Not significant
GO_CELL_SUBSTRATE_JUNCTION	385	0.658508	1.53701	0	0.0656482	1	1989	tags=31%, list=13%, signal=34%	NA	NA	No	Not significant
GO_POSITIVE_REGULATION_OF_BLOOD_CIRCULATION	50	0.769347	1.53501	0.0107672	0.0656618	1	454	tags=10%, list=3%, signal=10%	NA	NA	No	Not significant
GO_RESPONSE_TO_OSMOTIC_STRESS	71	0.753658	1.53518	0.00772201	0.0657074	1	949	tags=18%, list=6%, signal=19%	NA	NA	No	Not significant
GO_T_CELL_APOPTOTIC_PROCESS	42	0.798484	1.5371	0.00703235	0.0657994	1	1692	tags=26%, list=11%, signal=29%	NA	NA	No	Not significant
GO_REGULATION_OF_EPITHELIAL_CELL_MIGRATION	196	0.686341	1.53372	0	0.0659386	1	1128	tags=21%, list=7%, signal=22%	NA	NA	No	Not significant
GO_RECEPTOR_TYROSINE_KINASE_BINDING	61	0.752859	1.53349	0.00272109	0.0659654	1	711	tags=15%, list=5%, signal=15%	NA	NA	No	Not significant
GO_LYMPHOCYTE_CHEMOTAXIS	38	0.784159	1.53307	0.0126227	0.0660259	1	127	tags=13%, list=1%, signal=13%	NA	NA	No	Not significant
GO_REPRODUCTIVE_SYSTEM_DEVELOPMENT	373	0.656101	1.5332	0	0.0660787	1	1428	tags=18%, list=9%, signal=20%	NA	NA	No	Not significant
GO_BASAL_PART_OF_CELL	47	0.777908	1.53145	0.0137174	0.0671975	1	1095	tags=17%, list=7%, signal=18%	NA	NA	No	Not significant
GO_GLANDULAR_EPITHELIAL_CELL_DIFFERENTIATION	37	0.810154	1.53197	0.00815217	0.0672184	1	359	tags=11%, list=2%, signal=11%	NA	NA	No	Not significant
GO_POSITIVE_REGULATION_OF_REACTIVE_OXYGEN_SPECIES_METABOLIC_PROCESS	42	0.793021	1.53148	0.00713267	0.0674137	1	1192	tags=21%, list=8%, signal=23%	NA	NA	No	Not significant
GO_NEGATIVE_REGULATION_OF_NOTCH_SIGNALING_PATHWAY	34	0.803008	1.53158	0.010043	0.0675177	1	1471	tags=35%, list=10%, signal=39%	NA	NA	No	Not significant
GO_INTRINSIC_COMPONENT_OF_SYNAPTIC_MEMBRANE	119	0.700622	1.53029	0.00499376	0.0676986	1	1133	tags=15%, list=8%, signal=16%	NA	NA	No	Not significant
GO_RESPONSE_TO_ANTINEOPLASTIC_AGENT	84	0.727914	1.53068	0.00496278	0.0678116	1	968	tags=13%, list=6%, signal=14%	NA	NA	No	Not significant
GO_POSITIVE_REGULATION_OF_ENDOTHELIAL_CELL_MIGRATION	90	0.724257	1.53046	0.00381679	0.0679051	1	931	tags=26%, list=6%, signal=27%	NA	NA	No	Not significant
GO_NEUTROPHIL_MIGRATION	78	0.731505	1.53029	0.0063857	0.0679135	1	1644	tags=23%, list=11%, signal=26%	NA	NA	No	Not significant
GO_REGULATION_OF_OSTEOBLAST_DIFFERENTIATION	103	0.719795	1.52884	0.00626566	0.0683011	1	1751	tags=29%, list=12%, signal=33%	NA	NA	No	Not significant
GO_POSITIVE_REGULATION_OF_JNK_CASCADE	122	0.698687	1.5289	0.00243902	0.0684558	1	1124	tags=17%, list=7%, signal=18%	NA	NA	No	Not significant
GO_REGULATION_OF_VASCULATURE_DEVELOPMENT	284	0.658652	1.52923	0	0.0685989	1	1769	tags=27%, list=12%, signal=30%	NA	NA	No	Not significant
REACTOME_PROGRAMMED_CELL_DEATH	169	0.692961	1.52897	0.00115607	0.0686187	1	1812	tags=18%, list=12%, signal=21%	NA	NA	No	Not significant
GO_REGULATION_OF_COAGULATION	70	0.743109	1.52939	0.00519481	0.0686482	1	1825	tags=30%, list=12%, signal=34%	NA	NA	No	Not significant
GO_SEMI_LUNAR_VALVE_DEVELOPMENT	35	0.788973	1.52836	0.0181818	0.0686599	1	767	tags=29%, list=5%, signal=30%	NA	NA	No	Not significant
GO_MACROPHAGE_MIGRATION	37	0.784596	1.52656	0.0102339	0.0688335	1	842	tags=22%, list=6%, signal=23%	NA	NA	No	Not significant
GO_PROTEIN_LIPID_COMPLEX	30	0.823607	1.52805	0.0190058	0.0688837	1	213	tags=13%, list=1%, signal=13%	NA	NA	No	Not significant
GO_PLATELET_ALPHA_GRANULE_LUMEN	57	0.749909	1.5267	0.0108108	0.0688948	1	1094	tags=30%, list=7%, signal=32%	NA	NA	No	Not significant
GO_RESPONSE_TO_ORGANOPHOSPHORUS	124	0.706174	1.52739	0.00365854	0.0689701	1	2272	tags=36%, list=15%, signal=42%	NA	NA	No	Not significant
GO_REGULATION_OF_RESPONSE_TO_WOUNDING	139	0.70148	1.5267	0.0011919	0.0691237	1	1529	tags=22%, list=10%, signal=25%	NA	NA	No	Not significant
GO_PHOSPHATIDYLINOSITOL_3_KINASE_SIGNALING	128	0.69934	1.52706	0.00849515	0.0691596	1	1192	tags=20%, list=8%, signal=22%	NA	NA	No	Not significant
GO_RECEPTOR_COMPLEX	328	0.654844	1.5274	0	0.0691854	1	1752	tags=23%, list=12%, signal=26%	NA	NA	No	Not significant
GO_LYMPHOCYTE_APOPTOTIC_PROCESS	60	0.748635	1.52751	0.0114213	0.0692732	1	1692	tags=23%, list=11%, signal=26%	NA	NA	No	Not significant
KEGG_ADHERENS_JUNCTION	69	0.737102	1.52674	0.00912647	0.0692872	1	1710	tags=29%, list=11%, signal=33%	NA	NA	No	Not significant
PID_ECADHERIN_STABILIZATION_PATHWAY	40	0.786206	1.52604	0.0208914	0.0693081	1	1785	tags=30%, list=12%, signal=34%	NA	NA	No	Not significant
GO_CELL_SUBSTRATE_ADHESION	306	0.660343	1.52482	0	0.0699127	1	1562	tags=25%, list=10%, signal=28%	NA	NA	No	Not significant
GO_SMAD_BINDING	75	0.737907	1.52491	0.00652741	0.0700159	1	2085	tags=33%, list=14%, signal=38%	NA	NA	No	Not significant
GO_ENDOPEPTIDASE_REGULATOR_ACTIVITY	125	0.706379	1.52509	0	0.0700309	1	1654	tags=24%, list=11%, signal=27%	NA	NA	No	Not significant
REACTOME_L1CAM_INTERACTIONS	107	0.706332	1.52515	0.00993789	0.0701749	1	1460	tags=21%, list=10%, signal=23%	NA	NA	No	Not significant
GO_NEGATIVE_REGULATION_OF_LOCOMOTION	282	0.654702	1.52378	0	0.0701864	1	1128	tags=21%, list=7%, signal=22%	NA	NA	No	Not significant
GO_POSITIVE_REGULATION_OF_LEUKOCYTE_CELL_CELL_ADHESION	181	0.680294	1.5242	0.00229621	0.0702689	1	1980	tags=25%, list=13%, signal=29%	NA	NA	No	Not significant
GO_REGULATION_OF_REACTIVE_OXYGEN_SPECIES_METABOLIC_PROCESS	93	0.725472	1.52388	0.00255102	0.0702764	1	1216	tags=16%, list=8%, signal=17%	NA	NA	No	Not significant
GO_POSITIVE_REGULATION_OF_SYNAPTIC_TRANSMISSION	135	0.699647	1.524	0.00347625	0.0703502	1	1486	tags=21%, list=10%, signal=23%	NA	NA	No	Not significant
GO_TRIGLYCERIDE_METABOLIC_PROCESS	33	0.810558	1.5234	0.00867052	0.0704365	1	948	tags=15%, list=6%, signal=16%	NA	NA	No	Not significant
GO_MEMBRANE_BIOGENESIS	31	0.810167	1.52423	0.0189781	0.0704769	1	593	tags=13%, list=4%, signal=13%	NA	NA	No	Not significant
GO_BASAL_PLASMA_MEMBRANE	31	0.810464	1.5229	0.00981767	0.0708613	1	593	tags=13%, list=4%, signal=13%	NA	NA	No	Not significant
REACTOME_SIGNALING_BY_NOTCH	183	0.679179	1.52217	0.00117096	0.0714655	1	1128	tags=9%, list=7%, signal=10%	NA	NA	No	Not significant
GO_MULTI_ORGANISM_CELLULAR_PROCESS	43	0.792802	1.52117	0.00693481	0.0718199	1	1615	tags=30%, list=11%, signal=34%	NA	NA	No	Not significant
GO_NEGATIVE_REGULATION_OF_LYMPHOCYTE_ACTIVATION	118	0.706886	1.52169	0.00490196	0.0718305	1	1469	tags=25%, list=10%, signal=28%	NA	NA	No	Not significant
PID_REG_GR_PATHWAY	74	0.72973	1.52131	0.00664011	0.0718589	1	1487	tags=20%, list=10%, signal=22%	NA	NA	No	Not significant
GO_REGULATION_OF_CELL_SUBSTRATE_ADHESION	187	0.679941	1.52137	0.00580046	0.0719902	1	1108	tags=20%, list=7%, signal=21%	NA	NA	No	Not significant
GO_REGULATION_OF_TUMOR_NECROSIS_FACTOR_MEDIATED_SIGNALING_PATHWAY	48	0.765912	1.52061	0.0127841	0.0720948	1	1327	tags=27%, list=9%, signal=30%	NA	NA	No	Not significant
GO_REGULATION_OF_SPROUTING_ANGIOGENESIS	61	0.750744	1.52026	0.0118265	0.0721056	1	1128	tags=21%, list=7%, signal=23%	NA	NA	No	Not significant
GO_POSITIVE_REGULATION_OF_EPITHELIAL_CELL_MIGRATION	131	0.698611	1.52043	0.00603136	0.0721174	1	1415	tags=24%, list=9%, signal=27%	NA	NA	No	Not significant
GO_REGULATION_OF_LYMPHOCYTE_ACTIVATION	342	0.654826	1.52066	0	0.072241	1	1696	tags=21%, list=11%, signal=23%	NA	NA	No	Not significant
GO_POSITIVE_REGULATION_OF_CYTOKINE_PRODUCTION	367	0.652545	1.51967	0	0.0725888	1	1659	tags=23%, list=11%, signal=25%	NA	NA	No	Not significant
GO_REGULATION_OF_MITOCHONDRIAL_OUTER_MEMBRANE_PERMEABILIZATION_INVOLVED_IN_APOPTOTIC_SIGNALING_PATHWAY	41	0.782672	1.51943	0.011236	0.0726685	1	827	tags=17%, list=5%, signal=18%	NA	NA	No	Not significant
GO_NEGATIVE_REGULATION_OF_CELL_ADHESION	231	0.67735	1.51905	0	0.0727738	1	1095	tags=24%, list=7%, signal=25%	NA	NA	No	Not significant
GO_NEGATIVE_REGULATION_OF_NERVOUS_SYSTEM_DEVELOPMENT	257	0.660134	1.5192	0.00110132	0.0727811	1	1415	tags=21%, list=9%, signal=23%	NA	NA	No	Not significant
GO_POSITIVE_REGULATION_OF_STRESS_ACTIVATED_PROTEIN_KINASE_SIGNALING_CASCADE	145	0.694652	1.51672	0.00118203	0.0744324	1	1192	tags=18%, list=8%, signal=19%	NA	NA	No	Not significant
GO_TOLL_LIKE_RECEPTOR_4_SIGNALING_PATHWAY	32	0.80986	1.51603	0.015625	0.0744651	1	1327	tags=22%, list=9%, signal=24%	NA	NA	No	Not significant
PID_AURORA_A_PATHWAY	31	0.808052	1.51682	0.0167598	0.0744957	1	1505	tags=19%, list=10%, signal=21%	NA	NA	No	Not significant
GO_REGULATION_OF_EPIDERMIS_DEVELOPMENT	69	0.735407	1.51628	0.015748	0.0745431	1	529	tags=16%, list=4%, signal=16%	NA	NA	No	Not significant
GO_TRANSMEMBRANE_RECEPTOR_PROTEIN_SERINE_THREONINE_KINASE_SIGNALING_PATHWAY	276	0.659603	1.5164	0	0.0745885	1	1705	tags=24%, list=11%, signal=26%	NA	NA	No	Not significant
GO_POSITIVE_REGULATION_OF_INTERLEUKIN_1_PRODUCTION	34	0.798965	1.51692	0.0126761	0.074593	1	2223	tags=50%, list=15%, signal=59%	NA	NA	No	Not significant
GO_GLYCEROLIPID_CATABOLIC_PROCESS	46	0.773962	1.51609	0.0162602	0.0745936	1	213	tags=7%, list=1%, signal=7%	NA	NA	No	Not significant
GO_REGULATION_OF_TUBE_SIZE	100	0.707173	1.51724	0.00371747	0.0746335	1	1696	tags=23%, list=11%, signal=26%	NA	NA	No	Not significant
GO_NEGATIVE_REGULATION_OF_LEUKOCYTE_PROLIFERATION	60	0.751359	1.51706	0.00779221	0.0746421	1	1294	tags=25%, list=9%, signal=27%	NA	NA	No	Not significant
GO_POSITIVE_REGULATION_OF_EPITHELIAL_CELL_PROLIFERATION	162	0.694032	1.51567	0	0.0747055	1	1090	tags=18%, list=7%, signal=19%	NA	NA	No	Not significant
GO_RESPONSE_TO_CHEMOKINE	66	0.740977	1.51534	0.00677507	0.0747331	1	902	tags=21%, list=6%, signal=22%	NA	NA	No	Not significant
GO_EPITHELIAL_CELL_APOPTOTIC_PROCESS	85	0.729116	1.51731	0.00261438	0.0747686	1	1417	tags=27%, list=9%, signal=30%	NA	NA	No	Not significant
GO_BONE_MORPHOGENESIS	93	0.713495	1.51548	0.00641026	0.0747784	1	1290	tags=29%, list=9%, signal=32%	NA	NA	No	Not significant
GO_REGULATION_OF_NIK_NF_KAPPAB_SIGNALING	88	0.716987	1.5147	0.00262812	0.0748296	1	1876	tags=23%, list=12%, signal=26%	NA	NA	No	Not significant
GO_REGULATION_OF_WOUND_HEALING	114	0.701893	1.51484	0.00246305	0.0749042	1	1529	tags=23%, list=10%, signal=25%	NA	NA	No	Not significant
GO_NEGATIVE_REGULATION_OF_TRANSPORT	384	0.647387	1.51501	0	0.0749201	1	1768	tags=20%, list=12%, signal=22%	NA	NA	No	Not significant
GO_REGULATION_OF_GENE_SILENCING	119	0.704692	1.51437	0.00246914	0.0750936	1	770	tags=8%, list=5%, signal=9%	NA	NA	No	Not significant
GO_EXTRACELLULAR_MATRIX	426	0.643759	1.51413	0	0.0751937	1	1435	tags=25%, list=10%, signal=27%	NA	NA	No	Not significant
GO_NEGATIVE_REGULATION_OF_BMP_SIGNALING_PATHWAY	36	0.793286	1.51313	0.015896	0.0758413	1	2223	tags=42%, list=15%, signal=49%	NA	NA	No	Not significant
GO_MULTICELLULAR_ORGANISMAL_HOMEOSTASIS	405	0.648471	1.51293	0	0.0758634	1	1045	tags=12%, list=7%, signal=13%	NA	NA	No	Not significant
GO_POSITIVE_REGULATION_OF_MAP_KINASE_ACTIVITY	232	0.669426	1.51327	0	0.0758947	1	1147	tags=17%, list=8%, signal=18%	NA	NA	No	Not significant
GO_NEGATIVE_REGULATION_OF_ESTABLISHMENT_OF_PROTEIN_LOCALIZATION	147	0.692286	1.51335	0.0036452	0.0760119	1	1024	tags=17%, list=7%, signal=18%	NA	NA	No	Not significant
GO_NEURON_MIGRATION	126	0.690437	1.512	0.00471143	0.0768535	1	1067	tags=17%, list=7%, signal=19%	NA	NA	No	Not significant
GO_PROTEIN_INSERTION_INTO_MITOCHONDRIAL_MEMBRANE	45	0.765888	1.50978	0.0153203	0.0770106	1	800	tags=11%, list=5%, signal=12%	NA	NA	No	Not significant
GO_INTERACTION_WITH_HOST	175	0.681859	1.51093	0.0023175	0.0770876	1	1696	tags=18%, list=11%, signal=20%	NA	NA	No	Not significant
GO_MAINTENANCE_OF_PROTEIN_LOCATION_IN_CELL	67	0.74937	1.51164	0.00811908	0.0771069	1	1719	tags=30%, list=11%, signal=34%	NA	NA	No	Not significant
GO_NEGATIVE_REGULATION_OF_T_CELL_PROLIFERATION	46	0.763199	1.50954	0.013947	0.0771112	1	1282	tags=28%, list=9%, signal=31%	NA	NA	No	Not significant
PID_TNF_PATHWAY	46	0.781691	1.51144	0.00942126	0.0771246	1	1734	tags=39%, list=12%, signal=44%	NA	NA	No	Not significant
GO_CARTILAGE_DEVELOPMENT_INVOLVED_IN_ENDOCHONDRAL_BONE_MORPHOGENESIS	41	0.785558	1.51109	0.0196078	0.0771321	1	1074	tags=32%, list=7%, signal=34%	NA	NA	No	Not significant
GO_DITERPENOID_METABOLIC_PROCESS	66	0.746845	1.51124	0.017038	0.0771455	1	597	tags=12%, list=4%, signal=13%	NA	NA	No	Not significant
GO_RESPONSE_TO_DEXAMETHASONE	37	0.7895	1.50983	0.0142653	0.0771651	1	374	tags=11%, list=2%, signal=11%	NA	NA	No	Not significant
GO_NEGATIVE_REGULATION_OF_NEURON_DIFFERENTIATION	194	0.675696	1.5093	0	0.0772444	1	1415	tags=21%, list=9%, signal=22%	NA	NA	No	Not significant
GO_UROGENITAL_SYSTEM_DEVELOPMENT	288	0.655899	1.50912	0	0.0772449	1	1091	tags=20%, list=7%, signal=21%	NA	NA	No	Not significant
GO_BETA_CATENIN_BINDING	73	0.72822	1.51064	0.00515464	0.0772463	1	1507	tags=19%, list=10%, signal=21%	NA	NA	No	Not significant
GO_EYE_PHOTORECEPTOR_CELL_DIFFERENTIATION	39	0.774111	1.50798	0.0190996	0.0772726	1	467	tags=13%, list=3%, signal=13%	NA	NA	No	Not significant
GO_CYTOKINE_BINDING	105	0.701329	1.5099	0.00754717	0.0772786	1	1656	tags=29%, list=11%, signal=32%	NA	NA	No	Not significant
GO_ESTABLISHMENT_OF_ENDOTHELIAL_BARRIER	40	0.76406	1.51	0.0247934	0.0773566	1	1604	tags=30%, list=11%, signal=33%	NA	NA	No	Not significant
GO_REGULATION_OF_LEUKOCYTE_PROLIFERATION	174	0.669323	1.50856	0.00231481	0.0773878	1	1980	tags=23%, list=13%, signal=26%	NA	NA	No	Not significant
GO_INTERLEUKIN_6_PRODUCTION	116	0.703838	1.50804	0.00253165	0.0774099	1	1878	tags=29%, list=12%, signal=33%	NA	NA	No	Not significant
PID_ARF6_PATHWAY	33	0.803175	1.50766	0.0251046	0.0774393	1	497	tags=12%, list=3%, signal=13%	NA	NA	No	Not significant
GO_POSITIVE_REGULATION_OF_HORMONE_SECRETION	95	0.719998	1.50883	0.00988875	0.0774536	1	1389	tags=20%, list=9%, signal=22%	NA	NA	No	Not significant
REACTOME_FACTORS_INVOLVED_IN_MEGAKARYOCYTE_DEVELOPMENT_AND_PLATELET_PRODUCTION	125	0.698951	1.50867	0.00498753	0.0774969	1	896	tags=12%, list=6%, signal=13%	NA	NA	No	Not significant
GO_CELL_MATRIX_ADHESION	202	0.675451	1.51007	0.00115075	0.0775162	1	1788	tags=29%, list=12%, signal=32%	NA	NA	No	Not significant
PID_AVB3_INTEGRIN_PATHWAY	72	0.727881	1.50809	0.0064433	0.0775591	1	1397	tags=28%, list=9%, signal=30%	NA	NA	No	Not significant
GO_REGULATION_OF_SIGNALING_RECEPTOR_ACTIVITY	402	0.640253	1.50823	0	0.0776027	1	1637	tags=20%, list=11%, signal=22%	NA	NA	No	Not significant
KEGG_AMYOTROPHIC_LATERAL_SCLEROSIS_ALS	49	0.753028	1.51008	0.0178817	0.0777187	1	1908	tags=27%, list=13%, signal=30%	NA	NA	No	Not significant
REACTOME_DISEASES_OF_GLYCOSYLATION	130	0.691312	1.5069	0.00968523	0.0781842	1	1365	tags=20%, list=9%, signal=22%	NA	NA	No	Not significant
GO_CYTOKINE_RECEPTOR_ACTIVITY	79	0.729477	1.50633	0.00762389	0.0785105	1	1983	tags=27%, list=13%, signal=30%	NA	NA	No	Not significant
GO_NEURON_PROJECTION_GUIDANCE	233	0.659709	1.50635	0	0.0786979	1	1486	tags=25%, list=10%, signal=27%	NA	NA	No	Not significant
GO_REGULATION_OF_PROTEIN_LOCALIZATION_TO_MEMBRANE	167	0.671706	1.50334	0.00344828	0.0788091	1	1122	tags=18%, list=7%, signal=19%	NA	NA	No	Not significant
REACTOME_PEPTIDE_HORMONE_METABOLISM	63	0.743761	1.50387	0.00671141	0.0789441	1	1565	tags=22%, list=10%, signal=25%	NA	NA	No	Not significant
GO_WOUND_HEALING	452	0.640395	1.50336	0	0.0789738	1	1774	tags=25%, list=12%, signal=27%	NA	NA	No	Not significant
GO_SARCOMERE_ORGANIZATION	40	0.772743	1.50345	0.0185449	0.0790624	1	2078	tags=28%, list=14%, signal=32%	NA	NA	No	Not significant
GO_T_CELL_CYTOKINE_PRODUCTION	34	0.797673	1.50479	0.0143472	0.0790651	1	1989	tags=44%, list=13%, signal=51%	NA	NA	No	Not significant
GO_REGULATION_OF_PHOSPHATIDYLINOSITOL_3_KINASE_SIGNALING	104	0.700321	1.50389	0.00484261	0.0791186	1	2007	tags=34%, list=13%, signal=39%	NA	NA	No	Not significant
GO_ASTROCYTE_DEVELOPMENT	34	0.791275	1.50354	0.0229555	0.0791514	1	754	tags=24%, list=5%, signal=25%	NA	NA	No	Not significant
GO_MATERNAL_PROCESS_INVOLVED_IN_FEMALE_PREGNANCY	57	0.752924	1.50484	0.00683995	0.079177	1	939	tags=18%, list=6%, signal=19%	NA	NA	No	Not significant
GO_NEGATIVE_REGULATION_OF_TRANSMEMBRANE_RECEPTOR_PROTEIN_SERINE_THREONINE_KINASE_SIGNALING_PATHWAY	92	0.712165	1.50394	0.00517464	0.0792578	1	2068	tags=33%, list=14%, signal=38%	NA	NA	No	Not significant
GO_ISOPRENOID_METABOLIC_PROCESS	76	0.73023	1.50442	0.00767263	0.0793086	1	1122	tags=16%, list=7%, signal=17%	NA	NA	No	Not significant
GO_POSITIVE_REGULATION_OF_INTERLEUKIN_8_PRODUCTION	37	0.790409	1.50552	0.019774	0.07933	1	770	tags=14%, list=5%, signal=14%	NA	NA	No	Not significant
GO_T_CELL_MEDIATED_IMMUNITY	73	0.738039	1.5049	0.013089	0.0793343	1	2059	tags=29%, list=14%, signal=33%	NA	NA	No	Not significant
GO_MYELOID_LEUKOCYTE_MEDIATED_IMMUNITY	456	0.638886	1.50417	0	0.0794054	1	2163	tags=24%, list=14%, signal=27%	NA	NA	No	Not significant
GO_RESPONSE_TO_FIBROBLAST_GROWTH_FACTOR	121	0.696767	1.50396	0.00483092	0.0794394	1	1599	tags=24%, list=11%, signal=27%	NA	NA	No	Not significant
GO_POSTSYNAPTIC_SPECIALIZATION_ORGANIZATION	30	0.79373	1.50496	0.0297619	0.0794554	1	862	tags=17%, list=6%, signal=18%	NA	NA	No	Not significant
GO_RESPONSE_TO_ACID_CHEMICAL	287	0.657198	1.50504	0	0.0795561	1	1192	tags=14%, list=8%, signal=15%	NA	NA	No	Not significant
GO_REGULATION_OF_TRANSMEMBRANE_RECEPTOR_PROTEIN_SERINE_THREONINE_KINASE_SIGNALING_PATHWAY	183	0.669507	1.50511	0.00117096	0.0796731	1	1517	tags=22%, list=10%, signal=24%	NA	NA	No	Not significant
GO_NEGATIVE_REGULATION_OF_LEUKOCYTE_CELL_CELL_ADHESION	99	0.703172	1.5024	0.0146163	0.0798285	1	1367	tags=27%, list=9%, signal=30%	NA	NA	No	Not significant
REACTOME_CLASS_B_2_SECRETIN_FAMILY_RECEPTORS	70	0.72604	1.50203	0.00929615	0.080046	1	1061	tags=16%, list=7%, signal=17%	NA	NA	No	Not significant
GO_REGULATION_OF_MULTI_ORGANISM_PROCESS	331	0.642234	1.5012	0	0.080761	1	1701	tags=18%, list=11%, signal=20%	NA	NA	No	Not significant
REACTOME_SIGNALING_BY_NOTCH4	76	0.734047	1.50088	0.003861	0.0807819	1	410	tags=8%, list=3%, signal=8%	NA	NA	No	Not significant
GO_REGULATION_OF_OSSIFICATION	165	0.667127	1.50128	0.00465116	0.0808761	1	1608	tags=28%, list=11%, signal=31%	NA	NA	No	Not significant
GO_NEUROTRANSMITTER_RECEPTOR_ACTIVITY	64	0.73777	1.50088	0.00944669	0.0809819	1	1378	tags=13%, list=9%, signal=14%	NA	NA	No	Not significant
GO_REGULATION_OF_CELLULAR_RESPONSE_TO_GROWTH_FACTOR_STIMULUS	222	0.661573	1.50051	0.0011325	0.0810522	1	1696	tags=26%, list=11%, signal=29%	NA	NA	No	Not significant
GO_SUPEROXIDE_METABOLIC_PROCESS	57	0.754902	1.50029	0.010929	0.0812129	1	1090	tags=16%, list=7%, signal=17%	NA	NA	No	Not significant
GO_NEGATIVE_REGULATION_OF_GLIOGENESIS	30	0.799295	1.49943	0.0234261	0.0821794	1	1380	tags=23%, list=9%, signal=26%	NA	NA	No	Not significant
GO_PEPTIDYL_TYROSINE_MODIFICATION	317	0.64386	1.49881	0	0.0827918	1	1541	tags=21%, list=10%, signal=23%	NA	NA	No	Not significant
REACTOME_MET_PROMOTES_CELL_MOTILITY	40	0.786368	1.49802	0.0183876	0.0833944	1	1862	tags=45%, list=12%, signal=51%	NA	NA	No	Not significant
GO_COLUMNAR_CUBOIDAL_EPITHELIAL_CELL_DIFFERENTIATION	88	0.707482	1.49812	0.00893997	0.0834811	1	800	tags=13%, list=5%, signal=13%	NA	NA	No	Not significant
GO_NEGATIVE_REGULATION_OF_OSTEOBLAST_DIFFERENTIATION	41	0.778544	1.49643	0.0141844	0.0853019	1	1282	tags=24%, list=9%, signal=27%	NA	NA	No	Not significant
GO_AXON_REGENERATION	44	0.771407	1.49599	0.0252101	0.0856667	1	1378	tags=23%, list=9%, signal=25%	NA	NA	No	Not significant
GO_EXTRINSIC_APOPTOTIC_SIGNALING_PATHWAY	204	0.659192	1.49494	0.00111857	0.0860106	1	1746	tags=24%, list=12%, signal=27%	NA	NA	No	Not significant
GO_REGULATION_OF_MAP_KINASE_ACTIVITY	297	0.64924	1.49499	0.00110865	0.0861485	1	1147	tags=16%, list=8%, signal=17%	NA	NA	No	Not significant
GO_ESTABLISHMENT_OF_CELL_POLARITY	122	0.692304	1.49511	0.00619579	0.0861692	1	835	tags=16%, list=6%, signal=16%	NA	NA	No	Not significant
GO_INTERLEUKIN_1_BETA_SECRETION	35	0.780169	1.49536	0.0289436	0.0862587	1	1659	tags=37%, list=11%, signal=42%	NA	NA	No	Not significant
GO_RESPONSE_TO_ESTRADIOL	107	0.70306	1.49515	0.00486027	0.0863253	1	1367	tags=21%, list=9%, signal=22%	NA	NA	No	Not significant
GO_RESPONSE_TO_PURINE_CONTAINING_COMPOUND	139	0.680637	1.49354	0.00119617	0.0875267	1	2272	tags=35%, list=15%, signal=41%	NA	NA	No	Not significant
GO_GROWTH_PLATE_CARTILAGE_DEVELOPMENT	31	0.793763	1.49365	0.0247453	0.0876143	1	1074	tags=32%, list=7%, signal=35%	NA	NA	No	Not significant
GO_RESPONSE_TO_DSRNA	37	0.769815	1.4932	0.0262391	0.0877734	1	1476	tags=24%, list=10%, signal=27%	NA	NA	No	Not significant
GO_REGULATION_OF_RESPONSE_TO_BIOTIC_STIMULUS	115	0.696305	1.49248	0.00369914	0.0885153	1	2170	tags=30%, list=14%, signal=34%	NA	NA	No	Not significant
GO_REGULATION_OF_ACTIN_CYTOSKELETON_REORGANIZATION	32	0.785933	1.49209	0.0345865	0.0888253	1	831	tags=25%, list=6%, signal=26%	NA	NA	No	Not significant
GO_CELLULAR_RESPONSE_TO_ACID_CHEMICAL	181	0.668147	1.4917	0.00115473	0.0891246	1	1192	tags=17%, list=8%, signal=18%	NA	NA	No	Not significant
GO_POSITIVE_REGULATION_OF_TRANSMEMBRANE_RECEPTOR_PROTEIN_SERINE_THREONINE_KINASE_SIGNALING_PATHWAY	84	0.70889	1.4905	0.0128535	0.089869	1	1389	tags=23%, list=9%, signal=25%	NA	NA	No	Not significant
GO_REGULATION_OF_NUCLEOCYTOPLASMIC_TRANSPORT	96	0.706606	1.49097	0.00776197	0.0898744	1	529	tags=9%, list=4%, signal=10%	NA	NA	No	Not significant
GO_EXOGENOUS_PROTEIN_BINDING	62	0.724887	1.49055	0.0156454	0.090032	1	1693	tags=21%, list=11%, signal=24%	NA	NA	No	Not significant
GO_INTERFERON_GAMMA_MEDIATED_SIGNALING_PATHWAY	66	0.734885	1.4907	0.0176871	0.0900333	1	2350	tags=39%, list=16%, signal=46%	NA	NA	No	Not significant
GO_LEUKOCYTE_PROLIFERATION	221	0.659301	1.48982	0.00110375	0.090686	1	1659	tags=19%, list=11%, signal=21%	NA	NA	No	Not significant
GO_RENAL_WATER_HOMEOSTASIS	30	0.779984	1.48944	0.0345821	0.090756	1	119	tags=7%, list=1%, signal=7%	NA	NA	No	Not significant
GO_NEURAL_CREST_CELL_DIFFERENTIATION	74	0.719142	1.48946	0.00386598	0.0909624	1	765	tags=20%, list=5%, signal=21%	NA	NA	No	Not significant
HALLMARK_INTERFERON_ALPHA_RESPONSE	85	0.7071	1.4888	0.00995025	0.091346	1	2018	tags=48%, list=13%, signal=55%	NA	NA	No	Not significant
KEGG_TGF_BETA_SIGNALING_PATHWAY	79	0.700795	1.48821	0.0131752	0.0919385	1	788	tags=16%, list=5%, signal=17%	NA	NA	No	Not significant
REACTOME_RUNX2_REGULATES_BONE_DEVELOPMENT	30	0.804872	1.48757	0.0243902	0.0921656	1	314	tags=17%, list=2%, signal=17%	NA	NA	No	Not significant
GO_TRANSFORMING_GROWTH_FACTOR_BETA_PRODUCTION	34	0.771481	1.48738	0.0381232	0.092206	1	1249	tags=24%, list=8%, signal=26%	NA	NA	No	Not significant
GO_PHOSPHATIDYLINOSITOL_3_4_5_TRISPHOSPHATE_BINDING	34	0.779197	1.4876	0.0317003	0.0923403	1	734	tags=24%, list=5%, signal=25%	NA	NA	No	Not significant
GO_NEGATIVE_REGULATION_OF_CELL_MOTILITY	237	0.653693	1.48767	0	0.0924597	1	1128	tags=21%, list=7%, signal=22%	NA	NA	No	Not significant
GO_PHAGOCYTOSIS	216	0.654095	1.487	0.00226244	0.0925011	1	1710	tags=20%, list=11%, signal=22%	NA	NA	No	Not significant
KEGG_AXON_GUIDANCE	119	0.686164	1.48664	0.00248139	0.0927395	1	1724	tags=32%, list=11%, signal=36%	NA	NA	No	Not significant
GO_PROTEIN_HETERODIMERIZATION_ACTIVITY	389	0.63705	1.48461	0.0010582	0.0945756	1	1701	tags=15%, list=11%, signal=17%	NA	NA	No	Not significant
PID_BMP_PATHWAY	36	0.768149	1.48464	0.0332326	0.0947341	1	277	tags=8%, list=2%, signal=8%	NA	NA	No	Not significant
GO_NEGATIVE_REGULATION_OF_JNK_CASCADE	30	0.792337	1.48468	0.0279823	0.0949118	1	818	tags=13%, list=5%, signal=14%	NA	NA	No	Not significant
GO_ACTIVATION_OF_INNATE_IMMUNE_RESPONSE	265	0.644155	1.48496	0.0010929	0.09493	1	1615	tags=17%, list=11%, signal=19%	NA	NA	No	Not significant
GO_REGULATION_OF_EPITHELIAL_CELL_APOPTOTIC_PROCESS	64	0.728049	1.48479	0.0120321	0.0949567	1	896	tags=25%, list=6%, signal=26%	NA	NA	No	Not significant
REACTOME_NEUTROPHIL_DEGRANULATION	394	0.633482	1.484	0.00105152	0.0950521	1	2163	tags=24%, list=14%, signal=28%	NA	NA	No	Not significant
GO_ORGAN_GROWTH	147	0.678016	1.48405	0	0.0952086	1	1435	tags=23%, list=10%, signal=25%	NA	NA	No	Not significant
GO_POSITIVE_REGULATION_OF_PEPTIDYL_TYROSINE_PHOSPHORYLATION	159	0.679511	1.48315	0	0.0960705	1	1541	tags=26%, list=10%, signal=29%	NA	NA	No	Not significant
GO_MUSCLE_ORGAN_MORPHOGENESIS	73	0.718404	1.48267	0.0106101	0.0964886	1	385	tags=11%, list=3%, signal=11%	NA	NA	No	Not significant
GO_POSITIVE_REGULATION_OF_BLOOD_VESSEL_ENDOTHELIAL_CELL_MIGRATION	50	0.758301	1.48249	0.0163934	0.0965542	1	931	tags=30%, list=6%, signal=32%	NA	NA	No	Not significant
PID_TAP63_PATHWAY	46	0.755121	1.48228	0.0247934	0.0966218	1	1483	tags=24%, list=10%, signal=26%	NA	NA	No	Not significant
PID_HES_HEY_PATHWAY	42	0.768891	1.48172	0.02391	0.0972166	1	149	tags=12%, list=1%, signal=12%	NA	NA	No	Not significant
GO_RESPONSE_TO_BMP	125	0.683419	1.48152	0.00501882	0.0972804	1	1380	tags=22%, list=9%, signal=24%	NA	NA	No	Not significant
REACTOME_INTERFERON_ALPHA_BETA_SIGNALING	45	0.750282	1.48071	0.0260989	0.0975971	1	2366	tags=40%, list=16%, signal=47%	NA	NA	No	Not significant
GO_REGULATION_OF_LYMPHOCYTE_MIGRATION	48	0.757139	1.48111	0.0190996	0.097647	1	864	tags=19%, list=6%, signal=20%	NA	NA	No	Not significant
GO_RESPONSE_TO_AXON_INJURY	64	0.725282	1.48094	0.0178799	0.0976892	1	1378	tags=19%, list=9%, signal=21%	NA	NA	No	Not significant
GO_POSITIVE_REGULATION_OF_CELL_ACTIVATION	262	0.644565	1.48076	0.00331126	0.0977604	1	1980	tags=22%, list=13%, signal=25%	NA	NA	No	Not significant
GO_OSSIFICATION	334	0.640128	1.4801	0	0.0983006	1	1608	tags=25%, list=11%, signal=27%	NA	NA	No	Not significant
GO_POSITIVE_REGULATION_OF_MUSCLE_CELL_DIFFERENTIATION	74	0.723775	1.47974	0.0144547	0.0986252	1	1343	tags=23%, list=9%, signal=25%	NA	NA	No	Not significant
GO_SOMITOGENESIS	55	0.737245	1.47924	0.0202156	0.0991501	1	75	tags=5%, list=0%, signal=5%	NA	NA	No	Not significant
REACTOME_SIGNALING_BY_MET	77	0.717415	1.47853	0.00656168	0.0997457	1	1862	tags=29%, list=12%, signal=32%	NA	NA	No	Not significant
GO_CELLULAR_RESPONSE_TO_VIRUS	47	0.756048	1.47868	0.0121786	0.0997552	1	1659	tags=32%, list=11%, signal=36%	NA	NA	No	Not significant
GO_LEUKOCYTE_MEDIATED_CYTOTOXICITY	70	0.717876	1.47807	0.0274869	0.0999673	1	2346	tags=27%, list=16%, signal=32%	NA	NA	No	Not significant
GO_PROTEIN_KINASE_B_SIGNALING	211	0.657562	1.47775	0	0.099977	1	1901	tags=27%, list=13%, signal=31%	NA	NA	No	Not significant
GO_REGULATION_OF_SYMBIOSIS_ENCOMPASSING_MUTUALISM_THROUGH_PARASITISM	185	0.657611	1.47785	0.00569476	0.10007	1	1696	tags=17%, list=11%, signal=19%	NA	NA	No	Not significant
GO_WATER_HOMEOSTASIS	58	0.741585	1.47812	0.019337	0.100113	1	529	tags=12%, list=4%, signal=12%	NA	NA	No	Not significant
GO_INTRINSIC_APOPTOTIC_SIGNALING_PATHWAY_IN_RESPONSE_TO_DNA_DAMAGE_BY_P53_CLASS_MEDIATOR	44	0.749535	1.4771	0.024	0.100246	1	1451	tags=23%, list=10%, signal=25%	NA	NA	No	Not significant
GO_SENSORY_PERCEPTION_OF_LIGHT_STIMULUS	167	0.652297	1.47723	0.00812065	0.100295	1	1128	tags=10%, list=7%, signal=11%	NA	NA	No	Not significant
GO_PRESYNAPSE_ORGANIZATION	33	0.78776	1.4769	0.0205882	0.10032	1	572	tags=15%, list=4%, signal=16%	NA	NA	No	Not significant
GO_HOMOTYPIC_CELL_CELL_ADHESION	70	0.73187	1.47732	0.00639386	0.100362	1	1770	tags=33%, list=12%, signal=37%	NA	NA	No	Not significant
PID_SHP2_PATHWAY	52	0.736304	1.47624	0.0243243	0.100854	1	1752	tags=37%, list=12%, signal=41%	NA	NA	No	Not significant
HALLMARK_APICAL_SURFACE	42	0.755049	1.47638	0.0280112	0.100859	1	1324	tags=29%, list=9%, signal=31%	NA	NA	No	Not significant
GO_POSITIVE_REGULATION_OF_PROTEIN_LOCALIZATION_TO_MEMBRANE	112	0.687364	1.47598	0.00755667	0.101002	1	1061	tags=21%, list=7%, signal=22%	NA	NA	No	Not significant
GO_TYROSINE_PHOSPHORYLATION_OF_STAT_PROTEIN	62	0.723941	1.47573	0.0185676	0.101106	1	2114	tags=32%, list=14%, signal=37%	NA	NA	No	Not significant
GO_VIRAL_LIFE_CYCLE	275	0.643382	1.474	0	0.101466	1	1696	tags=16%, list=11%, signal=18%	NA	NA	No	Not significant
GO_HEART_TRABECULA_MORPHOGENESIS	30	0.7855	1.47479	0.0247453	0.101579	1	385	tags=17%, list=3%, signal=17%	NA	NA	No	Not significant
GO_RENAL_SYSTEM_PROCESS	92	0.700827	1.47401	0.00744417	0.101677	1	1039	tags=12%, list=7%, signal=13%	NA	NA	No	Not significant
GO_REGULATION_OF_LEUKOCYTE_APOPTOTIC_PROCESS	69	0.718243	1.4734	0.0238727	0.10168	1	1694	tags=20%, list=11%, signal=23%	NA	NA	No	Not significant
GO_REGULATION_OF_LIPID_KINASE_ACTIVITY	56	0.747786	1.47311	0.0175913	0.101721	1	1140	tags=16%, list=8%, signal=17%	NA	NA	No	Not significant
GO_ENZYME_INHIBITOR_ACTIVITY	291	0.638216	1.47483	0.00218818	0.101728	1	1241	tags=14%, list=8%, signal=15%	NA	NA	No	Not significant
GO_MITOCHONDRIAL_OUTER_MEMBRANE_PERMEABILIZATION	50	0.738615	1.47346	0.0264256	0.101808	1	827	tags=14%, list=5%, signal=15%	NA	NA	No	Not significant
GO_RESPONSE_TO_PROGESTERONE	42	0.755144	1.47491	0.0409511	0.101825	1	1696	tags=33%, list=11%, signal=37%	NA	NA	No	Not significant
GO_CELL_ADHESION_MEDIATOR_ACTIVITY	54	0.745504	1.47402	0.0191257	0.101876	1	1902	tags=44%, list=13%, signal=51%	NA	NA	No	Not significant
GO_POSITIVE_REGULATION_OF_SMALL_GTPASE_MEDIATED_SIGNAL_TRANSDUCTION	63	0.729588	1.47414	0.0227273	0.101887	1	1157	tags=16%, list=8%, signal=17%	NA	NA	No	Not significant
GO_REGULATION_OF_COLLAGEN_BIOSYNTHETIC_PROCESS	33	0.778197	1.47313	0.0309859	0.10189	1	754	tags=27%, list=5%, signal=29%	NA	NA	No	Not significant
GO_REGULATION_OF_PHOSPHOLIPID_METABOLIC_PROCESS	59	0.738664	1.47429	0.0168831	0.101892	1	1140	tags=17%, list=8%, signal=18%	NA	NA	No	Not significant
GO_REGULATION_OF_HEART_MORPHOGENESIS	30	0.79208	1.4735	0.0422741	0.101964	1	454	tags=23%, list=3%, signal=24%	NA	NA	No	Not significant
GO_POSITIVE_REGULATION_OF_INTRACELLULAR_TRANSPORT	189	0.654814	1.47437	0.00344037	0.101967	1	1387	tags=16%, list=9%, signal=18%	NA	NA	No	Not significant
GO_POSITIVE_REGULATION_OF_MULTI_ORGANISM_PROCESS	163	0.661616	1.47496	0.00580046	0.101973	1	802	tags=10%, list=5%, signal=11%	NA	NA	No	Not significant
REACTOME_DNA_DOUBLE_STRAND_BREAK_RESPONSE	49	0.741638	1.47269	0.0169731	0.102165	1	187	tags=4%, list=1%, signal=4%	NA	NA	No	Not significant
GO_NEGATIVE_REGULATION_OF_T_CELL_DIFFERENTIATION	36	0.763079	1.47169	0.0306407	0.103224	1	1343	tags=28%, list=9%, signal=30%	NA	NA	No	Not significant
GO_BASAL_TRANSCRIPTION_MACHINERY_BINDING	53	0.742067	1.47171	0.0152566	0.103414	1	224	tags=6%, list=1%, signal=6%	NA	NA	No	Not significant
GO_POSITIVE_REGULATION_OF_PROTEIN_KINASE_B_SIGNALING	142	0.672062	1.47138	0.00808314	0.103447	1	1752	tags=28%, list=12%, signal=32%	NA	NA	No	Not significant
GO_CELL_CORTEX_PART	161	0.665833	1.46996	0.00350058	0.105287	1	1911	tags=25%, list=13%, signal=29%	NA	NA	No	Not significant
GO_CELLULAR_RESPONSE_TO_BIOTIC_STIMULUS	186	0.654806	1.46965	0.00223964	0.105557	1	2340	tags=30%, list=16%, signal=35%	NA	NA	No	Not significant
GO_INTERMEDIATE_FILAMENT_BASED_PROCESS	37	0.763774	1.46934	0.0267983	0.10584	1	1004	tags=24%, list=7%, signal=26%	NA	NA	No	Not significant
GO_NEGATIVE_REGULATION_OF_ADAPTIVE_IMMUNE_RESPONSE	36	0.766404	1.46857	0.0323034	0.105896	1	1343	tags=22%, list=9%, signal=24%	NA	NA	No	Not significant
REACTOME_TP53_REGULATES_TRANSCRIPTION_OF_CELL_DEATH_GENES	36	0.773768	1.4686	0.0286123	0.10606	1	874	tags=14%, list=6%, signal=15%	NA	NA	No	Not significant
GO_NON_MEMBRANE_SPANNING_PROTEIN_TYROSINE_KINASE_ACTIVITY	45	0.749471	1.46867	0.0319001	0.106185	1	1579	tags=24%, list=10%, signal=27%	NA	NA	No	Not significant
KEGG_CALCIUM_SIGNALING_PATHWAY	145	0.673569	1.46896	0.0059312	0.106202	1	1205	tags=13%, list=8%, signal=14%	NA	NA	No	Not significant
GO_CELL_CELL_JUNCTION	394	0.626419	1.46874	0	0.106277	1	1720	tags=24%, list=11%, signal=26%	NA	NA	No	Not significant
GO_REGULATION_OF_SYSTEMIC_ARTERIAL_BLOOD_PRESSURE_MEDIATED_BY_A_CHEMICAL_SIGNAL	32	0.760724	1.46804	0.0614934	0.106459	1	2428	tags=38%, list=16%, signal=45%	NA	NA	No	Not significant
GO_MONONUCLEAR_CELL_MIGRATION	61	0.726059	1.46786	0.00912647	0.10652	1	1142	tags=26%, list=8%, signal=28%	NA	NA	No	Not significant
GO_POSITIVE_REGULATION_OF_VIRAL_GENOME_REPLICATION	33	0.774035	1.46742	0.0269122	0.10673	1	383	tags=6%, list=3%, signal=6%	NA	NA	No	Not significant
GO_REGULATION_OF_TOLL_LIKE_RECEPTOR_SIGNALING_PATHWAY	58	0.728218	1.46749	0.0205198	0.106863	1	1696	tags=28%, list=11%, signal=31%	NA	NA	No	Not significant
GO_POSITIVE_REGULATION_OF_CYTOKINE_PRODUCTION_INVOLVED_IN_IMMUNE_RESPONSE	45	0.750318	1.46708	0.0278552	0.107027	1	1989	tags=36%, list=13%, signal=41%	NA	NA	No	Not significant
KEGG_CELL_ADHESION_MOLECULES_CAMS	100	0.681333	1.46672	0.0153846	0.107102	1	1623	tags=19%, list=11%, signal=21%	NA	NA	No	Not significant
GO_HORMONE_BINDING	79	0.70146	1.46636	0.0214646	0.107221	1	1493	tags=22%, list=10%, signal=24%	NA	NA	No	Not significant
REACTOME_MHC_CLASS_II_ANTIGEN_PRESENTATION	97	0.686524	1.46588	0.0262172	0.107239	1	430	tags=5%, list=3%, signal=5%	NA	NA	No	Not significant
REACTOME_INTERFERON_GAMMA_SIGNALING	66	0.724086	1.46643	0.0182768	0.107306	1	2366	tags=45%, list=16%, signal=54%	NA	NA	No	Not significant
GO_INOSITOL_PHOSPHATE_BIOSYNTHETIC_PROCESS	36	0.775357	1.46672	0.026648	0.107312	1	983	tags=25%, list=7%, signal=27%	NA	NA	No	Not significant
REACTOME_CELL_CELL_COMMUNICATION	108	0.686661	1.46607	0.00895141	0.107411	1	1153	tags=23%, list=8%, signal=25%	NA	NA	No	Not significant
GO_CYTOPLASMIC_PATTERN_RECOGNITION_RECEPTOR_SIGNALING_PATHWAY	57	0.733511	1.46589	0.0231293	0.107441	1	1615	tags=30%, list=11%, signal=33%	NA	NA	No	Not significant
KEGG_LEISHMANIA_INFECTION	58	0.735829	1.46559	0.0223097	0.107457	1	1562	tags=28%, list=10%, signal=31%	NA	NA	No	Not significant
GO_REGULATION_OF_VIRAL_LIFE_CYCLE	115	0.678084	1.46543	0.0162297	0.107479	1	1659	tags=17%, list=11%, signal=19%	NA	NA	No	Not significant
GO_MORPHOGENESIS_OF_A_BRANCHING_STRUCTURE	163	0.66596	1.46499	0.00476191	0.107716	1	1128	tags=23%, list=7%, signal=25%	NA	NA	No	Not significant
PID_PTP1B_PATHWAY	49	0.744183	1.46504	0.0240964	0.107842	1	1795	tags=29%, list=12%, signal=32%	NA	NA	No	Not significant
GO_NEGATIVE_REGULATION_OF_BLOOD_VESSEL_DIAMETER	56	0.728452	1.46461	0.0235457	0.108072	1	1696	tags=21%, list=11%, signal=24%	NA	NA	No	Not significant
GO_TISSUE_REGENERATION	52	0.730427	1.46406	0.0273224	0.108483	1	1677	tags=21%, list=11%, signal=24%	NA	NA	No	Not significant
GO_RESPONSE_TO_VIRUS	262	0.637406	1.46413	0.00110497	0.108559	1	2346	tags=29%, list=16%, signal=34%	NA	NA	No	Not significant
GO_COLLAGEN_CONTAINING_EXTRACELLULAR_MATRIX	333	0.632967	1.46351	0	0.109118	1	1365	tags=27%, list=9%, signal=29%	NA	NA	No	Not significant
GO_REGULATION_OF_CYTOSOLIC_CALCIUM_ION_CONCENTRATION	279	0.634578	1.46251	0.00217155	0.109226	1	1527	tags=18%, list=10%, signal=19%	NA	NA	No	Not significant
GO_INOSITOL_LIPID_MEDIATED_SIGNALING	157	0.66328	1.46296	0.00827423	0.109245	1	2007	tags=29%, list=13%, signal=33%	NA	NA	No	Not significant
GO_POSITIVE_REGULATION_OF_NIK_NF_KAPPAB_SIGNALING	65	0.725707	1.46233	0.0272727	0.109327	1	1980	tags=23%, list=13%, signal=26%	NA	NA	No	Not significant
GO_NEGATIVE_REGULATION_OF_EPITHELIAL_CELL_MIGRATION	58	0.717309	1.463	0.0203528	0.109398	1	1128	tags=26%, list=7%, signal=28%	NA	NA	No	Not significant
GO_POSITIVE_REGULATION_OF_GROWTH	220	0.645853	1.46267	0.00111732	0.109414	1	1290	tags=15%, list=9%, signal=16%	NA	NA	No	Not significant
GO_PLATELET_DEGRANULATION	113	0.676092	1.46251	0.0049505	0.109436	1	1619	tags=30%, list=11%, signal=33%	NA	NA	No	Not significant
GO_CELLULAR_RESPONSE_TO_CARBOHYDRATE_STIMULUS	127	0.667956	1.4631	0.0108696	0.109475	1	2066	tags=24%, list=14%, signal=28%	NA	NA	No	Not significant
GO_STRESS_ACTIVATED_PROTEIN_KINASE_SIGNALING_CASCADE	272	0.638301	1.46186	0.00110132	0.109906	1	1369	tags=18%, list=9%, signal=19%	NA	NA	No	Not significant
GO_CELL_KILLING	90	0.690878	1.46148	0.0163522	0.11003	1	2346	tags=23%, list=16%, signal=27%	NA	NA	No	Not significant
GO_CORE_PROMOTER_SEQUENCE_SPECIFIC_DNA_BINDING	41	0.769486	1.46159	0.0220083	0.110103	1	320	tags=7%, list=2%, signal=7%	NA	NA	No	Not significant
GO_VASCULOGENESIS	67	0.721708	1.46084	0.0176152	0.110646	1	1752	tags=22%, list=12%, signal=25%	NA	NA	No	Not significant
GO_NEGATIVE_REGULATION_OF_DNA_BINDING_TRANSCRIPTION_FACTOR_ACTIVITY	129	0.66444	1.46085	0.00715137	0.11083	1	2181	tags=26%, list=14%, signal=31%	NA	NA	No	Not significant
GO_HAIR_CELL_DIFFERENTIATION	34	0.777119	1.45923	0.026087	0.111451	1	685	tags=18%, list=5%, signal=18%	NA	NA	No	Not significant
HALLMARK_TGF_BETA_SIGNALING	52	0.735849	1.45994	0.0146862	0.111458	1	2048	tags=38%, list=14%, signal=44%	NA	NA	No	Not significant
GO_NEUROEPITHELIAL_CELL_DIFFERENTIATION	41	0.752892	1.45997	0.0340426	0.111627	1	685	tags=17%, list=5%, signal=18%	NA	NA	No	Not significant
GO_INTEGRIN_MEDIATED_SIGNALING_PATHWAY	93	0.692382	1.45925	0.0124224	0.111632	1	2039	tags=32%, list=14%, signal=37%	NA	NA	No	Not significant
GO_FILOPODIUM_ASSEMBLY	53	0.733335	1.45929	0.0291391	0.111775	1	992	tags=17%, list=7%, signal=18%	NA	NA	No	Not significant
GO_DISULFIDE_OXIDOREDUCTASE_ACTIVITY	38	0.766006	1.45877	0.0241821	0.111905	1	265	tags=11%, list=2%, signal=11%	NA	NA	No	Not significant
GO_POSITIVE_REGULATION_OF_MITOCHONDRIAL_OUTER_MEMBRANE_PERMEABILIZATION_INVOLVED_IN_APOPTOTIC_SIGNALING_PATHWAY	33	0.772578	1.45933	0.0308824	0.111927	1	827	tags=18%, list=5%, signal=19%	NA	NA	No	Not significant
KEGG_EPITHELIAL_CELL_SIGNALING_IN_HELICOBACTER_PYLORI_INFECTION	63	0.713041	1.45945	0.0324254	0.111954	1	1411	tags=29%, list=9%, signal=31%	NA	NA	No	Not significant
GO_REGULATION_OF_AXON_GUIDANCE	39	0.75733	1.45834	0.0349345	0.11239	1	719	tags=23%, list=5%, signal=24%	NA	NA	No	Not significant
GO_REGULATION_OF_LYMPHOCYTE_APOPTOTIC_PROCESS	46	0.752414	1.45806	0.0309973	0.112542	1	1692	tags=20%, list=11%, signal=22%	NA	NA	No	Not significant
REACTOME_RECYCLING_PATHWAY_OF_L1	40	0.755671	1.45733	0.0365854	0.113487	1	724	tags=13%, list=5%, signal=13%	NA	NA	No	Not significant
GO_POSITIVE_REGULATION_OF_INTRACELLULAR_PROTEIN_TRANSPORT	141	0.6639	1.45703	0.00843373	0.113708	1	1537	tags=17%, list=10%, signal=19%	NA	NA	No	Not significant
GO_REGULATION_OF_IMMUNE_EFFECTOR_PROCESS	311	0.628818	1.45522	0.00215285	0.116279	1	1989	tags=22%, list=13%, signal=24%	NA	NA	No	Not significant
GO_NEGATIVE_REGULATION_OF_CELLULAR_RESPONSE_TO_GROWTH_FACTOR_STIMULUS	121	0.67935	1.4542	0.0108696	0.116325	1	2366	tags=37%, list=16%, signal=44%	NA	NA	No	Not significant
GO_REGULATION_OF_NEURON_MIGRATION	31	0.76777	1.45461	0.0543634	0.116366	1	1030	tags=29%, list=7%, signal=31%	NA	NA	No	Not significant
GO_POSITIVE_REGULATION_OF_PRODUCTION_OF_MOLECULAR_MEDIATOR_OF_IMMUNE_RESPONSE	78	0.70241	1.45444	0.0165816	0.116402	1	1878	tags=26%, list=12%, signal=29%	NA	NA	No	Not significant
GO_POSITIVE_REGULATION_OF_EPIDERMIS_DEVELOPMENT	32	0.771354	1.45429	0.0332326	0.116404	1	529	tags=19%, list=4%, signal=19%	NA	NA	No	Not significant
GO_GLUTAMATE_RECEPTOR_SIGNALING_PATHWAY	79	0.702923	1.45522	0.0235294	0.116481	1	1824	tags=24%, list=12%, signal=27%	NA	NA	No	Not significant
GO_NEPHRON_DEVELOPMENT	124	0.661887	1.45493	0.0167866	0.116515	1	1066	tags=21%, list=7%, signal=22%	NA	NA	No	Not significant
GO_NEGATIVE_REGULATION_OF_PROTEOLYSIS	264	0.639288	1.45464	0	0.116534	1	1740	tags=21%, list=12%, signal=24%	NA	NA	No	Not significant
REACTOME_CELL_JUNCTION_ORGANIZATION	81	0.694435	1.45472	0.018543	0.116608	1	1153	tags=28%, list=8%, signal=31%	NA	NA	No	Not significant
GO_ACUTE_INFLAMMATORY_RESPONSE	79	0.697632	1.45379	0.0142857	0.116742	1	1499	tags=24%, list=10%, signal=27%	NA	NA	No	Not significant
GO_ENDOCYTIC_VESICLE_MEMBRANE	137	0.661973	1.45348	0.00948992	0.116999	1	2014	tags=23%, list=13%, signal=27%	NA	NA	No	Not significant
GO_REGULATION_OF_BMP_SIGNALING_PATHWAY	64	0.708773	1.45285	0.0184211	0.117794	1	1482	tags=25%, list=10%, signal=28%	NA	NA	No	Not significant
GO_ENDOCARDIAL_CUSHION_DEVELOPMENT	36	0.754789	1.45187	0.031339	0.118979	1	703	tags=14%, list=5%, signal=15%	NA	NA	No	Not significant
GO_RESPONSE_TO_TYPE_I_INTERFERON	68	0.712924	1.45199	0.0235602	0.118985	1	2366	tags=37%, list=16%, signal=43%	NA	NA	No	Not significant
REACTOME_MRNA_SPLICING_MINOR_PATHWAY	51	0.723216	1.45163	0.0200803	0.119176	1	19	tags=2%, list=0%, signal=2%	NA	NA	No	Not significant
GO_NEGATIVE_REGULATION_OF_RESPONSE_TO_WOUNDING	75	0.707904	1.45077	0.0188679	0.120091	1	931	tags=17%, list=6%, signal=18%	NA	NA	No	Not significant
GO_NEURON_FATE_COMMITMENT	44	0.754754	1.45087	0.0213371	0.120166	1	680	tags=25%, list=5%, signal=26%	NA	NA	No	Not significant
GO_STEM_CELL_DIFFERENTIATION	211	0.645993	1.45011	0.00563063	0.120655	1	1018	tags=13%, list=7%, signal=14%	NA	NA	No	Not significant
PID_HIV_NEF_PATHWAY	35	0.758346	1.45025	0.0358209	0.12069	1	1812	tags=43%, list=12%, signal=49%	NA	NA	No	Not significant
GO_NEGATIVE_REGULATION_OF_CELL_DEVELOPMENT	276	0.637198	1.44933	0.00222469	0.121671	1	1415	tags=21%, list=9%, signal=23%	NA	NA	No	Not significant
GO_TRANSMEMBRANE_RECEPTOR_PROTEIN_KINASE_ACTIVITY	69	0.706907	1.4492	0.0269542	0.121698	1	719	tags=13%, list=5%, signal=14%	NA	NA	No	Not significant
GO_POSITIVE_REGULATION_OF_RESPONSE_TO_BIOTIC_STIMULUS	39	0.757243	1.44839	0.0263523	0.122812	1	802	tags=15%, list=5%, signal=16%	NA	NA	No	Not significant
GO_SECONDARY_METABOLIC_PROCESS	45	0.740587	1.44807	0.0434783	0.123106	1	1220	tags=22%, list=8%, signal=24%	NA	NA	No	Not significant
GO_POSITIVE_REGULATION_OF_LYMPHOCYTE_ACTIVATION	219	0.640593	1.44793	0.00438597	0.12313	1	1980	tags=22%, list=13%, signal=25%	NA	NA	No	Not significant
GO_SECRETORY_GRANULE_MEMBRANE	240	0.636952	1.44736	0.00111359	0.123746	1	2155	tags=25%, list=14%, signal=29%	NA	NA	No	Not significant
GO_CELL_MIGRATION_INVOLVED_IN_SPROUTING_ANGIOGENESIS	50	0.730278	1.44715	0.0344371	0.123872	1	1927	tags=30%, list=13%, signal=34%	NA	NA	No	Not significant
GO_REGULATION_OF_CELL_MIGRATION_INVOLVED_IN_SPROUTING_ANGIOGENESIS	36	0.750992	1.44675	0.0351124	0.124048	1	1128	tags=22%, list=7%, signal=24%	NA	NA	No	Not significant
GO_CORTICAL_CYTOSKELETON	99	0.680536	1.44688	0.0206311	0.124062	1	1003	tags=19%, list=7%, signal=20%	NA	NA	No	Not significant
GO_RECEPTOR_CLUSTERING	52	0.729133	1.44629	0.0351562	0.12415	1	1040	tags=19%, list=7%, signal=21%	NA	NA	No	Not significant
GO_ACTIVIN_RECEPTOR_SIGNALING_PATHWAY	33	0.756321	1.44642	0.0437236	0.124163	1	1389	tags=21%, list=9%, signal=23%	NA	NA	No	Not significant
GO_T_CELL_MIGRATION	47	0.745597	1.44648	0.0336606	0.124304	1	864	tags=21%, list=6%, signal=22%	NA	NA	No	Not significant
GO_HEPATICOBILIARY_SYSTEM_DEVELOPMENT	125	0.659865	1.44567	0.0178784	0.124977	1	1411	tags=16%, list=9%, signal=18%	NA	NA	No	Not significant
GO_RESPONSE_TO_RETINOIC_ACID	86	0.687621	1.44436	0.0243278	0.12689	1	1192	tags=15%, list=8%, signal=16%	NA	NA	No	Not significant
GO_NADP_BINDING	46	0.738515	1.44394	0.0334225	0.127311	1	209	tags=9%, list=1%, signal=9%	NA	NA	No	Not significant
GO_SYNAPTIC_TRANSMISSION_GLUTAMATERGIC	76	0.69621	1.44357	0.0235294	0.127693	1	949	tags=16%, list=6%, signal=17%	NA	NA	No	Not significant
GO_POSITIVE_REGULATION_OF_NEURAL_PRECURSOR_CELL_PROLIFERATION	41	0.748211	1.44343	0.0351124	0.1277	1	1270	tags=27%, list=8%, signal=29%	NA	NA	No	Not significant
GO_AXON_DEVELOPMENT	444	0.61317	1.4431	0	0.127808	1	1486	tags=22%, list=10%, signal=24%	NA	NA	No	Not significant
GO_EXTRACELLULAR_MATRIX_BINDING	51	0.724553	1.44314	0.0354707	0.127962	1	1672	tags=31%, list=11%, signal=35%	NA	NA	No	Not significant
GO_RESPIRATORY_SYSTEM_DEVELOPMENT	170	0.655665	1.4425	0.00564972	0.128559	1	1428	tags=23%, list=9%, signal=25%	NA	NA	No	Not significant
GO_REGULATION_OF_INNATE_IMMUNE_RESPONSE	361	0.621115	1.44199	0	0.129232	1	1696	tags=19%, list=11%, signal=21%	NA	NA	No	Not significant
GO_ENDOTHELIAL_CELL_PROLIFERATION	124	0.670884	1.44137	0.00962696	0.129977	1	1701	tags=24%, list=11%, signal=27%	NA	NA	No	Not significant
GO_REGULATION_OF_BIOMINERAL_TISSUE_DEVELOPMENT	74	0.699585	1.44084	0.0170828	0.13001	1	484	tags=15%, list=3%, signal=15%	NA	NA	No	Not significant
GO_TRANSCRIPTION_PREINITIATION_COMPLEX_ASSEMBLY	38	0.753799	1.44121	0.0424597	0.130034	1	224	tags=5%, list=1%, signal=5%	NA	NA	No	Not significant
GO_REGULATION_OF_ACUTE_INFLAMMATORY_RESPONSE	34	0.76338	1.44107	0.0383481	0.130047	1	1008	tags=15%, list=7%, signal=16%	NA	NA	No	Not significant
PID_SYNDECAN_1_PATHWAY	44	0.730697	1.44088	0.0356201	0.130172	1	1589	tags=39%, list=11%, signal=43%	NA	NA	No	Not significant
GO_POSITIVE_REGULATION_OF_PEPTIDE_HORMONE_SECRETION	71	0.701211	1.44057	0.0285714	0.130253	1	1379	tags=18%, list=9%, signal=20%	NA	NA	No	Not significant
PID_DELTA_NP63_PATHWAY	43	0.74853	1.44006	0.0248963	0.130882	1	631	tags=16%, list=4%, signal=17%	NA	NA	No	Not significant
GO_MODIFICATION_OF_MORPHOLOGY_OR_PHYSIOLOGY_OF_OTHER_ORGANISM_INVOLVED_IN_SYMBIOTIC_INTERACTION	84	0.686954	1.43985	0.0320102	0.130988	1	1439	tags=18%, list=10%, signal=20%	NA	NA	No	Not significant
GO_RHYTHMIC_PROCESS	238	0.629076	1.43816	0.00222222	0.132242	1	695	tags=10%, list=5%, signal=10%	NA	NA	No	Not significant
GO_CORE_PROMOTER_BINDING	49	0.725611	1.43828	0.0474198	0.132244	1	320	tags=6%, list=2%, signal=6%	NA	NA	No	Not significant
GO_POSITIVE_REGULATION_OF_REGULATED_SECRETORY_PATHWAY	45	0.73891	1.43797	0.0316369	0.132318	1	1385	tags=13%, list=9%, signal=15%	NA	NA	No	Not significant
GO_GROWTH_FACTOR_BINDING	120	0.663619	1.43879	0.017094	0.132417	1	1572	tags=27%, list=10%, signal=30%	NA	NA	No	Not significant
GO_BONE_GROWTH	40	0.758454	1.4383	0.02886	0.132433	1	1435	tags=35%, list=10%, signal=39%	NA	NA	No	Not significant
PID_FRA_PATHWAY	34	0.756199	1.4389	0.0472222	0.132437	1	2016	tags=41%, list=13%, signal=47%	NA	NA	No	Not significant
GO_POSITIVE_REGULATION_OF_T_CELL_PROLIFERATION	75	0.691732	1.43833	0.0311284	0.132611	1	2132	tags=27%, list=14%, signal=31%	NA	NA	No	Not significant
GO_LEUKOCYTE_DIFFERENTIATION	425	0.607781	1.43839	0	0.132742	1	1774	tags=23%, list=12%, signal=25%	NA	NA	No	Not significant
GO_COGNITION	240	0.633202	1.43744	0.00218818	0.132749	1	1940	tags=18%, list=13%, signal=21%	NA	NA	No	Not significant
GO_GENE_SILENCING_BY_RNA	147	0.660829	1.43847	0.00719425	0.132827	1	770	tags=7%, list=5%, signal=8%	NA	NA	No	Not significant
GO_PROTEIN_LOCALIZATION_TO_CELL_PERIPHERY	280	0.624841	1.43749	0.0010846	0.132911	1	1696	tags=20%, list=11%, signal=22%	NA	NA	No	Not significant
GO_TRANSFORMING_GROWTH_FACTOR_BETA_RECEPTOR_BINDING	40	0.742956	1.43695	0.04426	0.133113	1	698	tags=20%, list=5%, signal=21%	NA	NA	No	Not significant
GO_PROTEIN_LOCALIZATION_TO_PLASMA_MEMBRANE	229	0.637757	1.43701	0.00344037	0.133231	1	1567	tags=20%, list=10%, signal=22%	NA	NA	No	Not significant
GO_CIRCULATORY_SYSTEM_PROCESS	422	0.609873	1.43654	0.00106045	0.133594	1	1584	tags=21%, list=11%, signal=22%	NA	NA	No	Not significant
GO_REGULATION_OF_MITOCHONDRIAL_MEMBRANE_PERMEABILITY_INVOLVED_IN_APOPTOTIC_PROCESS	56	0.717926	1.43608	0.0303867	0.133661	1	827	tags=13%, list=5%, signal=13%	NA	NA	No	Not significant
GO_CHLORIDE_TRANSPORT	83	0.685614	1.43614	0.0300375	0.133776	1	2437	tags=29%, list=16%, signal=34%	NA	NA	No	Not significant
REACTOME_TRANSCRIPTIONAL_REGULATION_BY_MECP2	49	0.732051	1.43616	0.0375839	0.133965	1	512	tags=6%, list=3%, signal=6%	NA	NA	No	Not significant
GO_CARDIAC_MUSCLE_TISSUE_MORPHOGENESIS	58	0.713193	1.43569	0.0341207	0.134077	1	385	tags=10%, list=3%, signal=11%	NA	NA	No	Not significant
GO_SKELETAL_SYSTEM_MORPHOGENESIS	197	0.645179	1.4355	0.00448431	0.134135	1	1302	tags=21%, list=9%, signal=23%	NA	NA	No	Not significant
GO_NEUROINFLAMMATORY_RESPONSE	48	0.730558	1.43479	0.0408163	0.134838	1	842	tags=23%, list=6%, signal=24%	NA	NA	No	Not significant
GO_TRABECULA_MORPHOGENESIS	44	0.735736	1.43491	0.0378682	0.134883	1	385	tags=16%, list=3%, signal=16%	NA	NA	No	Not significant
GO_SCAFFOLD_PROTEIN_BINDING	51	0.732525	1.43462	0.0266854	0.13491	1	803	tags=18%, list=5%, signal=19%	NA	NA	No	Not significant
GO_ANOIKIS	30	0.752979	1.43417	0.0626781	0.135447	1	1696	tags=23%, list=11%, signal=26%	NA	NA	No	Not significant
KEGG_MAPK_SIGNALING_PATHWAY	239	0.628383	1.43378	0.00662983	0.135898	1	1774	tags=21%, list=12%, signal=23%	NA	NA	No	Not significant
GO_FIBROBLAST_PROLIFERATION	78	0.687166	1.43356	0.0286458	0.136034	1	557	tags=12%, list=4%, signal=12%	NA	NA	No	Not significant
GO_DENDRITIC_SHAFT	30	0.764297	1.43338	0.0623188	0.136098	1	1066	tags=27%, list=7%, signal=29%	NA	NA	No	Not significant
GO_TRANSCRIPTION_FACTOR_TFIID_COMPLEX	35	0.767664	1.43291	0.0433526	0.136183	1	12	tags=3%, list=0%, signal=3%	NA	NA	No	Not significant
GO_KIDNEY_EPITHELIUM_DEVELOPMENT	121	0.663564	1.43314	0.0121655	0.136251	1	1066	tags=21%, list=7%, signal=22%	NA	NA	No	Not significant
KEGG_GLIOMA	59	0.710814	1.43295	0.0390836	0.136356	1	586	tags=7%, list=4%, signal=7%	NA	NA	No	Not significant
GO_POSITIVE_REGULATION_OF_BLOOD_VESSEL_DIAMETER	45	0.725115	1.43246	0.0488827	0.136725	1	1192	tags=20%, list=8%, signal=22%	NA	NA	No	Not significant
GO_INTERACTION_WITH_SYMBIONT	60	0.71102	1.43146	0.0263505	0.138223	1	557	tags=12%, list=4%, signal=12%	NA	NA	No	Not significant
GO_LENS_DEVELOPMENT_IN_CAMERA_TYPE_EYE	60	0.697611	1.43073	0.0430686	0.138306	1	1241	tags=23%, list=8%, signal=25%	NA	NA	No	Not significant
GO_REGULATION_OF_EMBRYONIC_DEVELOPMENT	112	0.672117	1.43093	0.0143541	0.138418	1	869	tags=16%, list=6%, signal=17%	NA	NA	No	Not significant
GO_REGULATION_OF_NITRIC_OXIDE_SYNTHASE_ACTIVITY	40	0.748091	1.43076	0.0483642	0.138475	1	479	tags=15%, list=3%, signal=15%	NA	NA	No	Not significant
GO_MATERNAL_PLACENTA_DEVELOPMENT	32	0.763378	1.43094	0.0432277	0.138623	1	1245	tags=22%, list=8%, signal=24%	NA	NA	No	Not significant
GO_ACTIVATION_OF_PROTEIN_KINASE_ACTIVITY	295	0.61868	1.43101	0.00217628	0.138727	1	1713	tags=17%, list=11%, signal=19%	NA	NA	No	Not significant
GO_SIDE_OF_MEMBRANE	387	0.610524	1.42965	0.00105485	0.139712	1	2025	tags=27%, list=13%, signal=30%	NA	NA	No	Not significant
GO_CELL_FATE_COMMITMENT	190	0.634327	1.42971	0.0127168	0.139819	1	1409	tags=23%, list=9%, signal=25%	NA	NA	No	Not significant
REACTOME_NETRIN_1_SIGNALING	45	0.724351	1.42916	0.0567376	0.140047	1	1346	tags=20%, list=9%, signal=22%	NA	NA	No	Not significant
GO_OSTEOBLAST_DIFFERENTIATION	184	0.632723	1.42918	0.0127758	0.140234	1	1602	tags=22%, list=11%, signal=25%	NA	NA	No	Not significant
GO_MORPHOGENESIS_OF_AN_EPITHELIUM	458	0.604999	1.42874	0	0.140369	1	1546	tags=21%, list=10%, signal=23%	NA	NA	No	Not significant
GO_INTERLEUKIN_8_PRODUCTION	58	0.710405	1.42882	0.0244898	0.140452	1	2223	tags=28%, list=15%, signal=32%	NA	NA	No	Not significant
GO_STEM_CELL_DIVISION	33	0.757586	1.42809	0.0558824	0.14104	1	1409	tags=27%, list=9%, signal=30%	NA	NA	No	Not significant
GO_RESPONSE_TO_ARSENIC_CONTAINING_SUBSTANCE	30	0.752513	1.42822	0.0575843	0.141045	1	613	tags=10%, list=4%, signal=10%	NA	NA	No	Not significant
GO_TRANSCRIPTION_INITIATION_FROM_RNA_POLYMERASE_II_PROMOTER	171	0.639128	1.42779	0.0058548	0.141302	1	1327	tags=11%, list=9%, signal=11%	NA	NA	No	Not significant
GO_REGULATION_OF_T_CELL_MIGRATION	34	0.739676	1.42758	0.0623188	0.141438	1	864	tags=24%, list=6%, signal=25%	NA	NA	No	Not significant
GO_RESPONSE_TO_KETONE	169	0.638855	1.4273	0.00803674	0.141687	1	1417	tags=16%, list=9%, signal=17%	NA	NA	No	Not significant
GO_EXTERNAL_SIDE_OF_PLASMA_MEMBRANE	228	0.630104	1.42682	0.00669643	0.142268	1	1562	tags=22%, list=10%, signal=25%	NA	NA	No	Not significant
GO_NEUTRAL_LIPID_BIOSYNTHETIC_PROCESS	36	0.741529	1.4249	0.0589041	0.142801	1	1	tags=3%, list=0%, signal=3%	NA	NA	No	Not significant
REACTOME_HSP90_CHAPERONE_CYCLE_FOR_STEROID_HORMONE_RECEPTORS_SHR	44	0.734701	1.42496	0.042029	0.142893	1	539	tags=9%, list=4%, signal=9%	NA	NA	No	Not significant
GO_TUMOR_NECROSIS_FACTOR_SUPERFAMILY_CYTOKINE_PRODUCTION	117	0.659772	1.42563	0.0271941	0.142901	1	1694	tags=28%, list=11%, signal=32%	NA	NA	No	Not significant
GO_POSITIVE_REGULATION_OF_CARDIAC_MUSCLE_TISSUE_DEVELOPMENT	40	0.740313	1.42546	0.0395634	0.142973	1	1159	tags=23%, list=8%, signal=24%	NA	NA	No	Not significant
GO_CEREBRAL_CORTEX_CELL_MIGRATION	34	0.762684	1.42517	0.0478873	0.143008	1	1415	tags=21%, list=9%, signal=23%	NA	NA	No	Not significant
GO_HEPARIN_BINDING	133	0.647956	1.42612	0.0166865	0.143037	1	1365	tags=24%, list=9%, signal=26%	NA	NA	No	Not significant
GO_CEREBRAL_CORTEX_DEVELOPMENT	96	0.669333	1.42498	0.0264484	0.143088	1	1415	tags=16%, list=9%, signal=17%	NA	NA	No	Not significant
GO_ENDOCRINE_SYSTEM_DEVELOPMENT	94	0.677793	1.42564	0.0235602	0.143117	1	1981	tags=27%, list=13%, signal=30%	NA	NA	No	Not significant
GO_REGULATION_OF_FILOPODIUM_ASSEMBLY	38	0.747639	1.42523	0.0497159	0.143138	1	1774	tags=24%, list=12%, signal=27%	NA	NA	No	Not significant
GO_REACTIVE_OXYGEN_SPECIES_METABOLIC_PROCESS	141	0.652748	1.42613	0.0120627	0.143242	1	1216	tags=14%, list=8%, signal=15%	NA	NA	No	Not significant
GO_DIGESTIVE_SYSTEM_DEVELOPMENT	113	0.661618	1.42569	0.0217129	0.143262	1	698	tags=13%, list=5%, signal=14%	NA	NA	No	Not significant
GO_G_PROTEIN_COUPLED_RECEPTOR_SIGNALING_PATHWAY_COUPLED_TO_CYCLIC_NUCLEOTIDE_SECOND_MESSENGER	172	0.64464	1.42577	0.00932401	0.143372	1	1061	tags=13%, list=7%, signal=14%	NA	NA	No	Not significant
GO_SMAD_PROTEIN_SIGNAL_TRANSDUCTION	57	0.709975	1.42442	0.0427236	0.143431	1	1751	tags=33%, list=12%, signal=38%	NA	NA	No	Not significant
GO_CELLULAR_RESPONSE_TO_XENOBIOTIC_STIMULUS	124	0.653215	1.42404	0.0236318	0.143796	1	970	tags=14%, list=6%, signal=15%	NA	NA	No	Not significant
GO_REGULATION_OF_DNA_BINDING_TRANSCRIPTION_FACTOR_ACTIVITY	360	0.613299	1.42375	0.00106045	0.144128	1	2066	tags=25%, list=14%, signal=28%	NA	NA	No	Not significant
GO_EXTRINSIC_COMPONENT_OF_MEMBRANE	262	0.619744	1.42338	0.00661521	0.144538	1	1152	tags=14%, list=8%, signal=15%	NA	NA	No	Not significant
GO_POSITIVE_REGULATION_OF_CELL_MORPHOGENESIS_INVOLVED_IN_DIFFERENTIATION	140	0.643219	1.42292	0.0224586	0.144636	1	1403	tags=19%, list=9%, signal=21%	NA	NA	No	Not significant
GO_INFLAMMATORY_RESPONSE_TO_ANTIGENIC_STIMULUS	36	0.748523	1.42316	0.0507757	0.144711	1	857	tags=11%, list=6%, signal=12%	NA	NA	No	Not significant
GO_FILOPODIUM	93	0.678805	1.42297	0.0236908	0.144794	1	1562	tags=29%, list=10%, signal=32%	NA	NA	No	Not significant
GO_BONE_DEVELOPMENT	183	0.635474	1.42241	0.0138568	0.144996	1	1538	tags=24%, list=10%, signal=26%	NA	NA	No	Not significant
GO_LIGAND_GATED_ION_CHANNEL_ACTIVITY	101	0.66557	1.42251	0.0251572	0.145075	1	1205	tags=16%, list=8%, signal=17%	NA	NA	No	Not significant
GO_POSITIVE_REGULATION_OF_DNA_BINDING_TRANSCRIPTION_FACTOR_ACTIVITY	232	0.627662	1.42185	0.00333333	0.145522	1	1913	tags=25%, list=13%, signal=28%	NA	NA	No	Not significant
PID_AP1_PATHWAY	63	0.709408	1.42194	0.0351827	0.145549	1	1611	tags=29%, list=11%, signal=32%	NA	NA	No	Not significant
GO_SMOOTH_MUSCLE_CELL_MIGRATION	64	0.703028	1.4207	0.0307898	0.145706	1	2006	tags=44%, list=13%, signal=50%	NA	NA	No	Not significant
GO_RENAL_SYSTEM_DEVELOPMENT	256	0.62524	1.42082	0.00657895	0.145719	1	1091	tags=19%, list=7%, signal=20%	NA	NA	No	Not significant
GO_CELL_ADHESION_MEDIATED_BY_INTEGRIN	62	0.705346	1.42056	0.0290237	0.145759	1	1936	tags=39%, list=13%, signal=44%	NA	NA	No	Not significant
GO_LEUKOCYTE_HOMEOSTASIS	77	0.693192	1.42117	0.0255376	0.145825	1	1693	tags=22%, list=11%, signal=25%	NA	NA	No	Not significant
GO_EXECUTION_PHASE_OF_APOPTOSIS	63	0.708161	1.421	0.0281501	0.145857	1	833	tags=13%, list=6%, signal=13%	NA	NA	No	Not significant
GO_REGULATION_OF_MACROPHAGE_ACTIVATION	45	0.729432	1.42125	0.0482759	0.145909	1	842	tags=20%, list=6%, signal=21%	NA	NA	No	Not significant
PID_NECTIN_PATHWAY	30	0.745946	1.42084	0.0677467	0.145916	1	1952	tags=37%, list=13%, signal=42%	NA	NA	No	Not significant
GO_REGULATION_OF_LYMPHOCYTE_DIFFERENTIATION	142	0.657183	1.4215	0.0175029	0.145922	1	1759	tags=25%, list=12%, signal=28%	NA	NA	No	Not significant
GO_PLATELET_ALPHA_GRANULE	79	0.68418	1.42125	0.0346598	0.146127	1	1703	tags=30%, list=11%, signal=34%	NA	NA	No	Not significant
REACTOME_PI3K_AKT_SIGNALING_IN_CANCER	92	0.671148	1.42002	0.0308087	0.146321	1	1139	tags=22%, list=8%, signal=23%	NA	NA	No	Not significant
REACTOME_O_LINKED_GLYCOSYLATION	93	0.669532	1.42006	0.02457	0.14646	1	1672	tags=24%, list=11%, signal=26%	NA	NA	No	Not significant
GO_PROTEIN_SELF_ASSOCIATION	49	0.731898	1.4196	0.0336134	0.146819	1	456	tags=10%, list=3%, signal=10%	NA	NA	No	Not significant
GO_POSITIVE_REGULATION_OF_DNA_REPAIR	58	0.720927	1.41936	0.0331126	0.146983	1	624	tags=7%, list=4%, signal=7%	NA	NA	No	Not significant
GO_RESPONSE_TO_COLD	47	0.728776	1.41836	0.0463483	0.148561	1	1268	tags=21%, list=8%, signal=23%	NA	NA	No	Not significant
GO_CHONDROCYTE_DEVELOPMENT	43	0.725362	1.41809	0.0485437	0.148753	1	1507	tags=33%, list=10%, signal=36%	NA	NA	No	Not significant
GO_GOLGI_LUMEN	77	0.688646	1.41774	0.030303	0.149142	1	1122	tags=16%, list=7%, signal=17%	NA	NA	No	Not significant
GO_NEGATIVE_REGULATION_OF_LEUKOCYTE_MIGRATION	37	0.753502	1.41741	0.0543634	0.149305	1	988	tags=19%, list=7%, signal=20%	NA	NA	No	Not significant
GO_MORPHOGENESIS_OF_AN_EPITHELIAL_SHEET	46	0.720244	1.41712	0.0503497	0.149397	1	1860	tags=35%, list=12%, signal=40%	NA	NA	No	Not significant
GO_SMOOTH_MUSCLE_CELL_DIFFERENTIATION	52	0.716453	1.41745	0.0384615	0.149456	1	1001	tags=23%, list=7%, signal=25%	NA	NA	No	Not significant
GO_POSITIVE_REGULATION_OF_ESTABLISHMENT_OF_PROTEIN_LOCALIZATION_TO_MITOCHONDRION	53	0.713542	1.41719	0.0405759	0.149491	1	2602	tags=34%, list=17%, signal=41%	NA	NA	No	Not significant
GO_LAMELLIPODIUM	176	0.63288	1.41683	0.00679502	0.149515	1	1576	tags=26%, list=10%, signal=29%	NA	NA	No	Not significant
GO_REGULATION_OF_ENDOCRINE_PROCESS	31	0.762543	1.41652	0.0609065	0.149635	1	685	tags=13%, list=5%, signal=13%	NA	NA	No	Not significant
GO_PIGMENT_GRANULE	98	0.667051	1.41607	0.0240506	0.149681	1	1562	tags=20%, list=10%, signal=23%	NA	NA	No	Not significant
REACTOME_INTERLEUKIN_10_SIGNALING	35	0.733183	1.41684	0.0596206	0.149723	1	1964	tags=37%, list=13%, signal=43%	NA	NA	No	Not significant
KEGG_COLORECTAL_CANCER	61	0.690009	1.41653	0.0456376	0.149837	1	1668	tags=25%, list=11%, signal=28%	NA	NA	No	Not significant
GO_LONG_TERM_SYNAPTIC_POTENTIATION	67	0.679029	1.41611	0.0460526	0.149843	1	1486	tags=27%, list=10%, signal=30%	NA	NA	No	Not significant
GO_POSITIVE_REGULATION_OF_SMOOTH_MUSCLE_CELL_MIGRATION	36	0.738355	1.41621	0.0572246	0.149914	1	1836	tags=44%, list=12%, signal=50%	NA	NA	No	Not significant
GO_IN_UTERO_EMBRYONIC_DEVELOPMENT	315	0.610259	1.41537	0.00107875	0.150682	1	1145	tags=11%, list=8%, signal=11%	NA	NA	No	Not significant
GO_REGULATION_OF_CELL_ADHESION_MEDIATED_BY_INTEGRIN	42	0.737514	1.41512	0.042292	0.150914	1	1936	tags=33%, list=13%, signal=38%	NA	NA	No	Not significant
GO_CELLULAR_RESPONSE_TO_PEPTIDE	329	0.605483	1.41476	0.00213675	0.151264	1	1827	tags=20%, list=12%, signal=22%	NA	NA	No	Not significant
GO_SYNAPSE_ASSEMBLY	131	0.651581	1.41406	0.015625	0.15177	1	1091	tags=15%, list=7%, signal=16%	NA	NA	No	Not significant
GO_ACROSOMAL_VESICLE	87	0.667426	1.41426	0.0304569	0.15188	1	1791	tags=14%, list=12%, signal=16%	NA	NA	No	Not significant
GO_CELL_CORTEX	279	0.611809	1.41389	0.00656455	0.151887	1	1696	tags=23%, list=11%, signal=25%	NA	NA	No	Not significant
GO_FICOLIN_1_RICH_GRANULE_MEMBRANE	43	0.722569	1.4141	0.0586552	0.151949	1	351	tags=9%, list=2%, signal=9%	NA	NA	No	Not significant
REACTOME_TP53_REGULATES_TRANSCRIPTION_OF_CELL_CYCLE_GENES	46	0.715204	1.41361	0.0592194	0.152151	1	966	tags=11%, list=6%, signal=12%	NA	NA	No	Not significant
REACTOME_TRANSCRIPTIONAL_REGULATION_OF_WHITE_ADIPOCYTE_DIFFERENTIATION	81	0.673209	1.41273	0.0366972	0.153386	1	1905	tags=17%, list=13%, signal=20%	NA	NA	No	Not significant
PID_AVB3_OPN_PATHWAY	31	0.746424	1.41239	0.0767004	0.153749	1	1668	tags=42%, list=11%, signal=47%	NA	NA	No	Not significant
PID_ARF6_TRAFFICKING_PATHWAY	47	0.71686	1.41221	0.05	0.153808	1	2738	tags=45%, list=18%, signal=54%	NA	NA	No	Not significant
GO_CARDIAC_VENTRICLE_MORPHOGENESIS	61	0.709592	1.41209	0.0398406	0.153835	1	385	tags=11%, list=3%, signal=12%	NA	NA	No	Not significant
GO_ACYLGLYCEROL_METABOLIC_PROCESS	52	0.704582	1.41183	0.0591398	0.153844	1	948	tags=10%, list=6%, signal=10%	NA	NA	No	Not significant
GO_REGULATION_OF_EXTRINSIC_APOPTOTIC_SIGNALING_PATHWAY	139	0.640407	1.41187	0.0178784	0.154002	1	1950	tags=25%, list=13%, signal=29%	NA	NA	No	Not significant
DORMANCY_CHENG-ET-AL_ACTIVATION	45	0.71276	1.41153	0.0557103	0.154097	1	1572	tags=40%, list=10%, signal=45%	NA	NA	No	Not significant
GO_NEGATIVE_REGULATION_OF_ENDOTHELIAL_CELL_PROLIFERATION	32	0.752125	1.411	0.0668563	0.154371	1	1696	tags=31%, list=11%, signal=35%	NA	NA	No	Not significant
GO_RESPONSE_TO_XENOBIOTIC_STIMULUS	213	0.625368	1.41122	0.00575374	0.154406	1	1078	tags=11%, list=7%, signal=12%	NA	NA	No	Not significant
GO_PANCREAS_DEVELOPMENT	58	0.697076	1.41107	0.0508021	0.154456	1	800	tags=12%, list=5%, signal=13%	NA	NA	No	Not significant
GO_BRANCHING_MORPHOGENESIS_OF_AN_EPITHELIAL_TUBE	125	0.648282	1.41067	0.0269278	0.154714	1	1128	tags=22%, list=7%, signal=23%	NA	NA	No	Not significant
GO_REGULATION_OF_CELL_MATRIX_ADHESION	107	0.651248	1.41028	0.0284302	0.154777	1	1788	tags=29%, list=12%, signal=33%	NA	NA	No	Not significant
HALLMARK_ESTROGEN_RESPONSE_EARLY	186	0.629958	1.4103	0.00688863	0.154959	1	1280	tags=25%, list=8%, signal=27%	NA	NA	No	Not significant
GO_CELLULAR_RESPONSE_TO_KETONE	83	0.671402	1.41032	0.0378788	0.15514	1	624	tags=13%, list=4%, signal=14%	NA	NA	No	Not significant
GO_PEPTIDASE_REGULATOR_ACTIVITY	157	0.644758	1.40994	0.0162225	0.155161	1	1348	tags=20%, list=9%, signal=22%	NA	NA	No	Not significant
GO_RHO_PROTEIN_SIGNAL_TRANSDUCTION	192	0.626812	1.40951	0.0114155	0.155222	1	1752	tags=27%, list=12%, signal=30%	NA	NA	No	Not significant
PID_CASPASE_PATHWAY	47	0.718965	1.40956	0.0557065	0.155345	1	2579	tags=47%, list=17%, signal=56%	NA	NA	No	Not significant
GO_PROTEIN_TYROSINE_KINASE_ACTIVITY	121	0.649023	1.40957	0.0179211	0.155543	1	1140	tags=16%, list=8%, signal=17%	NA	NA	No	Not significant
GO_REGULATION_OF_JUN_KINASE_ACTIVITY	77	0.674278	1.40914	0.0410596	0.155645	1	1463	tags=21%, list=10%, signal=23%	NA	NA	No	Not significant
GO_POSITIVE_REGULATION_OF_CELL_DEVELOPMENT	459	0.599053	1.40855	0.00103413	0.155665	1	1420	tags=17%, list=9%, signal=18%	NA	NA	No	Not significant
GO_CHONDROCYTE_DIFFERENTIATION	105	0.659655	1.40902	0.0218978	0.155665	1	1507	tags=29%, list=10%, signal=32%	NA	NA	No	Not significant
REACTOME_RNA_POLYMERASE_I_TRANSCRIPTION_TERMINATION	31	0.738855	1.40876	0.0568862	0.155717	1	59	tags=3%, list=0%, signal=3%	NA	NA	No	Not significant
GO_NEGATIVE_CHEMOTAXIS	40	0.739059	1.40885	0.0551627	0.155767	1	1867	tags=48%, list=12%, signal=54%	NA	NA	No	Not significant
GO_ADENYLATE_CYCLASE_INHIBITING_G_PROTEIN_COUPLED_RECEPTOR_SIGNALING_PATHWAY	58	0.693906	1.40858	0.0328317	0.155817	1	1530	tags=16%, list=10%, signal=17%	NA	NA	No	Not significant
GO_REGULATION_OF_VASOCONSTRICTION	41	0.73093	1.4083	0.045911	0.155933	1	1696	tags=24%, list=11%, signal=27%	NA	NA	No	Not significant
GO_CELL_FATE_SPECIFICATION	55	0.698385	1.40805	0.0494652	0.15613	1	768	tags=18%, list=5%, signal=19%	NA	NA	No	Not significant
GO_REGULATION_OF_SYSTEM_PROCESS	462	0.598313	1.4075	0	0.156634	1	1721	tags=18%, list=11%, signal=20%	NA	NA	No	Not significant
GO_NEGATIVE_REGULATION_OF_EPITHELIAL_CELL_PROLIFERATION	109	0.661166	1.40757	0.0316302	0.156743	1	1128	tags=20%, list=7%, signal=22%	NA	NA	No	Not significant
GO_MONOCYTE_CHEMOTAXIS	42	0.718059	1.40695	0.0762712	0.157436	1	2240	tags=40%, list=15%, signal=47%	NA	NA	No	Not significant
GO_MEMBRANE_INVAGINATION	57	0.706446	1.40628	0.0376135	0.157984	1	1689	tags=23%, list=11%, signal=26%	NA	NA	No	Not significant
GO_TERTIARY_GRANULE	129	0.648023	1.40612	0.0155875	0.158032	1	1989	tags=25%, list=13%, signal=28%	NA	NA	No	Not significant
GO_CELLULAR_RESPONSE_TO_STEROID_HORMONE_STIMULUS	220	0.619015	1.40633	0.0121951	0.158128	1	1428	tags=15%, list=9%, signal=17%	NA	NA	No	Not significant
GO_SOMITE_DEVELOPMENT	72	0.678421	1.40583	0.0361446	0.158324	1	449	tags=7%, list=3%, signal=7%	NA	NA	No	Not significant
GO_POSITIVE_CHEMOTAXIS	50	0.711092	1.40633	0.0564516	0.158347	1	1076	tags=24%, list=7%, signal=26%	NA	NA	No	Not significant
GO_RESPONSE_TO_MECHANICAL_STIMULUS	184	0.62746	1.40559	0.010274	0.158364	1	1754	tags=24%, list=12%, signal=27%	NA	NA	No	Not significant
GO_POSITIVE_REGULATION_OF_APOPTOTIC_SIGNALING_PATHWAY	162	0.63614	1.40568	0.0106257	0.158393	1	896	tags=12%, list=6%, signal=12%	NA	NA	No	Not significant
GO_REGULATION_OF_GLIAL_CELL_DIFFERENTIATION	54	0.708349	1.40458	0.0472973	0.15974	1	818	tags=19%, list=5%, signal=20%	NA	NA	No	Not significant
GO_PHAGOCYTIC_VESICLE	117	0.651564	1.4043	0.0243013	0.159804	1	2548	tags=35%, list=17%, signal=42%	NA	NA	No	Not significant
KEGG_CHRONIC_MYELOID_LEUKEMIA	71	0.677039	1.40464	0.0405759	0.15983	1	1411	tags=17%, list=9%, signal=19%	NA	NA	No	Not significant
FRIDMAN_SENESCENCE_UP	72	0.688237	1.40431	0.0379267	0.160002	1	1857	tags=36%, list=12%, signal=41%	NA	NA	No	Not significant
GO_ACTIN_BASED_CELL_PROJECTION	183	0.622095	1.40379	0.0135593	0.160096	1	1562	tags=24%, list=10%, signal=26%	NA	NA	No	Not significant
GO_RESPONSE_TO_ESTROGEN	67	0.685062	1.40401	0.0343461	0.160118	1	1343	tags=18%, list=9%, signal=20%	NA	NA	No	Not significant
PID_FGF_PATHWAY	52	0.698961	1.40383	0.051105	0.160232	1	1911	tags=37%, list=13%, signal=42%	NA	NA	No	Not significant
GO_POSITIVE_REGULATION_OF_LYMPHOCYTE_DIFFERENTIATION	81	0.664227	1.40275	0.0490323	0.16177	1	1876	tags=27%, list=12%, signal=31%	NA	NA	No	Not significant
GO_MODIFICATION_OF_MORPHOLOGY_OR_PHYSIOLOGY_OF_OTHER_ORGANISM	102	0.662168	1.40234	0.0369004	0.16204	1	1439	tags=16%, list=10%, signal=17%	NA	NA	No	Not significant
PID_LYSOPHOSPHOLIPID_PATHWAY	62	0.695512	1.40239	0.0490716	0.162172	1	1737	tags=31%, list=12%, signal=34%	NA	NA	No	Not significant
GO_DIGESTIVE_TRACT_MORPHOGENESIS	42	0.733172	1.40168	0.0539007	0.162571	1	698	tags=14%, list=5%, signal=15%	NA	NA	No	Not significant
GO_RAS_PROTEIN_SIGNAL_TRANSDUCTION	411	0.599924	1.40153	0.00422833	0.16263	1	1846	tags=24%, list=12%, signal=27%	NA	NA	No	Not significant
GO_CYCLIC_NUCLEOTIDE_MEDIATED_SIGNALING	155	0.635713	1.40173	0.0224852	0.162689	1	1159	tags=14%, list=8%, signal=15%	NA	NA	No	Not significant
GO_REGULATION_OF_PROTEIN_EXPORT_FROM_NUCLEUS	38	0.723598	1.40183	0.0681502	0.162764	1	529	tags=8%, list=4%, signal=8%	NA	NA	No	Not significant
GO_REGULATION_OF_DEFENSE_RESPONSE_TO_VIRUS	63	0.694174	1.40119	0.0465426	0.163048	1	1938	tags=29%, list=13%, signal=33%	NA	NA	No	Not significant
GO_ENDOPLASMIC_RETICULUM_LUMEN	268	0.601428	1.40049	0.0133185	0.164039	1	958	tags=14%, list=6%, signal=15%	NA	NA	No	Not significant
GO_NEGATIVE_REGULATION_OF_CALCIUM_ION_TRANSPORT	43	0.702229	1.40024	0.058906	0.164065	1	1545	tags=19%, list=10%, signal=21%	NA	NA	No	Not significant
GO_BIOMINERAL_TISSUE_DEVELOPMENT	132	0.641711	1.40026	0.0276775	0.164252	1	1213	tags=20%, list=8%, signal=21%	NA	NA	No	Not significant
GO_POSITIVE_REGULATION_OF_CELL_GROWTH	140	0.64691	1.39985	0.0167064	0.164489	1	1290	tags=15%, list=9%, signal=16%	NA	NA	No	Not significant
GO_ESTABLISHMENT_OR_MAINTENANCE_OF_CELL_POLARITY	194	0.6192	1.39948	0.014977	0.164913	1	1689	tags=26%, list=11%, signal=29%	NA	NA	No	Not significant
GO_NEGATIVE_REGULATION_OF_DNA_BIOSYNTHETIC_PROCESS	33	0.741549	1.39905	0.068917	0.165486	1	548	tags=9%, list=4%, signal=9%	NA	NA	No	Not significant
GO_PRI_MIRNA_TRANSCRIPTION_BY_RNA_POLYMERASE_II	43	0.712034	1.3985	0.0707351	0.166217	1	1056	tags=21%, list=7%, signal=22%	NA	NA	No	Not significant
GO_CELLULAR_RESPONSE_TO_STARVATION	135	0.630833	1.39823	0.0357143	0.166236	1	624	tags=10%, list=4%, signal=10%	NA	NA	No	Not significant
REACTOME_SIGNALING_BY_VEGF	101	0.665362	1.39835	0.0384123	0.166248	1	1710	tags=29%, list=11%, signal=32%	NA	NA	No	Not significant
GO_CARDIAC_MUSCLE_CELL_PROLIFERATION	42	0.725777	1.398	0.0671429	0.166429	1	1001	tags=17%, list=7%, signal=18%	NA	NA	No	Not significant
GO_CARBOHYDRATE_HOMEOSTASIS	202	0.622247	1.39766	0.025	0.166776	1	2294	tags=23%, list=15%, signal=27%	NA	NA	No	Not significant
GO_POSITIVE_REGULATION_OF_HEART_GROWTH	33	0.738169	1.39716	0.0747532	0.167488	1	1159	tags=21%, list=8%, signal=23%	NA	NA	No	Not significant
GO_POSITIVE_REGULATION_OF_PROTEIN_SERINE_THREONINE_KINASE_ACTIVITY	296	0.600202	1.39673	0.00328947	0.167814	1	1752	tags=22%, list=12%, signal=24%	NA	NA	No	Not significant
HALLMARK_HYPOXIA	185	0.629768	1.39684	0.00817757	0.167844	1	1416	tags=21%, list=9%, signal=22%	NA	NA	No	Not significant
GO_RESPONSE_TO_VITAMIN_D	33	0.742711	1.39643	0.0701754	0.168114	1	892	tags=27%, list=6%, signal=29%	NA	NA	No	Not significant
GO_CAVEOLA	70	0.678744	1.39596	0.0633894	0.168257	1	1159	tags=19%, list=8%, signal=20%	NA	NA	No	Not significant
REACTOME_VISUAL_PHOTOTRANSDUCTION	78	0.685289	1.39604	0.0372751	0.168344	1	1122	tags=14%, list=7%, signal=15%	NA	NA	No	Not significant
GO_REGULATION_OF_MYOBLAST_DIFFERENTIATION	42	0.715985	1.3961	0.0631136	0.168457	1	1066	tags=31%, list=7%, signal=33%	NA	NA	No	Not significant
REACTOME_RESPONSE_TO_ELEVATED_PLATELET_CYTOSOLIC_CA2PLUS	118	0.646389	1.39545	0.0225922	0.168497	1	1703	tags=29%, list=11%, signal=32%	NA	NA	No	Not significant
REACTOME_O_GLYCOSYLATION_OF_TSR_DOMAIN_CONTAINING_PROTEINS	35	0.743872	1.3953	0.0526316	0.168533	1	1849	tags=31%, list=12%, signal=36%	NA	NA	No	Not significant
GO_TRANSFORMING_GROWTH_FACTOR_BETA_RECEPTOR_SIGNALING_PATHWAY	166	0.625486	1.39548	0.0223267	0.168664	1	2188	tags=31%, list=15%, signal=36%	NA	NA	No	Not significant
GO_POSITIVE_REGULATION_OF_JUN_KINASE_ACTIVITY	65	0.687667	1.39559	0.0315789	0.168668	1	1463	tags=22%, list=10%, signal=24%	NA	NA	No	Not significant
PID_CDC42_PATHWAY	68	0.679736	1.39441	0.0536193	0.16987	1	987	tags=13%, list=7%, signal=14%	NA	NA	No	Not significant
KEGG_APOPTOSIS	77	0.67076	1.39418	0.0508701	0.170081	1	1908	tags=30%, list=13%, signal=34%	NA	NA	No	Not significant
GO_REGULATION_OF_EPIDERMAL_CELL_DIFFERENTIATION	48	0.70935	1.39356	0.0466392	0.170532	1	529	tags=15%, list=4%, signal=15%	NA	NA	No	Not significant
GO_REGULATION_OF_LEUKOCYTE_DEGRANULATION	35	0.73767	1.39364	0.0677966	0.170624	1	2415	tags=31%, list=16%, signal=37%	NA	NA	No	Not significant
GO_GLYCOSAMINOGLYCAN_BINDING	179	0.629619	1.39374	0.0176887	0.170651	1	1365	tags=22%, list=9%, signal=24%	NA	NA	No	Not significant
GO_APOPTOTIC_CELL_CLEARANCE	34	0.732163	1.39223	0.0549133	0.172603	1	1693	tags=32%, list=11%, signal=36%	NA	NA	No	Not significant
GO_CARTILAGE_DEVELOPMENT	174	0.627864	1.39229	0.0241935	0.172722	1	1774	tags=29%, list=12%, signal=32%	NA	NA	No	Not significant
GO_GLIOGENESIS	239	0.609777	1.39206	0.011236	0.172731	1	1573	tags=21%, list=10%, signal=23%	NA	NA	No	Not significant
GO_BILE_ACID_METABOLIC_PROCESS	40	0.732368	1.39172	0.0628571	0.173151	1	1327	tags=18%, list=9%, signal=19%	NA	NA	No	Not significant
REACTOME_COPI_DEPENDENT_GOLGI_TO_ER_RETROGRADE_TRAFFIC	87	0.664369	1.39146	0.0375648	0.173428	1	730	tags=6%, list=5%, signal=6%	NA	NA	No	Not significant
GO_NEGATIVE_REGULATION_OF_HYDROLASE_ACTIVITY	360	0.602583	1.39101	0.00537634	0.174028	1	1435	tags=16%, list=10%, signal=18%	NA	NA	No	Not significant
REACTOME_ER_TO_GOLGI_ANTEROGRADE_TRANSPORT	142	0.629874	1.39027	0.0203106	0.17409	1	684	tags=5%, list=5%, signal=5%	NA	NA	No	Not significant
GO_PLASMA_MEMBRANE_RAFT	96	0.652279	1.39068	0.0235732	0.174222	1	1159	tags=18%, list=8%, signal=19%	NA	NA	No	Not significant
GO_MUSCLE_CELL_PROLIFERATION	170	0.630618	1.39031	0.0219907	0.174236	1	1066	tags=21%, list=7%, signal=22%	NA	NA	No	Not significant
GO_NEGATIVE_REGULATION_OF_VIRAL_GENOME_REPLICATION	40	0.730089	1.39077	0.0605187	0.174265	1	1617	tags=23%, list=11%, signal=25%	NA	NA	No	Not significant
REACTOME_DNA_DAMAGE_TELOMERE_STRESS_INDUCED_SENESCENCE	48	0.71031	1.39042	0.0640327	0.174268	1	12	tags=2%, list=0%, signal=2%	NA	NA	No	Not significant
GO_POSITIVE_REGULATION_OF_RESPONSE_TO_CYTOKINE_STIMULUS	50	0.697774	1.39052	0.0605634	0.1743	1	1207	tags=22%, list=8%, signal=24%	NA	NA	No	Not significant
GO_CORTICAL_ACTIN_CYTOSKELETON	74	0.668175	1.39	0.0408685	0.174377	1	1003	tags=22%, list=7%, signal=23%	NA	NA	No	Not significant
GO_OXIDOREDUCTASE_ACTIVITY_ACTING_ON_A_SULFUR_GROUP_OF_DONORS	54	0.700112	1.3887	0.0502717	0.17455	1	838	tags=13%, list=6%, signal=14%	NA	NA	No	Not significant
GO_REGULATION_OF_PROTEIN_OLIGOMERIZATION	37	0.729187	1.38937	0.0639777	0.174607	1	1105	tags=16%, list=7%, signal=17%	NA	NA	No	Not significant
REACTOME_SIGNALING_BY_TGF_BETA_FAMILY_MEMBERS	98	0.647198	1.38969	0.0438597	0.174714	1	2048	tags=26%, list=14%, signal=29%	NA	NA	No	Not significant
GO_NEGATIVE_REGULATION_OF_STRESS_ACTIVATED_PROTEIN_KINASE_SIGNALING_CASCADE	39	0.726672	1.38943	0.0630252	0.174732	1	818	tags=15%, list=5%, signal=16%	NA	NA	No	Not significant
GO_APICAL_JUNCTION_COMPLEX	130	0.637389	1.3887	0.0254237	0.174763	1	1785	tags=26%, list=12%, signal=29%	NA	NA	No	Not significant
GO_REGULATION_OF_SYNAPTIC_TRANSMISSION_GLUTAMATERGIC	56	0.681752	1.38947	0.0559345	0.174881	1	1125	tags=16%, list=7%, signal=17%	NA	NA	No	Not significant
GO_HORMONE_ACTIVITY	72	0.675105	1.38873	0.0624187	0.174917	1	2534	tags=24%, list=17%, signal=28%	NA	NA	No	Not significant
KEGG_PATHWAYS_IN_CANCER	298	0.602403	1.38818	0.00854701	0.175088	1	1588	tags=21%, list=11%, signal=23%	NA	NA	No	Not significant
REACTOME_REGULATION_OF_PTEN_GENE_TRANSCRIPTION	57	0.677962	1.38875	0.0594452	0.17511	1	968	tags=12%, list=6%, signal=13%	NA	NA	No	Not significant
GO_POSITIVE_REGULATION_OF_MEMBRANE_PERMEABILITY	57	0.6832	1.38822	0.0654843	0.175236	1	827	tags=12%, list=5%, signal=13%	NA	NA	No	Not significant
GO_POSITIVE_REGULATION_OF_CELL_MATRIX_ADHESION	48	0.703866	1.38875	0.0722071	0.175323	1	1672	tags=33%, list=11%, signal=37%	NA	NA	No	Not significant
GO_RESPONSE_TO_COCAINE	36	0.724409	1.38886	0.0798258	0.175359	1	267	tags=6%, list=2%, signal=6%	NA	NA	No	Not significant
BIOCARTA_HIVNEF_PATHWAY	54	0.689904	1.3874	0.0484522	0.175406	1	2703	tags=48%, list=18%, signal=58%	NA	NA	No	Not significant
GO_REGULATION_OF_DEFENSE_RESPONSE_TO_VIRUS_BY_HOST	31	0.734926	1.38785	0.0853485	0.175426	1	2777	tags=45%, list=18%, signal=55%	NA	NA	No	Not significant
GO_REGULATION_OF_BLOOD_CIRCULATION	234	0.61235	1.38771	0.0111982	0.175468	1	1721	tags=20%, list=11%, signal=22%	NA	NA	No	Not significant
GO_RESPONSE_TO_NUTRIENT	191	0.620019	1.38746	0.0194286	0.17552	1	1585	tags=18%, list=11%, signal=20%	NA	NA	No	Not significant
GO_CONNECTIVE_TISSUE_DEVELOPMENT	229	0.612227	1.38703	0.0100111	0.175657	1	1436	tags=24%, list=10%, signal=27%	NA	NA	No	Not significant
GO_CHEMOKINE_RECEPTOR_BINDING	35	0.722426	1.38747	0.0697013	0.175729	1	2240	tags=43%, list=15%, signal=50%	NA	NA	No	Not significant
GO_POSITIVE_REGULATION_OF_NEURON_PROJECTION_DEVELOPMENT	252	0.604907	1.3871	0.0141612	0.175738	1	1872	tags=21%, list=12%, signal=24%	NA	NA	No	Not significant
REACTOME_CONSTITUTIVE_SIGNALING_BY_ABERRANT_PI3K_IN_CANCER	65	0.684931	1.38685	0.0597403	0.175773	1	1139	tags=26%, list=8%, signal=28%	NA	NA	No	Not significant
GO_OLIGODENDROCYTE_DIFFERENTIATION	77	0.66862	1.38664	0.0403121	0.17596	1	1470	tags=22%, list=10%, signal=24%	NA	NA	No	Not significant
REACTOME_CARGO_CONCENTRATION_IN_THE_ER	32	0.735109	1.38624	0.0783476	0.176289	1	684	tags=6%, list=5%, signal=7%	NA	NA	No	Not significant
GO_SCAVENGER_RECEPTOR_ACTIVITY	42	0.720588	1.38633	0.0712291	0.176346	1	1232	tags=26%, list=8%, signal=28%	NA	NA	No	Not significant
GO_PASSIVE_TRANSMEMBRANE_TRANSPORTER_ACTIVITY	347	0.590888	1.38588	0.00535906	0.17676	1	1249	tags=12%, list=8%, signal=13%	NA	NA	No	Not significant
GO_POSITIVE_REGULATION_OF_PROTEIN_IMPORT	35	0.723962	1.38576	0.0594059	0.176769	1	1270	tags=17%, list=8%, signal=19%	NA	NA	No	Not significant
GO_NEGATIVE_REGULATION_OF_NF_KAPPAB_TRANSCRIPTION_FACTOR_ACTIVITY	67	0.671781	1.38562	0.0634715	0.176784	1	1980	tags=24%, list=13%, signal=27%	NA	NA	No	Not significant
GO_LYMPHOCYTE_DIFFERENTIATION	292	0.607156	1.38525	0.00985761	0.177285	1	1989	tags=24%, list=13%, signal=27%	NA	NA	No	Not significant
REACTOME_G_ALPHA_I_SIGNALLING_EVENTS	290	0.596113	1.38511	0.00870511	0.177349	1	1122	tags=12%, list=7%, signal=12%	NA	NA	No	Not significant
GO_POSITIVE_REGULATION_OF_RESPONSE_TO_WOUNDING	54	0.694094	1.38498	0.0662162	0.177365	1	1529	tags=24%, list=10%, signal=27%	NA	NA	No	Not significant
GO_REGULATION_OF_CELL_KILLING	58	0.687214	1.38459	0.0632411	0.177416	1	2121	tags=22%, list=14%, signal=26%	NA	NA	No	Not significant
GO_CELL_CORTEX_REGION	37	0.727518	1.38468	0.0870748	0.177461	1	802	tags=16%, list=5%, signal=17%	NA	NA	No	Not significant
GO_REGULATION_OF_CARTILAGE_DEVELOPMENT	59	0.681626	1.38476	0.0501981	0.177523	1	2028	tags=41%, list=13%, signal=47%	NA	NA	No	Not significant
GO_ENDOPEPTIDASE_ACTIVITY	309	0.600911	1.38431	0.00641026	0.1777	1	2068	tags=20%, list=14%, signal=23%	NA	NA	No	Not significant
KEGG_RIG_I_LIKE_RECEPTOR_SIGNALING_PATHWAY	53	0.693893	1.38382	0.0658263	0.17844	1	1734	tags=30%, list=12%, signal=34%	NA	NA	No	Not significant
GO_CELLULAR_RESPONSE_TO_EXTERNAL_STIMULUS	305	0.598216	1.38368	0.0139485	0.178495	1	1836	tags=21%, list=12%, signal=24%	NA	NA	No	Not significant
GO_LOCALIZATION_WITHIN_MEMBRANE	134	0.641766	1.3835	0.0260663	0.178605	1	1836	tags=22%, list=12%, signal=24%	NA	NA	No	Not significant
GO_LIGAND_GATED_CATION_CHANNEL_ACTIVITY	83	0.664447	1.38313	0.0460526	0.179093	1	1205	tags=14%, list=8%, signal=16%	NA	NA	No	Not significant
GO_NEGATIVE_REGULATION_OF_MUSCLE_CELL_APOPTOTIC_PROCESS	30	0.737279	1.38282	0.0670554	0.179162	1	1847	tags=30%, list=12%, signal=34%	NA	NA	No	Not significant
GO_RETINA_DEVELOPMENT_IN_CAMERA_TYPE_EYE	121	0.63408	1.38259	0.032634	0.179173	1	1258	tags=20%, list=8%, signal=21%	NA	NA	No	Not significant
GO_HOMEOSTASIS_OF_NUMBER_OF_CELLS	220	0.613364	1.38271	0.0190797	0.179176	1	1693	tags=16%, list=11%, signal=18%	NA	NA	No	Not significant
GO_PLASMA_MEMBRANE_PROTEIN_COMPLEX	460	0.588962	1.38282	0.00517598	0.179374	1	1751	tags=18%, list=12%, signal=20%	NA	NA	No	Not significant
GO_HEMATOPOIETIC_PROGENITOR_CELL_DIFFERENTIATION	146	0.629401	1.3821	0.0358911	0.179641	1	857	tags=8%, list=6%, signal=8%	NA	NA	No	Not significant
HALLMARK_PROTEIN_SECRETION	90	0.655845	1.38217	0.0477387	0.17972	1	778	tags=6%, list=5%, signal=6%	NA	NA	No	Not significant
GO_RESPONSE_TO_TOXIC_SUBSTANCE	428	0.587573	1.3818	0.0083682	0.180042	1	1774	tags=19%, list=12%, signal=21%	NA	NA	No	Not significant
REACTOME_METABOLISM_OF_FAT_SOLUBLE_VITAMINS	33	0.741955	1.38158	0.077037	0.180219	1	1122	tags=24%, list=7%, signal=26%	NA	NA	No	Not significant
KEGG_NOD_LIKE_RECEPTOR_SIGNALING_PATHWAY	54	0.696648	1.38147	0.0545213	0.180226	1	1876	tags=39%, list=12%, signal=44%	NA	NA	No	Not significant
GO_BRUSH_BORDER_MEMBRANE	44	0.715995	1.38109	0.0687332	0.180517	1	1901	tags=20%, list=13%, signal=23%	NA	NA	No	Not significant
GO_NEGATIVE_REGULATION_OF_CYSTEINE_TYPE_ENDOPEPTIDASE_ACTIVITY	74	0.680745	1.38089	0.0546875	0.180667	1	1838	tags=30%, list=12%, signal=34%	NA	NA	No	Not significant
REACTOME_SIGNALING_BY_RECEPTOR_TYROSINE_KINASES	430	0.587911	1.3811	0.0031746	0.180706	1	1752	tags=23%, list=12%, signal=25%	NA	NA	No	Not significant
GO_STRIATED_MUSCLE_CELL_PROLIFERATION	53	0.684772	1.38026	0.0647383	0.180722	1	1001	tags=19%, list=7%, signal=20%	NA	NA	No	Not significant
REACTOME_DDX58_IFIH1_MEDIATED_INDUCTION_OF_INTERFERON_ALPHA_BETA	62	0.671438	1.38059	0.0505992	0.180779	1	2710	tags=35%, list=18%, signal=43%	NA	NA	No	Not significant
GO_LYMPHOCYTE_HOMEOSTASIS	56	0.685546	1.38043	0.0654596	0.180838	1	1685	tags=23%, list=11%, signal=26%	NA	NA	No	Not significant
GO_KINASE_ACTIVATOR_ACTIVITY	77	0.664833	1.38067	0.056	0.180856	1	2385	tags=27%, list=16%, signal=32%	NA	NA	No	Not significant
REACTOME_REGULATION_OF_INSULIN_LIKE_GROWTH_FACTOR_IGF_TRANSPORT_AND_UPTAKE_BY_INSULIN_LIKE_GROWTH_FACTOR_BINDING_PROTEINS_IGFBPS	105	0.641208	1.3803	0.0380368	0.180872	1	856	tags=14%, list=6%, signal=15%	NA	NA	No	Not significant
GO_RESPONSE_TO_ZINC_ION	39	0.729181	1.37977	0.0740741	0.180953	1	1378	tags=23%, list=9%, signal=25%	NA	NA	No	Not significant
GO_REGULATION_OF_PROTEIN_IMPORT	52	0.701478	1.37988	0.0642077	0.180956	1	1270	tags=17%, list=8%, signal=19%	NA	NA	No	Not significant
GO_MAINTENANCE_OF_LOCATION_IN_CELL	85	0.657808	1.37991	0.0400501	0.181114	1	1719	tags=27%, list=11%, signal=30%	NA	NA	No	Not significant
GO_NEGATIVE_REGULATION_OF_LYMPHOCYTE_DIFFERENTIATION	43	0.723638	1.37937	0.0529248	0.181286	1	1469	tags=28%, list=10%, signal=31%	NA	NA	No	Not significant
GO_GLIAL_CELL_PROLIFERATION	43	0.705888	1.37938	0.0630137	0.181495	1	244	tags=14%, list=2%, signal=14%	NA	NA	No	Not significant
GO_CELLULAR_COMPONENT_MAINTENANCE	48	0.696312	1.3784	0.0888889	0.181721	1	862	tags=15%, list=6%, signal=15%	NA	NA	No	Not significant
GO_REGULATION_OF_GLIAL_CELL_PROLIFERATION	30	0.741087	1.37813	0.0791045	0.181814	1	244	tags=13%, list=2%, signal=14%	NA	NA	No	Not significant
GO_HISTONE_H3_K9_METHYLATION	33	0.738447	1.37818	0.0769231	0.181918	1	624	tags=6%, list=4%, signal=6%	NA	NA	No	Not significant
GO_POSITIVE_REGULATION_OF_WOUND_HEALING	46	0.697406	1.3784	0.0796089	0.181921	1	1529	tags=24%, list=10%, signal=27%	NA	NA	No	Not significant
GO_INTERLEUKIN_12_PRODUCTION	44	0.695357	1.37775	0.0723404	0.182063	1	1870	tags=27%, list=12%, signal=31%	NA	NA	No	Not significant
GO_CELL_SUBSTRATE_JUNCTION_ASSEMBLY	94	0.654082	1.37867	0.0277428	0.182099	1	1952	tags=31%, list=13%, signal=35%	NA	NA	No	Not significant
GO_SYNAPTIC_MEMBRANE	335	0.593685	1.37842	0.0117899	0.182111	1	1133	tags=15%, list=8%, signal=15%	NA	NA	No	Not significant
GO_POSITIVE_REGULATION_OF_EXTRINSIC_APOPTOTIC_SIGNALING_PATHWAY	47	0.689914	1.37874	0.0796089	0.182202	1	2999	tags=45%, list=20%, signal=56%	NA	NA	No	Not significant
GO_NIK_NF_KAPPAB_SIGNALING	143	0.621525	1.37777	0.0250896	0.182236	1	1980	tags=17%, list=13%, signal=20%	NA	NA	No	Not significant
REACTOME_TRANSCRIPTIONAL_REGULATION_BY_RUNX3	90	0.652463	1.37845	0.0573248	0.182269	1	560	tags=8%, list=4%, signal=8%	NA	NA	No	Not significant
GO_BASOLATERAL_PLASMA_MEMBRANE	186	0.618416	1.37675	0.0161663	0.183619	1	1672	tags=23%, list=11%, signal=25%	NA	NA	No	Not significant
GO_CATION_CHANNEL_ACTIVITY	249	0.603055	1.37644	0.0132159	0.183778	1	1249	tags=14%, list=8%, signal=15%	NA	NA	No	Not significant
GO_AXIS_SPECIFICATION	69	0.664718	1.37624	0.0588235	0.183881	1	882	tags=13%, list=6%, signal=14%	NA	NA	No	Not significant
GO_T_CELL_SELECTION	41	0.69757	1.37646	0.0876217	0.183958	1	1774	tags=32%, list=12%, signal=36%	NA	NA	No	Not significant
GO_T_CELL_HOMEOSTASIS	33	0.721939	1.37494	0.101892	0.185354	1	1659	tags=21%, list=11%, signal=24%	NA	NA	No	Not significant
GO_ACETYLGALACTOSAMINYLTRANSFERASE_ACTIVITY	35	0.728175	1.37513	0.0806223	0.185448	1	853	tags=14%, list=6%, signal=15%	NA	NA	No	Not significant
GO_REGULATION_OF_PROTEIN_TARGETING_TO_MEMBRANE	35	0.711117	1.37452	0.0720222	0.18545	1	1016	tags=26%, list=7%, signal=28%	NA	NA	No	Not significant
PID_NOTCH_PATHWAY	54	0.691041	1.3746	0.0576923	0.185512	1	1176	tags=17%, list=8%, signal=18%	NA	NA	No	Not significant
GO_GLIAL_CELL_MIGRATION	39	0.722317	1.37497	0.0787966	0.185514	1	1415	tags=28%, list=9%, signal=31%	NA	NA	No	Not significant
KEGG_BASAL_CELL_CARCINOMA	48	0.695704	1.37433	0.0713306	0.185536	1	1507	tags=23%, list=10%, signal=25%	NA	NA	No	Not significant
GO_POSITIVE_REGULATION_OF_NF_KAPPAB_TRANSCRIPTION_FACTOR_ACTIVITY	138	0.623841	1.37421	0.0430108	0.185554	1	2001	tags=29%, list=13%, signal=33%	NA	NA	No	Not significant
GO_MESENCHYMAL_CELL_DIFFERENTIATION	181	0.607935	1.37515	0.0238908	0.185626	1	1570	tags=25%, list=10%, signal=28%	NA	NA	No	Not significant
GO_CELL_DIFFERENTIATION_IN_SPINAL_CORD	34	0.730708	1.37464	0.0847701	0.185664	1	359	tags=9%, list=2%, signal=9%	NA	NA	No	Not significant
REACTOME_EXTRACELLULAR_MATRIX_ORGANIZATION	269	0.598658	1.37403	0.0032538	0.185687	1	1611	tags=32%, list=11%, signal=35%	NA	NA	No	Not significant
KEGG_COMPLEMENT_AND_COAGULATION_CASCADES	53	0.690406	1.37385	0.0732357	0.185817	1	1740	tags=21%, list=12%, signal=23%	NA	NA	No	Not significant
GO_PROTEIN_AUTOPHOSPHORYLATION	221	0.60279	1.37359	0.0187019	0.186102	1	1140	tags=15%, list=8%, signal=16%	NA	NA	No	Not significant
GO_HEART_GROWTH	71	0.666788	1.37335	0.0615183	0.186325	1	1386	tags=20%, list=9%, signal=22%	NA	NA	No	Not significant
GO_P53_BINDING	60	0.672591	1.37289	0.0541612	0.186525	1	2353	tags=23%, list=16%, signal=28%	NA	NA	No	Not significant
PID_ECADHERIN_NASCENT_AJ_PATHWAY	38	0.711803	1.37295	0.0968208	0.186635	1	2411	tags=37%, list=16%, signal=44%	NA	NA	No	Not significant
REACTOME_BIOLOGICAL_OXIDATIONS	143	0.618537	1.37304	0.0331361	0.186669	1	1363	tags=16%, list=9%, signal=18%	NA	NA	No	Not significant
GO_CELLULAR_RESPONSE_TO_MECHANICAL_STIMULUS	74	0.660235	1.37264	0.0759162	0.1868	1	1835	tags=30%, list=12%, signal=34%	NA	NA	No	Not significant
REACTOME_ONCOGENE_INDUCED_SENESCENCE	32	0.715554	1.37234	0.105263	0.187123	1	12	tags=3%, list=0%, signal=3%	NA	NA	No	Not significant
REACTOME_COPI_MEDIATED_ANTEROGRADE_TRANSPORT	90	0.64315	1.37155	0.0660622	0.188338	1	3155	tags=32%, list=21%, signal=41%	NA	NA	No	Not significant
GO_REGULATION_OF_HEMOPOIESIS	384	0.585131	1.37118	0.00527426	0.18885	1	1827	tags=18%, list=12%, signal=20%	NA	NA	No	Not significant
GO_REGULATION_OF_SYNAPTIC_PLASTICITY	151	0.624797	1.37037	0.0343137	0.190146	1	1872	tags=25%, list=12%, signal=28%	NA	NA	No	Not significant
GO_PRODUCTION_OF_MOLECULAR_MEDIATOR_INVOLVED_IN_INFLAMMATORY_RESPONSE	57	0.684341	1.36975	0.0581242	0.190902	1	2134	tags=25%, list=14%, signal=29%	NA	NA	No	Not significant
GO_POSITIVE_REGULATION_OF_GLIAL_CELL_DIFFERENTIATION	35	0.72055	1.36985	0.0859599	0.190927	1	691	tags=23%, list=5%, signal=24%	NA	NA	No	Not significant
GO_PROTEIN_KINASE_C_BINDING	46	0.704618	1.36959	0.0870748	0.190966	1	764	tags=15%, list=5%, signal=16%	NA	NA	No	Not significant
GO_INTRACELLULAR_RECEPTOR_SIGNALING_PATHWAY	247	0.595056	1.36946	0.0121681	0.190975	1	2001	tags=22%, list=13%, signal=25%	NA	NA	No	Not significant
GO_EPITHELIAL_TUBE_MORPHOGENESIS	272	0.590536	1.36845	0.0110619	0.192604	1	1290	tags=17%, list=9%, signal=19%	NA	NA	No	Not significant
GO_CYSTEINE_TYPE_ENDOPEPTIDASE_REGULATOR_ACTIVITY_INVOLVED_IN_APOPTOTIC_PROCESS	31	0.733983	1.36813	0.106936	0.193008	1	1838	tags=42%, list=12%, signal=48%	NA	NA	No	Not significant
REACTOME_SIGNALING_BY_WNT_IN_CANCER	30	0.743383	1.36756	0.095791	0.193184	1	2043	tags=37%, list=14%, signal=42%	NA	NA	No	Not significant
PID_IL23_PATHWAY	34	0.73189	1.3676	0.0761494	0.193335	1	1876	tags=32%, list=12%, signal=37%	NA	NA	No	Not significant
GO_ACTIN_FILAMENT_DEPOLYMERIZATION	47	0.698342	1.36703	0.0666667	0.193341	1	1632	tags=26%, list=11%, signal=29%	NA	NA	No	Not significant
REACTOME_INTRAFLAGELLAR_TRANSPORT	48	0.694422	1.36711	0.0660377	0.193425	1	169	tags=4%, list=1%, signal=4%	NA	NA	No	Not significant
GO_NEPHRON_EPITHELIUM_DEVELOPMENT	93	0.642832	1.36777	0.0524968	0.193475	1	1066	tags=19%, list=7%, signal=21%	NA	NA	No	Not significant
GO_TYPE_2_IMMUNE_RESPONSE	30	0.733303	1.3673	0.0878962	0.193488	1	1964	tags=43%, list=13%, signal=50%	NA	NA	No	Not significant
GO_INTRINSIC_APOPTOTIC_SIGNALING_PATHWAY_IN_RESPONSE_TO_DNA_DAMAGE	100	0.640712	1.36762	0.0502451	0.193514	1	1546	tags=20%, list=10%, signal=22%	NA	NA	No	Not significant
GO_REGULATION_OF_LEUKOCYTE_MEDIATED_IMMUNITY	155	0.623575	1.36716	0.026506	0.193546	1	2346	tags=25%, list=16%, signal=29%	NA	NA	No	Not significant
REACTOME_O_LINKED_GLYCOSYLATION_OF_MUCINS	48	0.704471	1.36662	0.0911602	0.193895	1	1470	tags=19%, list=10%, signal=21%	NA	NA	No	Not significant
GO_REGULATION_OF_NEURAL_PRECURSOR_CELL_PROLIFERATION	70	0.66166	1.36624	0.052349	0.194414	1	1270	tags=24%, list=8%, signal=26%	NA	NA	No	Not significant
GO_NEGATIVE_REGULATION_OF_VASCULATURE_DEVELOPMENT	107	0.638432	1.36584	0.0435323	0.194962	1	1128	tags=21%, list=7%, signal=22%	NA	NA	No	Not significant
GO_NEGATIVE_REGULATION_OF_CATION_CHANNEL_ACTIVITY	32	0.724741	1.36465	0.101322	0.196971	1	2832	tags=41%, list=19%, signal=50%	NA	NA	No	Not significant
GO_POSITIVE_REGULATION_OF_RESPONSE_TO_DNA_DAMAGE_STIMULUS	84	0.651598	1.3643	0.0636132	0.197395	1	624	tags=7%, list=4%, signal=7%	NA	NA	No	Not significant
GO_PALLIUM_DEVELOPMENT	138	0.624506	1.36406	0.0410628	0.197413	1	1415	tags=15%, list=9%, signal=17%	NA	NA	No	Not significant
GO_MYOBLAST_DIFFERENTIATION	69	0.653793	1.36411	0.0923077	0.197529	1	1066	tags=25%, list=7%, signal=26%	NA	NA	No	Not significant
KEGG_ARRHYTHMOGENIC_RIGHT_VENTRICULAR_CARDIOMYOPATHY_ARVC	64	0.672914	1.36312	0.0589005	0.198516	1	1710	tags=30%, list=11%, signal=33%	NA	NA	No	Not significant
GO_INTRINSIC_APOPTOTIC_SIGNALING_PATHWAY_BY_P53_CLASS_MEDIATOR	73	0.654534	1.36322	0.0694627	0.198547	1	1451	tags=18%, list=10%, signal=20%	NA	NA	No	Not significant
GO_T_CELL_DIFFERENTIATION	206	0.602921	1.36327	0.0238095	0.198675	1	1989	tags=26%, list=13%, signal=29%	NA	NA	No	Not significant
REACTOME_G_ALPHA_Q_SIGNALLING_EVENTS	164	0.608008	1.36273	0.0209302	0.199082	1	1205	tags=12%, list=8%, signal=12%	NA	NA	No	Not significant
GO_POSITIVE_REGULATION_OF_OSSIFICATION	73	0.661566	1.36213	0.0511811	0.200023	1	1994	tags=34%, list=13%, signal=39%	NA	NA	No	Not significant
GO_RESPONSE_TO_PH	33	0.713336	1.36159	0.104585	0.200806	1	184	tags=9%, list=1%, signal=9%	NA	NA	No	Not significant
REACTOME_CHEMOKINE_RECEPTORS_BIND_CHEMOKINES	32	0.735513	1.36125	0.0804249	0.201032	1	864	tags=22%, list=6%, signal=23%	NA	NA	No	Not significant
GO_REGULATION_OF_MONOOXYGENASE_ACTIVITY	50	0.686841	1.3613	0.0815508	0.201153	1	867	tags=16%, list=6%, signal=17%	NA	NA	No	Not significant
GO_REGULATION_OF_ADAPTIVE_IMMUNE_RESPONSE	131	0.623595	1.36079	0.0374849	0.201721	1	1989	tags=23%, list=13%, signal=26%	NA	NA	No	Not significant
GO_ADENYLATE_CYCLASE_ACTIVATING_G_PROTEIN_COUPLED_RECEPTOR_SIGNALING_PATHWAY	94	0.64469	1.36028	0.0566502	0.201778	1	1061	tags=17%, list=7%, signal=18%	NA	NA	No	Not significant
GO_NEGATIVE_REGULATION_OF_NEURON_DEATH	175	0.614225	1.35991	0.0233645	0.201843	1	1500	tags=19%, list=10%, signal=21%	NA	NA	No	Not significant
GO_NEGATIVE_REGULATION_OF_GROWTH	214	0.602667	1.36057	0.0279642	0.201907	1	1716	tags=19%, list=11%, signal=21%	NA	NA	No	Not significant
GO_REGULATION_OF_CATION_CHANNEL_ACTIVITY	137	0.623288	1.36005	0.0320665	0.201974	1	1795	tags=20%, list=12%, signal=22%	NA	NA	No	Not significant
GO_PHOTORECEPTOR_CELL_DEVELOPMENT	37	0.711725	1.3603	0.0924855	0.201978	1	467	tags=8%, list=3%, signal=8%	NA	NA	No	Not significant
GO_BETA_TUBULIN_BINDING	35	0.722211	1.35961	0.0951684	0.201982	1	335	tags=6%, list=2%, signal=6%	NA	NA	No	Not significant
GO_GROWTH_FACTOR_RECEPTOR_BINDING	112	0.638873	1.35972	0.0496368	0.201991	1	1499	tags=23%, list=10%, signal=26%	NA	NA	No	Not significant
REACTOME_INTERLEUKIN_4_AND_INTERLEUKIN_13_SIGNALING	96	0.640733	1.35994	0.0552826	0.201997	1	1611	tags=30%, list=11%, signal=34%	NA	NA	No	Not significant
KEGG_DRUG_METABOLISM_CYTOCHROME_P450	36	0.716823	1.36038	0.101108	0.20206	1	1026	tags=14%, list=7%, signal=15%	NA	NA	No	Not significant
GO_REGULATION_OF_INTRACELLULAR_ESTROGEN_RECEPTOR_SIGNALING_PATHWAY	36	0.718276	1.359	0.100852	0.202724	1	987	tags=14%, list=7%, signal=15%	NA	NA	No	Not significant
GO_POSITIVE_REGULATION_OF_NERVOUS_SYSTEM_DEVELOPMENT	449	0.579	1.35909	0	0.202758	1	1927	tags=22%, list=13%, signal=24%	NA	NA	No	Not significant
GO_ANIMAL_ORGAN_FORMATION	49	0.687512	1.35876	0.0719041	0.202972	1	711	tags=14%, list=5%, signal=15%	NA	NA	No	Not significant
GO_CYSTEINE_TYPE_ENDOPEPTIDASE_ACTIVITY	83	0.646032	1.35845	0.06399	0.203339	1	1835	tags=23%, list=12%, signal=26%	NA	NA	No	Not significant
GO_CELLULAR_RESPONSE_TO_DRUG	313	0.582608	1.3582	0.0108932	0.203631	1	1859	tags=20%, list=12%, signal=22%	NA	NA	No	Not significant
GO_NEURAL_TUBE_DEVELOPMENT	143	0.6182	1.35757	0.0364706	0.203689	1	1428	tags=19%, list=9%, signal=21%	NA	NA	No	Not significant
GO_REGULATION_OF_GRANULOCYTE_CHEMOTAXIS	34	0.727579	1.35744	0.101284	0.203734	1	1644	tags=29%, list=11%, signal=33%	NA	NA	No	Not significant
GO_NEUROBLAST_PROLIFERATION	46	0.706546	1.3576	0.0682451	0.203868	1	1409	tags=28%, list=9%, signal=31%	NA	NA	No	Not significant
GO_REGULATION_OF_MONONUCLEAR_CELL_MIGRATION	37	0.713538	1.35787	0.0957143	0.204022	1	1512	tags=35%, list=10%, signal=39%	NA	NA	No	Not significant
GO_REGULATION_OF_STEM_CELL_DIFFERENTIATION	101	0.642954	1.35762	0.0493218	0.204027	1	855	tags=9%, list=6%, signal=9%	NA	NA	No	Not significant
GO_PHOSPHOLIPASE_ACTIVITY	80	0.660374	1.35766	0.0606452	0.204171	1	1046	tags=16%, list=7%, signal=17%	NA	NA	No	Not significant
GO_CELLULAR_RESPONSE_TO_CAMP	49	0.685703	1.35659	0.0860367	0.205179	1	2272	tags=39%, list=15%, signal=46%	NA	NA	No	Not significant
GO_POSITIVE_REGULATION_OF_CELLULAR_PROTEIN_LOCALIZATION	292	0.586488	1.35463	0.018559	0.207347	1	1061	tags=12%, list=7%, signal=13%	NA	NA	No	Not significant
REACTOME_NEGATIVE_REGULATION_OF_THE_PI3K_AKT_NETWORK	99	0.641408	1.35531	0.0554855	0.207366	1	1139	tags=20%, list=8%, signal=22%	NA	NA	No	Not significant
GO_NEGATIVE_REGULATION_OF_EPITHELIAL_CELL_APOPTOTIC_PROCESS	34	0.707524	1.35423	0.0925666	0.207455	1	1417	tags=26%, list=9%, signal=29%	NA	NA	No	Not significant
GO_ADAPTIVE_IMMUNE_RESPONSE	289	0.588267	1.35443	0.0130011	0.207506	1	2134	tags=22%, list=14%, signal=25%	NA	NA	No	Not significant
GO_PEPTIDE_HORMONE_BINDING	35	0.696929	1.35465	0.12202	0.207537	1	2112	tags=34%, list=14%, signal=40%	NA	NA	No	Not significant
GO_VASCULAR_ENDOTHELIAL_GROWTH_FACTOR_RECEPTOR_SIGNALING_PATHWAY	90	0.640672	1.35429	0.0566038	0.207544	1	1693	tags=24%, list=11%, signal=27%	NA	NA	No	Not significant
GO_CRANIAL_SKELETAL_SYSTEM_DEVELOPMENT	60	0.678188	1.35485	0.0632411	0.207593	1	2269	tags=32%, list=15%, signal=37%	NA	NA	No	Not significant
GO_MEMBRANE_FUSION	123	0.627733	1.35505	0.0304878	0.207643	1	2047	tags=20%, list=14%, signal=22%	NA	NA	No	Not significant
GO_CELLULAR_RESPONSE_TO_PEPTIDE_HORMONE_STIMULUS	278	0.584353	1.35469	0.0110375	0.207692	1	1827	tags=19%, list=12%, signal=21%	NA	NA	No	Not significant
GO_NEURON_RECOGNITION	39	0.699692	1.35486	0.0915698	0.207802	1	1902	tags=33%, list=13%, signal=38%	NA	NA	No	Not significant
GO_POSITIVE_REGULATION_OF_INTERLEUKIN_6_PRODUCTION	70	0.642042	1.35376	0.074026	0.208156	1	869	tags=14%, list=6%, signal=15%	NA	NA	No	Not significant
GO_DENDRITIC_CELL_DIFFERENTIATION	35	0.714824	1.35336	0.10177	0.208695	1	691	tags=14%, list=5%, signal=15%	NA	NA	No	Not significant
GO_DEVELOPMENTAL_MATURATION	238	0.590332	1.35259	0.0184783	0.2099	1	1192	tags=16%, list=8%, signal=17%	NA	NA	No	Not significant
REACTOME_INTERLEUKIN_2_FAMILY_SIGNALING	38	0.707784	1.35236	0.108417	0.210159	1	1980	tags=29%, list=13%, signal=33%	NA	NA	No	Not significant
GO_MITOCHONDRIAL_GENE_EXPRESSION	158	-0.655812	-1.77933	0	0.210182	0.666	3079	tags=54%, list=20%, signal=68%	NA	NA	No	Not significant
GO_REGULATION_OF_CELL_SHAPE	139	0.616836	1.35196	0.0450771	0.210247	1	1724	tags=29%, list=11%, signal=33%	NA	NA	No	Not significant
GO_GLIAL_CELL_DIFFERENTIATION	177	0.598981	1.35135	0.0357555	0.210307	1	1573	tags=20%, list=10%, signal=22%	NA	NA	No	Not significant
GO_POSITIVE_REGULATION_OF_EXOCYTOSIS	77	0.650818	1.3511	0.0638853	0.210349	1	2494	tags=26%, list=17%, signal=31%	NA	NA	No	Not significant
GO_PHOSPHOLIPID_METABOLIC_PROCESS	224	0.59734	1.35201	0.0244989	0.210367	1	1636	tags=15%, list=11%, signal=16%	NA	NA	No	Not significant
GO_ENDOCHONDRAL_BONE_MORPHOGENESIS	65	0.662421	1.35155	0.0619112	0.210377	1	1074	tags=28%, list=7%, signal=30%	NA	NA	No	Not significant
GO_CELL_RECOGNITION	103	0.631616	1.35138	0.0652709	0.210462	1	1527	tags=17%, list=10%, signal=19%	NA	NA	No	Not significant
GO_NEUROTRANSMITTER_RECEPTOR_COMPLEX	42	0.689423	1.35174	0.0912752	0.210463	1	1125	tags=21%, list=7%, signal=23%	NA	NA	No	Not significant
GO_REGULATION_OF_BODY_FLUID_LEVELS	408	0.571946	1.35112	0.0116897	0.210537	1	1205	tags=15%, list=8%, signal=16%	NA	NA	No	Not significant
PID_ERBB1_RECEPTOR_PROXIMAL_PATHWAY	34	0.711563	1.35202	0.102128	0.210568	1	1952	tags=26%, list=13%, signal=30%	NA	NA	No	Not significant
GO_MYELOID_CELL_DIFFERENTIATION	336	0.578963	1.35156	0.0106952	0.210591	1	1490	tags=17%, list=10%, signal=18%	NA	NA	No	Not significant
GO_MESENCHYME_DEVELOPMENT	227	0.591203	1.35044	0.0220264	0.211146	1	1752	tags=26%, list=12%, signal=29%	NA	NA	No	Not significant
GO_SIGNAL_TRANSDUCTION_INVOLVED_IN_CELL_CYCLE_CHECKPOINT	68	0.65665	1.35049	0.0738786	0.211271	1	966	tags=10%, list=6%, signal=11%	NA	NA	No	Not significant
GO_NEGATIVE_REGULATION_OF_DEVELOPMENTAL_GROWTH	92	0.636812	1.34993	0.0518807	0.211438	1	1415	tags=22%, list=9%, signal=24%	NA	NA	No	Not significant
GO_NEGATIVE_REGULATION_OF_NEURON_APOPTOTIC_PROCESS	126	0.621193	1.35011	0.0365998	0.211541	1	1693	tags=25%, list=11%, signal=27%	NA	NA	No	Not significant
GO_CELLULAR_RESPONSE_TO_NUTRIENT	62	0.667945	1.34996	0.0857143	0.211598	1	1479	tags=24%, list=10%, signal=27%	NA	NA	No	Not significant
GO_MUSCLE_HYPERTROPHY	76	0.649787	1.34948	0.0625	0.212064	1	2428	tags=28%, list=16%, signal=33%	NA	NA	No	Not significant
GO_REGULATION_OF_TRANSCRIPTION_REGULATORY_REGION_DNA_BINDING	41	0.69313	1.34929	0.0948396	0.212217	1	767	tags=17%, list=5%, signal=18%	NA	NA	No	Not significant
REACTOME_INTRACELLULAR_SIGNALING_BY_SECOND_MESSENGERS	279	0.582544	1.34893	0.0210177	0.212683	1	1139	tags=12%, list=8%, signal=13%	NA	NA	No	Not significant
GO_REGULATION_OF_CARDIAC_MUSCLE_TISSUE_DEVELOPMENT	65	0.660103	1.34842	0.0743692	0.212998	1	1159	tags=18%, list=8%, signal=20%	NA	NA	No	Not significant
REACTOME_DISEASES_OF_SIGNAL_TRANSDUCTION	350	0.576312	1.3485	0.0106157	0.213062	1	2052	tags=22%, list=14%, signal=25%	NA	NA	No	Not significant
GO_MAINTENANCE_OF_LOCATION	283	0.58496	1.3486	0.0184984	0.213104	1	1719	tags=22%, list=11%, signal=25%	NA	NA	No	Not significant
GO_CELLULAR_RESPONSE_TO_GLUCOSE_STARVATION	39	0.708286	1.34798	0.0809249	0.213414	1	268	tags=10%, list=2%, signal=10%	NA	NA	No	Not significant
GO_RESPONSE_TO_STARVATION	167	0.601359	1.3477	0.0319905	0.213486	1	624	tags=8%, list=4%, signal=9%	NA	NA	No	Not significant
GO_RESPONSE_TO_UV	127	0.619282	1.348	0.0508475	0.2136	1	624	tags=8%, list=4%, signal=8%	NA	NA	No	Not significant
GO_REGULATION_OF_T_CELL_DIFFERENTIATION	118	0.624381	1.34773	0.0428922	0.213659	1	1759	tags=23%, list=12%, signal=26%	NA	NA	No	Not significant
GO_CELL_LEADING_EDGE	366	0.576031	1.34734	0.00843882	0.213758	1	1576	tags=22%, list=10%, signal=24%	NA	NA	No	Not significant
GO_CYTOKINE_PRODUCTION_INVOLVED_IN_INFLAMMATORY_RESPONSE	37	0.696619	1.34743	0.10174	0.213803	1	3217	tags=38%, list=21%, signal=48%	NA	NA	No	Not significant
GO_POSITIVE_REGULATION_OF_EPITHELIAL_CELL_DIFFERENTIATION	52	0.684343	1.34679	0.083682	0.214564	1	1075	tags=19%, list=7%, signal=21%	NA	NA	No	Not significant
GO_RESPONSE_TO_ANTIBIOTIC	283	0.582891	1.34642	0.0161812	0.215092	1	1788	tags=20%, list=12%, signal=22%	NA	NA	No	Not significant
GO_MEMORY	97	0.636788	1.34604	0.053616	0.215157	1	1940	tags=23%, list=13%, signal=26%	NA	NA	No	Not significant
GO_EMBRYONIC_ORGAN_DEVELOPMENT	353	0.574598	1.34606	0.0107066	0.215337	1	1097	tags=14%, list=7%, signal=15%	NA	NA	No	Not significant
GO_OUTFLOW_TRACT_MORPHOGENESIS	67	0.667484	1.34617	0.0570687	0.215349	1	1290	tags=24%, list=9%, signal=26%	NA	NA	No	Not significant
GO_CORONARY_VASCULATURE_DEVELOPMENT	40	0.705747	1.34563	0.100699	0.215679	1	1774	tags=30%, list=12%, signal=34%	NA	NA	No	Not significant
GO_LIPASE_ACTIVITY	95	0.635626	1.34472	0.0718016	0.217209	1	1232	tags=16%, list=8%, signal=17%	NA	NA	No	Not significant
GO_POSITIVE_REGULATION_OF_IMMUNOGLOBULIN_PRODUCTION	35	0.708381	1.3446	0.119887	0.217233	1	1343	tags=17%, list=9%, signal=19%	NA	NA	No	Not significant
KEGG_TOLL_LIKE_RECEPTOR_SIGNALING_PATHWAY	84	0.644037	1.34394	0.0677966	0.218082	1	1487	tags=21%, list=10%, signal=24%	NA	NA	No	Not significant
GO_REGULATION_OF_PROTEIN_LOCALIZATION_TO_CELL_PERIPHERY	100	0.627662	1.34406	0.065	0.218089	1	1122	tags=18%, list=7%, signal=19%	NA	NA	No	Not significant
HALLMARK_HEDGEHOG_SIGNALING	33	0.706961	1.34355	0.11822	0.218632	1	2542	tags=42%, list=17%, signal=51%	NA	NA	No	Not significant
GO_GATED_CHANNEL_ACTIVITY	256	0.584456	1.34283	0.0255272	0.219208	1	1249	tags=13%, list=8%, signal=14%	NA	NA	No	Not significant
GO_SENSORY_ORGAN_DEVELOPMENT	440	0.570366	1.34284	0.00942408	0.219408	1	1533	tags=19%, list=10%, signal=21%	NA	NA	No	Not significant
GO_FIBROBLAST_GROWTH_FACTOR_RECEPTOR_SIGNALING_PATHWAY	95	0.641758	1.3425	0.0729295	0.21942	1	1860	tags=21%, list=12%, signal=24%	NA	NA	No	Not significant
GO_MICROVILLUS	74	0.642312	1.34255	0.0819246	0.219533	1	1528	tags=30%, list=10%, signal=33%	NA	NA	No	Not significant
GO_POSITIVE_REGULATION_OF_DNA_BINDING	53	0.678693	1.34289	0.0808625	0.219543	1	896	tags=15%, list=6%, signal=16%	NA	NA	No	Not significant
GO_REGULATION_OF_GLUTAMATE_RECEPTOR_SIGNALING_PATHWAY	51	0.685158	1.34208	0.0796813	0.219552	1	1824	tags=22%, list=12%, signal=24%	NA	NA	No	Not significant
GO_CHROMATIN_BINDING	455	0.573034	1.34297	0.00515996	0.219603	1	1538	tags=11%, list=10%, signal=12%	NA	NA	No	Not significant
GO_RESPONSE_TO_AMINO_ACID	104	0.629061	1.34211	0.0564103	0.219727	1	1417	tags=18%, list=9%, signal=20%	NA	NA	No	Not significant
REACTOME_BILE_ACID_AND_BILE_SALT_METABOLISM	34	0.720049	1.34186	0.0910426	0.219766	1	1327	tags=15%, list=9%, signal=16%	NA	NA	No	Not significant
REACTOME_NEGATIVE_REGULATORS_OF_DDX58_IFIH1_SIGNALING	33	0.718182	1.34219	0.102601	0.219776	1	2687	tags=39%, list=18%, signal=48%	NA	NA	No	Not significant
GO_CELLULAR_RESPONSE_TO_ABIOTIC_STIMULUS	292	0.578893	1.34117	0.0204082	0.220661	1	1981	tags=20%, list=13%, signal=23%	NA	NA	No	Not significant
REACTOME_NOTCH1_INTRACELLULAR_DOMAIN_REGULATES_TRANSCRIPTION	44	0.691456	1.34121	0.0991501	0.220801	1	410	tags=9%, list=3%, signal=9%	NA	NA	No	Not significant
HALLMARK_ESTROGEN_RESPONSE_LATE	179	0.601821	1.34094	0.0290828	0.220882	1	1524	tags=28%, list=10%, signal=31%	NA	NA	No	Not significant
GO_POSITIVE_REGULATION_OF_CELL_PROJECTION_ORGANIZATION	344	0.57627	1.34084	0.0200211	0.220888	1	1872	tags=19%, list=12%, signal=21%	NA	NA	No	Not significant
GO_CARGO_RECEPTOR_ACTIVITY	76	0.645277	1.34049	0.0850515	0.221389	1	1027	tags=18%, list=7%, signal=20%	NA	NA	No	Not significant
REACTOME_STIMULI_SENSING_CHANNELS	87	0.629996	1.33942	0.0873533	0.223362	1	2437	tags=22%, list=16%, signal=26%	NA	NA	No	Not significant
GO_CALCIUM_ION_TRANSMEMBRANE_TRANSPORT	260	0.586731	1.33875	0.0291153	0.223995	1	1695	tags=19%, list=11%, signal=21%	NA	NA	No	Not significant
BIOCARTA_KERATINOCYTE_PATHWAY	46	0.671285	1.33889	0.0881119	0.224194	1	1411	tags=24%, list=9%, signal=26%	NA	NA	No	Not significant
KEGG_GNRH_SIGNALING_PATHWAY	85	0.644672	1.33876	0.0819462	0.224198	1	1237	tags=13%, list=8%, signal=14%	NA	NA	No	Not significant
GO_REGULATION_OF_MYELOID_LEUKOCYTE_MEDIATED_IMMUNITY	44	0.686894	1.33797	0.0966851	0.224619	1	2415	tags=30%, list=16%, signal=35%	NA	NA	No	Not significant
GO_NEGATIVE_REGULATION_OF_MULTI_ORGANISM_PROCESS	133	0.603864	1.33784	0.054678	0.224676	1	1617	tags=21%, list=11%, signal=23%	NA	NA	No	Not significant
GO_MUSCLE_CELL_MIGRATION	76	0.652863	1.33806	0.0792453	0.224677	1	2046	tags=42%, list=14%, signal=48%	NA	NA	No	Not significant
GO_INTRACELLULAR_ESTROGEN_RECEPTOR_SIGNALING_PATHWAY	51	0.674535	1.33815	0.100413	0.224728	1	1526	tags=16%, list=10%, signal=17%	NA	NA	No	Not significant
GO_NEGATIVE_REGULATION_OF_COAGULATION	45	0.679488	1.33819	0.104683	0.224877	1	931	tags=20%, list=6%, signal=21%	NA	NA	No	Not significant
GO_RESPONSE_TO_INORGANIC_SUBSTANCE	471	0.565269	1.3374	0.00943396	0.225307	1	1762	tags=20%, list=12%, signal=21%	NA	NA	No	Not significant
GO_MESONEPHROS_DEVELOPMENT	87	0.638685	1.33725	0.0554855	0.225358	1	1066	tags=23%, list=7%, signal=25%	NA	NA	No	Not significant
GO_ACTIVATION_OF_MAPKK_ACTIVITY	52	0.673921	1.33701	0.0977961	0.225407	1	1820	tags=27%, list=12%, signal=31%	NA	NA	No	Not significant
GO_RESPONSE_TO_EXTRACELLULAR_STIMULUS	452	0.566951	1.3371	0.00625652	0.225449	1	1602	tags=15%, list=11%, signal=16%	NA	NA	No	Not significant
GO_GLIAL_CELL_ACTIVATION	39	0.690321	1.33657	0.0920162	0.225593	1	842	tags=23%, list=6%, signal=24%	NA	NA	No	Not significant
PID_TGFBR_PATHWAY	52	0.669562	1.33677	0.0965517	0.225654	1	2677	tags=35%, list=18%, signal=42%	NA	NA	No	Not significant
GO_ACTIN_MEDIATED_CELL_CONTRACTION	98	0.62428	1.33659	0.0725907	0.225784	1	1721	tags=27%, list=11%, signal=30%	NA	NA	No	Not significant
GO_REGULATION_OF_T_CELL_MEDIATED_IMMUNITY	49	0.675829	1.33633	0.113103	0.225839	1	2947	tags=41%, list=20%, signal=51%	NA	NA	No	Not significant
GO_NEGATIVE_REGULATION_OF_COLD_INDUCED_THERMOGENESIS	44	0.674017	1.33581	0.117727	0.225948	1	461	tags=9%, list=3%, signal=9%	NA	NA	No	Not significant
GO_CHLORIDE_TRANSMEMBRANE_TRANSPORT	64	0.662748	1.33531	0.0898438	0.226042	1	2371	tags=28%, list=16%, signal=33%	NA	NA	No	Not significant
GO_LYMPHOCYTE_MEDIATED_IMMUNITY	183	0.593256	1.33611	0.0348837	0.226043	1	2350	tags=23%, list=16%, signal=27%	NA	NA	No	Not significant
GO_MACROPHAGE_ACTIVATION	69	0.647501	1.33587	0.0797468	0.226052	1	857	tags=17%, list=6%, signal=18%	NA	NA	No	Not significant
PID_TCPTP_PATHWAY	41	0.694157	1.33597	0.120815	0.226064	1	1887	tags=27%, list=13%, signal=31%	NA	NA	No	Not significant
GO_ODONTOGENESIS	103	0.624951	1.33549	0.0585366	0.226131	1	1751	tags=34%, list=12%, signal=38%	NA	NA	No	Not significant
GO_ANATOMICAL_STRUCTURE_HOMEOSTASIS	360	0.57187	1.33537	0.0118153	0.22615	1	1008	tags=10%, list=7%, signal=10%	NA	NA	No	Not significant
GO_VOLTAGE_GATED_CATION_CHANNEL_ACTIVITY	103	0.624201	1.33552	0.0588972	0.226299	1	1049	tags=13%, list=7%, signal=13%	NA	NA	No	Not significant
GO_CELL_DIFFERENTIATION_INVOLVED_IN_KIDNEY_DEVELOPMENT	49	0.683317	1.33461	0.0959666	0.227178	1	2057	tags=37%, list=14%, signal=42%	NA	NA	No	Not significant
GO_HISTONE_LYSINE_N_METHYLTRANSFERASE_ACTIVITY	42	0.678198	1.33388	0.126822	0.228154	1	255	tags=5%, list=2%, signal=5%	NA	NA	No	Not significant
GO_CELLULAR_RESPONSE_TO_EXTRACELLULAR_STIMULUS	239	0.584675	1.33395	0.0279018	0.228249	1	1420	tags=16%, list=9%, signal=17%	NA	NA	No	Not significant
KEGG_REGULATION_OF_ACTIN_CYTOSKELETON	193	0.593836	1.33369	0.0364465	0.228354	1	2048	tags=31%, list=14%, signal=36%	NA	NA	No	Not significant
GO_ALPHA_BETA_T_CELL_ACTIVATION	116	0.611673	1.33354	0.0677541	0.228449	1	1968	tags=31%, list=13%, signal=35%	NA	NA	No	Not significant
HALLMARK_IL6_JAK_STAT3_SIGNALING	78	0.650066	1.33264	0.0578187	0.229817	1	2807	tags=40%, list=19%, signal=49%	NA	NA	No	Not significant
GO_POSITIVE_REGULATION_OF_FIBROBLAST_PROLIFERATION	48	0.675127	1.33271	0.0912981	0.229926	1	557	tags=15%, list=4%, signal=15%	NA	NA	No	Not significant
GO_SPECIFIC_GRANULE_MEMBRANE	80	0.634555	1.33238	0.084088	0.230099	1	2155	tags=23%, list=14%, signal=26%	NA	NA	No	Not significant
REACTOME_TRANSPORT_TO_THE_GOLGI_AND_SUBSEQUENT_MODIFICATION	168	0.598188	1.3319	0.0451306	0.230823	1	1916	tags=15%, list=13%, signal=17%	NA	NA	No	Not significant
GO_REGULATION_OF_BEHAVIOR	52	0.669651	1.33177	0.0913907	0.23085	1	671	tags=10%, list=4%, signal=10%	NA	NA	No	Not significant
GO_ADAPTIVE_THERMOGENESIS	140	0.606801	1.33124	0.0484061	0.231656	1	1762	tags=17%, list=12%, signal=19%	NA	NA	No	Not significant
GO_MITOCHONDRIAL_TRANSLATION	134	-0.660175	-1.76368	0	0.231866	0.756	3079	tags=54%, list=20%, signal=67%	NA	NA	No	Not significant
GO_RENAL_TUBULE_DEVELOPMENT	80	0.638014	1.33088	0.0911392	0.232142	1	1066	tags=20%, list=7%, signal=21%	NA	NA	No	Not significant
GO_POSITIVE_REGULATION_OF_IMMUNE_EFFECTOR_PROCESS	167	0.602632	1.3305	0.033839	0.232692	1	2346	tags=23%, list=16%, signal=27%	NA	NA	No	Not significant
GO_MECHANORECEPTOR_DIFFERENTIATION	47	0.683258	1.32978	0.105479	0.233682	1	685	tags=15%, list=5%, signal=16%	NA	NA	No	Not significant
REACTOME_SIGNALING_BY_NOTCH1_IN_CANCER	54	0.672057	1.32961	0.0818792	0.2338	1	1128	tags=15%, list=7%, signal=16%	NA	NA	No	Not significant
PID_AR_PATHWAY	56	0.66454	1.32979	0.0882353	0.233892	1	598	tags=9%, list=4%, signal=9%	NA	NA	No	Not significant
GO_MYD88_INDEPENDENT_TOLL_LIKE_RECEPTOR_SIGNALING_PATHWAY	31	0.712358	1.32934	0.13069	0.234129	1	2170	tags=39%, list=14%, signal=45%	NA	NA	No	Not significant
GO_POSITIVE_REGULATION_OF_ENDOTHELIAL_CELL_PROLIFERATION	83	0.642105	1.32851	0.0689655	0.234303	1	931	tags=16%, list=6%, signal=17%	NA	NA	No	Not significant
GO_NEGATIVE_REGULATION_OF_PROTEIN_CATABOLIC_PROCESS	112	0.615988	1.32854	0.0562347	0.23445	1	1611	tags=13%, list=11%, signal=14%	NA	NA	No	Not significant
GO_REGULATION_OF_MUSCLE_HYPERTROPHY	48	0.681743	1.32814	0.10992	0.234575	1	1542	tags=21%, list=10%, signal=23%	NA	NA	No	Not significant
GO_REGULATION_OF_BLOOD_PRESSURE	130	0.610051	1.32858	0.0559611	0.234597	1	2287	tags=29%, list=15%, signal=34%	NA	NA	No	Not significant
GO_REGULATION_OF_SYNAPSE_ASSEMBLY	84	0.641829	1.32824	0.0701299	0.234606	1	1091	tags=15%, list=7%, signal=17%	NA	NA	No	Not significant
PID_ERBB1_INTERNALIZATION_PATHWAY	40	0.682973	1.32858	0.107091	0.234821	1	2	tags=3%, list=0%, signal=2%	NA	NA	No	Not significant
GO_SPECIFIC_GRANULE	137	0.608476	1.32865	0.0694118	0.234882	1	2371	tags=27%, list=16%, signal=32%	NA	NA	No	Not significant
GO_MEMBRANE_PROTEIN_ECTODOMAIN_PROTEOLYSIS	40	0.69706	1.32786	0.106534	0.23493	1	2123	tags=38%, list=14%, signal=44%	NA	NA	No	Not significant
GO_ANTIBIOTIC_METABOLIC_PROCESS	67	0.657382	1.32872	0.0799476	0.234956	1	1037	tags=10%, list=7%, signal=11%	NA	NA	No	Not significant
GO_DEVELOPMENTAL_PIGMENTATION	34	0.69152	1.32878	0.124277	0.235044	1	2124	tags=29%, list=14%, signal=34%	NA	NA	No	Not significant
GO_NEURAL_PRECURSOR_CELL_PROLIFERATION	121	0.608002	1.32761	0.0638037	0.235238	1	1270	tags=20%, list=8%, signal=21%	NA	NA	No	Not significant
GO_POSITIVE_REGULATION_OF_CELL_KILLING	41	0.684925	1.32749	0.121849	0.23525	1	2325	tags=20%, list=15%, signal=23%	NA	NA	No	Not significant
GO_LIPID_STORAGE	61	0.65429	1.32717	0.115591	0.235662	1	1335	tags=25%, list=9%, signal=27%	NA	NA	No	Not significant
GO_POSITIVE_REGULATION_OF_OSTEOBLAST_DIFFERENTIATION	52	0.656569	1.32652	0.0941828	0.236834	1	2105	tags=37%, list=14%, signal=42%	NA	NA	No	Not significant
GO_REGULATION_OF_LEUKOCYTE_DIFFERENTIATION	224	0.582957	1.32565	0.0382023	0.236993	1	1693	tags=23%, list=11%, signal=25%	NA	NA	No	Not significant
GO_REGULATION_OF_PROTEIN_SERINE_THREONINE_KINASE_ACTIVITY	442	0.565722	1.32568	0.0116649	0.237169	1	1752	tags=18%, list=12%, signal=20%	NA	NA	No	Not significant
GO_REGULATION_OF_CELLULAR_RESPONSE_TO_INSULIN_STIMULUS	63	0.655453	1.32577	0.0983828	0.237216	1	1411	tags=21%, list=9%, signal=23%	NA	NA	No	Not significant
GO_UBIQUITIN_LIKE_PROTEIN_LIGASE_BINDING	279	0.57914	1.32586	0.0303688	0.237241	1	1555	tags=15%, list=10%, signal=17%	NA	NA	No	Not significant
GO_MAMMARY_GLAND_DEVELOPMENT	122	0.606768	1.32519	0.0631835	0.23727	1	1090	tags=17%, list=7%, signal=18%	NA	NA	No	Not significant
PID_P75_NTR_PATHWAY	60	0.655177	1.3259	0.104775	0.237386	1	1812	tags=25%, list=12%, signal=28%	NA	NA	No	Not significant
GO_CELLULAR_GLUCOSE_HOMEOSTASIS	131	0.599917	1.32522	0.0714286	0.237439	1	2699	tags=31%, list=18%, signal=37%	NA	NA	No	Not significant
GO_NUCLEAR_MATRIX	100	0.628094	1.32597	0.081864	0.237489	1	1223	tags=10%, list=8%, signal=11%	NA	NA	No	Not significant
GO_RNA_POLYMERASE_II_HOLOENZYME	73	0.642836	1.32608	0.0835509	0.237496	1	12	tags=1%, list=0%, signal=1%	NA	NA	No	Not significant
GO_NEGATIVE_REGULATION_OF_NEURON_PROJECTION_DEVELOPMENT	139	0.601202	1.32524	0.06691	0.237608	1	1716	tags=22%, list=11%, signal=25%	NA	NA	No	Not significant
GO_REGULATION_OF_IMMUNOGLOBULIN_PRODUCTION	51	0.672885	1.32438	0.0723227	0.238655	1	1343	tags=16%, list=9%, signal=17%	NA	NA	No	Not significant
GO_PEPTIDASE_ACTIVITY	475	0.560181	1.32422	0.0144778	0.238775	1	2068	tags=18%, list=14%, signal=21%	NA	NA	No	Not significant
GO_RESPONSE_TO_OXYGEN_LEVELS	351	0.571772	1.32406	0.0148462	0.238833	1	1221	tags=11%, list=8%, signal=12%	NA	NA	No	Not significant
GO_PHENOL_CONTAINING_COMPOUND_BIOSYNTHETIC_PROCESS	31	0.699806	1.32365	0.115774	0.238993	1	1434	tags=23%, list=10%, signal=25%	NA	NA	No	Not significant
GO_COAGULATION	275	0.570502	1.32387	0.0264026	0.239002	1	1774	tags=21%, list=12%, signal=23%	NA	NA	No	Not significant
GO_TIGHT_JUNCTION	115	0.617584	1.32371	0.0842627	0.239106	1	1763	tags=23%, list=12%, signal=25%	NA	NA	No	Not significant
GO_NEGATIVE_REGULATION_OF_CELL_SUBSTRATE_ADHESION	54	0.660021	1.32345	0.107629	0.2392	1	842	tags=22%, list=6%, signal=23%	NA	NA	No	Not significant
GO_SEMAPHORIN_PLEXIN_SIGNALING_PATHWAY	38	0.694382	1.3231	0.105797	0.239694	1	1030	tags=32%, list=7%, signal=34%	NA	NA	No	Not significant
GO_ADHERENS_JUNCTION_ASSEMBLY	88	0.626079	1.32276	0.0831234	0.240169	1	1788	tags=26%, list=12%, signal=29%	NA	NA	No	Not significant
GO_POSITIVE_REGULATION_OF_ANIMAL_ORGAN_MORPHOGENESIS	66	0.643177	1.32239	0.10992	0.240659	1	882	tags=17%, list=6%, signal=18%	NA	NA	No	Not significant
REACTOME_PHASE_I_FUNCTIONALIZATION_OF_COMPOUNDS	77	0.642251	1.32226	0.0984252	0.240679	1	872	tags=14%, list=6%, signal=15%	NA	NA	No	Not significant
GO_REGULATION_OF_CARDIOCYTE_DIFFERENTIATION	39	0.6874	1.32204	0.107843	0.240941	1	1159	tags=21%, list=8%, signal=22%	NA	NA	No	Not significant
GO_NEGATIVE_REGULATION_OF_LEUKOCYTE_APOPTOTIC_PROCESS	41	0.68512	1.32156	0.119829	0.241491	1	1694	tags=20%, list=11%, signal=22%	NA	NA	No	Not significant
GO_PEPTIDE_HORMONE_SECRETION	203	0.586503	1.32167	0.0344037	0.241496	1	2188	tags=23%, list=15%, signal=27%	NA	NA	No	Not significant
GO_COLLAGEN_FIBRIL_ORGANIZATION	49	0.679719	1.32131	0.0895105	0.241564	1	1756	tags=37%, list=12%, signal=41%	NA	NA	No	Not significant
GO_CELLULAR_RESPONSE_TO_AMINO_ACID_STIMULUS	64	0.653213	1.32133	0.101961	0.241746	1	449	tags=13%, list=3%, signal=13%	NA	NA	No	Not significant
GO_REGULATION_OF_NEURONAL_SYNAPTIC_PLASTICITY	46	0.676647	1.32024	0.12076	0.241915	1	1824	tags=33%, list=12%, signal=37%	NA	NA	No	Not significant
GO_REGULATION_OF_ALPHA_BETA_T_CELL_ACTIVATION	80	0.637337	1.3201	0.0770202	0.241933	1	1964	tags=29%, list=13%, signal=33%	NA	NA	No	Not significant
GO_REGULATION_OF_EPITHELIAL_CELL_DIFFERENTIATION	118	0.608447	1.32067	0.0592503	0.241965	1	1075	tags=16%, list=7%, signal=17%	NA	NA	No	Not significant
GO_AMINOPEPTIDASE_ACTIVITY	41	0.672916	1.31984	0.115702	0.241983	1	2343	tags=39%, list=16%, signal=46%	NA	NA	No	Not significant
GO_POSITIVE_REGULATION_OF_VIRAL_LIFE_CYCLE	55	0.659688	1.32054	0.119891	0.241993	1	1659	tags=13%, list=11%, signal=14%	NA	NA	No	Not significant
PID_P53_REGULATION_PATHWAY	53	0.658109	1.32071	0.101215	0.242114	1	1630	tags=13%, list=11%, signal=15%	NA	NA	No	Not significant
GO_POSITIVE_REGULATION_OF_CELL_DIVISION	68	0.644749	1.32024	0.079118	0.242123	1	1668	tags=25%, list=11%, signal=28%	NA	NA	No	Not significant
GO_REGULATION_OF_NEURON_PROJECTION_DEVELOPMENT	443	0.561332	1.32091	0.0105042	0.242164	1	1919	tags=22%, list=13%, signal=24%	NA	NA	No	Not significant
GO_GENERAL_TRANSCRIPTION_INITIATION_FACTOR_BINDING	40	0.68015	1.31986	0.113764	0.242165	1	224	tags=8%, list=1%, signal=8%	NA	NA	No	Not significant
GO_SMOOTH_MUSCLE_CELL_PROLIFERATION	127	0.606854	1.32031	0.0687116	0.242214	1	1487	tags=27%, list=10%, signal=29%	NA	NA	No	Not significant
REACTOME_NOD1_2_SIGNALING_PATHWAY	33	0.701378	1.32072	0.120059	0.242322	1	1294	tags=27%, list=9%, signal=30%	NA	NA	No	Not significant
REACTOME_PROTEIN_PROTEIN_INTERACTIONS_AT_SYNAPSES	69	0.641361	1.31833	0.0985733	0.244807	1	956	tags=9%, list=6%, signal=9%	NA	NA	No	Not significant
GO_POSITIVE_REGULATION_OF_MUSCLE_CONTRACTION	40	0.676584	1.31768	0.117251	0.245264	1	1911	tags=23%, list=13%, signal=26%	NA	NA	No	Not significant
GO_CALMODULIN_BINDING	176	0.588224	1.31751	0.0461538	0.245396	1	1824	tags=25%, list=12%, signal=28%	NA	NA	No	Not significant
GO_PRESYNAPTIC_MEMBRANE	121	0.610343	1.31772	0.066416	0.245415	1	887	tags=13%, list=6%, signal=14%	NA	NA	No	Not significant
GO_CAMERA_TYPE_EYE_DEVELOPMENT	258	0.573367	1.31706	0.0365044	0.245419	1	1774	tags=24%, list=12%, signal=27%	NA	NA	No	Not significant
GO_RESPONSE_TO_PEPTIDE	435	0.559319	1.3179	0.012474	0.245481	1	1762	tags=19%, list=12%, signal=20%	NA	NA	No	Not significant
GO_LATERAL_PLASMA_MEMBRANE	47	0.661092	1.31778	0.123783	0.245499	1	1095	tags=21%, list=7%, signal=23%	NA	NA	No	Not significant
GO_NEUROPEPTIDE_RECEPTOR_ACTIVITY	31	0.702244	1.31706	0.121641	0.24563	1	212	tags=3%, list=1%, signal=3%	NA	NA	No	Not significant
GO_CALCIUM_ION_TRANSMEMBRANE_TRANSPORTER_ACTIVITY	114	0.610713	1.31723	0.0706456	0.245716	1	1472	tags=16%, list=10%, signal=17%	NA	NA	No	Not significant
GO_RESPONSE_TO_CADMIUM_ION	51	0.656614	1.31711	0.109756	0.245758	1	1630	tags=22%, list=11%, signal=24%	NA	NA	No	Not significant
GO_EPITHELIAL_CELL_DIFFERENTIATION_INVOLVED_IN_KIDNEY_DEVELOPMENT	42	0.671133	1.31653	0.12	0.246053	1	965	tags=21%, list=6%, signal=23%	NA	NA	No	Not significant
GO_SKELETAL_SYSTEM_DEVELOPMENT	432	0.558918	1.31656	0.0136126	0.246226	1	1611	tags=20%, list=11%, signal=22%	NA	NA	No	Not significant
GO_CELLULAR_RESPONSE_TO_UV	72	0.620737	1.31626	0.0967742	0.246398	1	1034	tags=13%, list=7%, signal=13%	NA	NA	No	Not significant
GO_PROTEIN_TYROSINE_PHOSPHATASE_ACTIVITY	89	0.61981	1.31597	0.0932643	0.246777	1	1002	tags=9%, list=7%, signal=10%	NA	NA	No	Not significant
GO_SENSORY_PERCEPTION_OF_MECHANICAL_STIMULUS	137	0.602611	1.31546	0.0699052	0.247145	1	1608	tags=18%, list=11%, signal=19%	NA	NA	No	Not significant
GO_DIVALENT_INORGANIC_CATION_HOMEOSTASIS	401	0.558986	1.31566	0.0134855	0.2472	1	1396	tags=16%, list=9%, signal=17%	NA	NA	No	Not significant
GO_CYCLIN_DEPENDENT_PROTEIN_KINASE_HOLOENZYME_COMPLEX	38	-0.795004	-1.79962	0	0.247241	0.523	6	tags=3%, list=0%, signal=3%	NA	NA	No	Not significant
GO_VASCULAR_ENDOTHELIAL_GROWTH_FACTOR_PRODUCTION	31	0.694615	1.31547	0.143654	0.247351	1	2611	tags=39%, list=17%, signal=47%	NA	NA	No	Not significant
GO_REGULATION_OF_MUSCLE_CELL_DIFFERENTIATION	129	0.603342	1.31481	0.0746988	0.247367	1	1237	tags=19%, list=8%, signal=21%	NA	NA	No	Not significant
GO_HORMONE_METABOLIC_PROCESS	170	0.589176	1.3149	0.0526316	0.2474	1	2499	tags=28%, list=17%, signal=33%	NA	NA	No	Not significant
GO_G1_DNA_DAMAGE_CHECKPOINT	62	0.650706	1.31467	0.107672	0.247411	1	966	tags=10%, list=6%, signal=10%	NA	NA	No	Not significant
GO_NEGATIVE_REGULATION_OF_TYPE_I_INTERFERON_PRODUCTION	38	0.683852	1.31453	0.147399	0.247454	1	2687	tags=32%, list=18%, signal=38%	NA	NA	No	Not significant
GO_REGULATION_OF_VASCULAR_SMOOTH_MUSCLE_CELL_PROLIFERATION	48	0.661072	1.31439	0.110041	0.24752	1	1945	tags=38%, list=13%, signal=43%	NA	NA	No	Not significant
REACTOME_TP53_REGULATES_TRANSCRIPTION_OF_DNA_REPAIR_GENES	60	0.641478	1.31504	0.109255	0.247543	1	1056	tags=5%, list=7%, signal=5%	NA	NA	No	Not significant
GO_MAINTENANCE_OF_PROTEIN_LOCATION	93	0.620209	1.3149	0.09	0.24761	1	1719	tags=27%, list=11%, signal=30%	NA	NA	No	Not significant
GO_SEGMENTATION	80	0.62783	1.31509	0.100509	0.247661	1	1055	tags=15%, list=7%, signal=16%	NA	NA	No	Not significant
GO_REGULATION_OF_PROTEIN_CATABOLIC_PROCESS	340	0.566029	1.31388	0.0224599	0.248318	1	1939	tags=15%, list=13%, signal=17%	NA	NA	No	Not significant
GO_REGULATION_OF_MUSCLE_SYSTEM_PROCESS	192	0.585897	1.31323	0.047191	0.249202	1	1945	tags=24%, list=13%, signal=27%	NA	NA	No	Not significant
GO_HUMORAL_IMMUNE_RESPONSE	133	0.604899	1.31327	0.0690909	0.249331	1	864	tags=11%, list=6%, signal=11%	NA	NA	No	Not significant
GO_REGULATION_OF_MYOTUBE_DIFFERENTIATION	43	0.675462	1.31267	0.108451	0.250081	1	1494	tags=30%, list=10%, signal=33%	NA	NA	No	Not significant
REACTOME_CELL_SURFACE_INTERACTIONS_AT_THE_VASCULAR_WALL	106	0.613392	1.31056	0.0663329	0.252813	1	1572	tags=19%, list=10%, signal=21%	NA	NA	No	Not significant
HALLMARK_CHOLESTEROL_HOMEOSTASIS	68	0.642801	1.31059	0.095302	0.25299	1	471	tags=9%, list=3%, signal=9%	NA	NA	No	Not significant
GO_IMMUNOGLOBULIN_PRODUCTION	82	0.623657	1.31095	0.114899	0.253172	1	1492	tags=13%, list=10%, signal=15%	NA	NA	No	Not significant
GO_CHLORIDE_CHANNEL_COMPLEX	32	0.705567	1.31061	0.132394	0.253173	1	2265	tags=34%, list=15%, signal=40%	NA	NA	No	Not significant
GO_REGULATION_OF_HEART_GROWTH	53	0.659579	1.31105	0.107191	0.253174	1	1751	tags=23%, list=12%, signal=26%	NA	NA	No	Not significant
GO_SENSORY_PERCEPTION	431	0.562129	1.31061	0.0146905	0.253393	1	1258	tags=10%, list=8%, signal=11%	NA	NA	No	Not significant
GO_REGULATION_OF_INTRACELLULAR_PROTEIN_TRANSPORT	218	0.572823	1.31001	0.043771	0.253443	1	1537	tags=16%, list=10%, signal=17%	NA	NA	No	Not significant
HALLMARK_EPITHELIAL_MESENCHYMAL_TRANSITION	183	0.581741	1.31011	0.0732265	0.253479	1	1506	tags=40%, list=10%, signal=44%	NA	NA	No	Not significant
GO_TERMINATION_OF_RNA_POLYMERASE_I_TRANSCRIPTION	31	0.695206	1.31068	0.159124	0.253487	1	59	tags=3%, list=0%, signal=3%	NA	NA	No	Not significant
REACTOME_REGULATION_OF_TP53_EXPRESSION_AND_DEGRADATION	35	0.702925	1.3091	0.11588	0.254421	1	1043	tags=11%, list=7%, signal=12%	NA	NA	No	Not significant
GO_SENSORY_SYSTEM_DEVELOPMENT	306	0.566278	1.30915	0.0340285	0.254523	1	1774	tags=24%, list=12%, signal=26%	NA	NA	No	Not significant
GO_REGULATION_OF_CALCIUM_ION_TRANSMEMBRANE_TRANSPORT	119	0.599002	1.30919	0.0905797	0.254675	1	1695	tags=24%, list=11%, signal=27%	NA	NA	No	Not significant
GO_POSITIVE_REGULATION_OF_PATHWAY_RESTRICTED_SMAD_PROTEIN_PHOSPHORYLATION	37	0.687091	1.30924	0.132022	0.254788	1	1751	tags=35%, list=12%, signal=40%	NA	NA	No	Not significant
GO_NEGATIVE_REGULATION_OF_VIRAL_PROCESS	71	0.633136	1.30855	0.0915033	0.255309	1	1617	tags=24%, list=11%, signal=27%	NA	NA	No	Not significant
GO_TRNA_METABOLIC_PROCESS	165	-0.646595	-1.78118	0	0.25531	0.654	2554	tags=39%, list=17%, signal=47%	NA	NA	No	Not significant
GO_HEART_DEVELOPMENT	472	0.558838	1.30823	0.0133197	0.255695	1	1562	tags=19%, list=10%, signal=21%	NA	NA	No	Not significant
PID_INTEGRIN3_PATHWAY	40	0.682385	1.30799	0.132312	0.255952	1	1870	tags=40%, list=12%, signal=46%	NA	NA	No	Not significant
GO_REGULATION_OF_TRANSPORTER_ACTIVITY	220	0.575062	1.30745	0.0536313	0.256395	1	2066	tags=22%, list=14%, signal=25%	NA	NA	No	Not significant
BIOCARTA_MET_PATHWAY	33	0.696424	1.30752	0.135642	0.256477	1	1737	tags=30%, list=12%, signal=34%	NA	NA	No	Not significant
GO_ADAPTIVE_IMMUNE_RESPONSE_BASED_ON_SOMATIC_RECOMBINATION_OF_IMMUNE_RECEPTORS_BUILT_FROM_IMMUNOGLOBULIN_SUPERFAMILY_DOMAINS	197	0.581203	1.30759	0.054115	0.256581	1	1989	tags=21%, list=13%, signal=24%	NA	NA	No	Not significant
KEGG_CHEMOKINE_SIGNALING_PATHWAY	154	0.590134	1.30698	0.0665901	0.257176	1	1668	tags=21%, list=11%, signal=24%	NA	NA	No	Not significant
PID_ANGIOPOIETIN_RECEPTOR_PATHWAY	48	0.65754	1.30633	0.120332	0.258326	1	1562	tags=27%, list=10%, signal=30%	NA	NA	No	Not significant
GO_EMBRYONIC_PATTERN_SPECIFICATION	51	0.664878	1.305	0.12016	0.258571	1	1167	tags=25%, list=8%, signal=28%	NA	NA	No	Not significant
REACTOME_SIGNALING_BY_NOTCH1	68	0.639788	1.30608	0.111543	0.258592	1	410	tags=7%, list=3%, signal=8%	NA	NA	No	Not significant
GO_NEURAL_CREST_CELL_MIGRATION	46	0.668632	1.30596	0.12533	0.258613	1	1950	tags=37%, list=13%, signal=42%	NA	NA	No	Not significant
GO_BROWN_FAT_CELL_DIFFERENTIATION	36	0.678153	1.30517	0.141606	0.258677	1	1236	tags=22%, list=8%, signal=24%	NA	NA	No	Not significant
GO_MUSCLE_ORGAN_DEVELOPMENT	327	0.559799	1.30505	0.0244421	0.258693	1	2085	tags=26%, list=14%, signal=30%	NA	NA	No	Not significant
GO_REGULATION_OF_RAS_PROTEIN_SIGNAL_TRANSDUCTION	218	0.578385	1.30518	0.0487265	0.25889	1	1171	tags=17%, list=8%, signal=18%	NA	NA	No	Not significant
HALLMARK_COAGULATION	119	0.601302	1.30522	0.0719425	0.259046	1	2049	tags=26%, list=14%, signal=30%	NA	NA	No	Not significant
GO_VACUOLAR_LUMEN	141	0.59523	1.30531	0.0637544	0.259092	1	1147	tags=15%, list=8%, signal=16%	NA	NA	No	Not significant
GO_LYMPHOCYTE_ACTIVATION_INVOLVED_IN_IMMUNE_RESPONSE	137	0.598883	1.30541	0.059322	0.259106	1	1716	tags=18%, list=11%, signal=20%	NA	NA	No	Not significant
GO_CHEMICAL_SYNAPTIC_TRANSMISSION_POSTSYNAPTIC	88	0.618911	1.30556	0.0926158	0.259246	1	1040	tags=17%, list=7%, signal=18%	NA	NA	No	Not significant
GO_RESPONSE_TO_TESTOSTERONE	37	0.698393	1.30543	0.129032	0.259288	1	2428	tags=32%, list=16%, signal=39%	NA	NA	No	Not significant
GO_CHLORIDE_CHANNEL_ACTIVITY	51	0.662701	1.30453	0.121585	0.259313	1	2437	tags=29%, list=16%, signal=35%	NA	NA	No	Not significant
GO_POSITIVE_REGULATION_OF_NEUROLOGICAL_SYSTEM_PROCESS	49	0.659142	1.30432	0.126531	0.259562	1	802	tags=8%, list=5%, signal=9%	NA	NA	No	Not significant
GO_CELL_CELL_CONTACT_ZONE	64	0.644356	1.30408	0.110966	0.259823	1	1638	tags=34%, list=11%, signal=38%	NA	NA	No	Not significant
GO_MUSCLE_FILAMENT_SLIDING	32	0.699581	1.30373	0.145686	0.259824	1	2078	tags=25%, list=14%, signal=29%	NA	NA	No	Not significant
GO_REGULATION_OF_MEMBRANE_POTENTIAL	340	0.559844	1.30383	0.0351812	0.259858	1	1940	tags=21%, list=13%, signal=23%	NA	NA	No	Not significant
GO_CELLULAR_RESPONSE_TO_OXYGEN_LEVELS	203	0.579063	1.3039	0.0489749	0.259954	1	624	tags=8%, list=4%, signal=8%	NA	NA	No	Not significant
GO_CALCIUM_ION_TRANSMEMBRANE_IMPORT_INTO_CYTOSOL	114	0.603017	1.30329	0.0918114	0.260332	1	1434	tags=20%, list=10%, signal=22%	NA	NA	No	Not significant
GO_RESPONSE_TO_NICOTINE	37	0.684427	1.30331	0.132756	0.260519	1	1411	tags=19%, list=9%, signal=21%	NA	NA	No	Not significant
GO_REGULATION_OF_GLIOGENESIS	99	0.606846	1.30307	0.102865	0.260612	1	1499	tags=19%, list=10%, signal=21%	NA	NA	No	Not significant
REACTOME_MAPK_FAMILY_SIGNALING_CASCADES	267	0.572708	1.30291	0.0373626	0.260717	1	1541	tags=18%, list=10%, signal=20%	NA	NA	No	Not significant
GO_REGULATION_OF_PEPTIDASE_ACTIVITY	343	0.562178	1.30252	0.0161464	0.260825	1	1838	tags=23%, list=12%, signal=26%	NA	NA	No	Not significant
GO_PROTEIN_LOCALIZATION_TO_SYNAPSE	70	0.63379	1.30253	0.103811	0.261043	1	1719	tags=20%, list=11%, signal=22%	NA	NA	No	Not significant
HALLMARK_PI3K_AKT_MTOR_SIGNALING	102	0.607505	1.30259	0.0836364	0.261137	1	1361	tags=11%, list=9%, signal=12%	NA	NA	No	Not significant
GO_NEGATIVE_REGULATION_OF_CELL_MATRIX_ADHESION	35	0.687533	1.30199	0.156206	0.26171	1	798	tags=20%, list=5%, signal=21%	NA	NA	No	Not significant
GO_ACTIN_CYTOSKELETON	451	0.552462	1.30173	0.0167715	0.261775	1	1990	tags=26%, list=13%, signal=29%	NA	NA	No	Not significant
GO_TEMPERATURE_HOMEOSTASIS	157	0.585117	1.30161	0.0608899	0.261817	1	1762	tags=17%, list=12%, signal=19%	NA	NA	No	Not significant
GO_CYSTEINE_TYPE_ENDOPEPTIDASE_INHIBITOR_ACTIVITY	34	0.681251	1.30151	0.147661	0.261821	1	1838	tags=38%, list=12%, signal=43%	NA	NA	No	Not significant
GO_AZUROPHIL_GRANULE	128	0.592633	1.30175	0.0759952	0.261952	1	2458	tags=27%, list=16%, signal=31%	NA	NA	No	Not significant
GO_MYELOID_CELL_DEVELOPMENT	58	0.644408	1.30123	0.140136	0.262195	1	1913	tags=22%, list=13%, signal=26%	NA	NA	No	Not significant
GO_PROMOTER_SPECIFIC_CHROMATIN_BINDING	40	0.665858	1.30049	0.15843	0.263046	1	968	tags=8%, list=6%, signal=8%	NA	NA	No	Not significant
GO_CYTOPLASMIC_SIDE_OF_MEMBRANE	152	0.584354	1.3001	0.0644419	0.263177	1	2020	tags=27%, list=13%, signal=31%	NA	NA	No	Not significant
GO_EXTRACELLULAR_MATRIX_STRUCTURAL_CONSTITUENT	139	0.587543	1.30053	0.0708283	0.263183	1	507	tags=18%, list=3%, signal=18%	NA	NA	No	Not significant
GO_MYOFIBRIL_ASSEMBLY	57	0.647159	1.3006	0.117569	0.263255	1	2078	tags=28%, list=14%, signal=32%	NA	NA	No	Not significant
GO_CORECEPTOR_ACTIVITY	35	0.687362	1.30016	0.125561	0.263289	1	1562	tags=26%, list=10%, signal=29%	NA	NA	No	Not significant
GO_RNA_POLYMERASE_II_DISTAL_ENHANCER_SEQUENCE_SPECIFIC_DNA_BINDING	84	0.624284	1.30023	0.106599	0.263359	1	1639	tags=19%, list=11%, signal=21%	NA	NA	No	Not significant
GO_CHLORIDE_TRANSMEMBRANE_TRANSPORTER_ACTIVITY	73	0.637172	1.29925	0.113907	0.263835	1	2437	tags=27%, list=16%, signal=33%	NA	NA	No	Not significant
GO_REGULATION_OF_TRANS_SYNAPTIC_SIGNALING	364	0.558102	1.29963	0.0275132	0.263913	1	1330	tags=16%, list=9%, signal=17%	NA	NA	No	Not significant
GO_POSITIVE_REGULATION_OF_LEUKOCYTE_PROLIFERATION	109	0.604653	1.29929	0.0851064	0.26395	1	2777	tags=29%, list=18%, signal=36%	NA	NA	No	Not significant
GO_FAT_CELL_DIFFERENTIATION	197	0.573873	1.29932	0.059752	0.264119	1	1512	tags=19%, list=10%, signal=21%	NA	NA	No	Not significant
GO_POSITIVE_REGULATION_OF_PROTEIN_COMPLEX_DISASSEMBLY	32	0.697586	1.29939	0.146802	0.264222	1	1332	tags=19%, list=9%, signal=21%	NA	NA	No	Not significant
GO_DNA_TEMPLATED_TRANSCRIPTION_INITIATION	221	0.577958	1.29895	0.0460674	0.264223	1	1139	tags=8%, list=8%, signal=9%	NA	NA	No	Not significant
GO_PLASMA_MEMBRANE_RECEPTOR_COMPLEX	161	0.584278	1.29868	0.0637312	0.264545	1	1751	tags=23%, list=12%, signal=26%	NA	NA	No	Not significant
GO_REGULATION_OF_ANIMAL_ORGAN_MORPHOGENESIS	217	0.574402	1.29827	0.06	0.265175	1	1677	tags=20%, list=11%, signal=22%	NA	NA	No	Not significant
REACTOME_OXIDATIVE_STRESS_INDUCED_SENESCENCE	81	0.620912	1.29798	0.0998703	0.265551	1	1056	tags=7%, list=7%, signal=8%	NA	NA	No	Not significant
GO_REGULATION_OF_NEUROTRANSMITTER_RECEPTOR_ACTIVITY	59	0.646942	1.29767	0.114024	0.265935	1	1924	tags=17%, list=13%, signal=19%	NA	NA	No	Not significant
GO_REGULATION_OF_CHONDROCYTE_DIFFERENTIATION	42	0.670227	1.29688	0.13491	0.265983	1	2028	tags=43%, list=13%, signal=49%	NA	NA	No	Not significant
GO_ACTIN_CYTOSKELETON_REORGANIZATION	96	0.610096	1.29698	0.0878553	0.266002	1	1393	tags=25%, list=9%, signal=27%	NA	NA	No	Not significant
GO_EMBRYONIC_CRANIAL_SKELETON_MORPHOGENESIS	45	0.665725	1.29716	0.132964	0.266055	1	2046	tags=29%, list=14%, signal=33%	NA	NA	No	Not significant
GO_KERATINOCYTE_PROLIFERATION	34	0.684859	1.29748	0.128169	0.266065	1	867	tags=29%, list=6%, signal=31%	NA	NA	No	Not significant
GO_REGULATION_OF_HORMONE_SECRETION	205	0.572374	1.29704	0.0590909	0.266089	1	2297	tags=23%, list=15%, signal=27%	NA	NA	No	Not significant
GO_CELLULAR_RESPONSE_TO_ORGANIC_CYCLIC_COMPOUND	473	0.555423	1.2972	0.0147992	0.266213	1	1848	tags=21%, list=12%, signal=23%	NA	NA	No	Not significant
GO_NEGATIVE_REGULATION_OF_PROTEIN_KINASE_B_SIGNALING	39	0.685506	1.29657	0.119829	0.266415	1	1000	tags=18%, list=7%, signal=19%	NA	NA	No	Not significant
GO_NEGATIVE_REGULATION_OF_INNATE_IMMUNE_RESPONSE	43	0.668458	1.2972	0.110482	0.266424	1	2145	tags=35%, list=14%, signal=41%	NA	NA	No	Not significant
GO_PROTEIN_PHOSPHATASE_2A_BINDING	30	0.70419	1.29641	0.143466	0.266558	1	782	tags=10%, list=5%, signal=11%	NA	NA	No	Not significant
GO_POSITIVE_REGULATION_OF_GLIOGENESIS	61	0.639083	1.29619	0.117093	0.266575	1	691	tags=16%, list=5%, signal=17%	NA	NA	No	Not significant
GO_POSITIVE_REGULATION_OF_STEM_CELL_PROLIFERATION	31	0.695427	1.29628	0.146628	0.266606	1	269	tags=13%, list=2%, signal=13%	NA	NA	No	Not significant
GO_NUCLEAR_RECEPTOR_ACTIVITY	41	0.665993	1.29596	0.144476	0.26685	1	1428	tags=29%, list=9%, signal=32%	NA	NA	No	Not significant
GO_CARDIOCYTE_DIFFERENTIATION	116	0.596983	1.29477	0.102628	0.268458	1	1562	tags=17%, list=10%, signal=19%	NA	NA	No	Not significant
GO_EAR_DEVELOPMENT	174	0.579557	1.29487	0.0687646	0.268491	1	1270	tags=16%, list=8%, signal=17%	NA	NA	No	Not significant
BIOCARTA_MAPK_PATHWAY	81	0.61646	1.2946	0.101152	0.268596	1	1734	tags=28%, list=12%, signal=32%	NA	NA	No	Not significant
GO_REGULATION_OF_HEMATOPOIETIC_PROGENITOR_CELL_DIFFERENTIATION	76	0.620806	1.2949	0.0971503	0.268659	1	855	tags=5%, list=6%, signal=6%	NA	NA	No	Not significant
GO_CIRCADIAN_RHYTHM	164	0.583718	1.29492	0.0721893	0.26883	1	2054	tags=19%, list=14%, signal=22%	NA	NA	No	Not significant
GO_VOLTAGE_GATED_ION_CHANNEL_ACTIVITY	149	0.582663	1.29407	0.0803782	0.26927	1	1249	tags=13%, list=8%, signal=14%	NA	NA	No	Not significant
GO_EXTRINSIC_COMPONENT_OF_CYTOPLASMIC_SIDE_OF_PLASMA_MEMBRANE	80	0.626454	1.29411	0.102199	0.269383	1	1993	tags=28%, list=13%, signal=32%	NA	NA	No	Not significant
REACTOME_RESOLUTION_OF_SISTER_CHROMATID_COHESION	117	0.613422	1.29387	0.073494	0.269462	1	1000	tags=4%, list=7%, signal=5%	NA	NA	No	Not significant
GO_POSITIVE_REGULATION_OF_ANION_TRANSPORT	41	0.659539	1.29262	0.150538	0.271874	1	2428	tags=32%, list=16%, signal=38%	NA	NA	No	Not significant
GO_REGULATION_OF_ACTIN_FILAMENT_BASED_PROCESS	337	0.557566	1.29171	0.0321199	0.273537	1	1981	tags=31%, list=13%, signal=34%	NA	NA	No	Not significant
GO_POSITIVE_REGULATION_OF_MUSCLE_TISSUE_DEVELOPMENT	59	0.639199	1.29104	0.135171	0.274504	1	1159	tags=17%, list=8%, signal=18%	NA	NA	No	Not significant
HALLMARK_KRAS_SIGNALING_UP	181	0.579763	1.29078	0.083524	0.274624	1	1424	tags=27%, list=9%, signal=30%	NA	NA	No	Not significant
GO_ACTIN_FILAMENT_BASED_MOVEMENT	120	0.598657	1.29109	0.0815558	0.27463	1	1721	tags=26%, list=11%, signal=29%	NA	NA	No	Not significant
GO_INTERLEUKIN_10_PRODUCTION	39	0.669058	1.2908	0.140845	0.274814	1	504	tags=8%, list=3%, signal=8%	NA	NA	No	Not significant
GO_MORPHOGENESIS_OF_EMBRYONIC_EPITHELIUM	135	0.580065	1.28985	0.0760999	0.275238	1	2105	tags=24%, list=14%, signal=28%	NA	NA	No	Not significant
HALLMARK_UV_RESPONSE_DN	137	0.592262	1.29026	0.0803357	0.275263	1	2169	tags=34%, list=14%, signal=39%	NA	NA	No	Not significant
GO_POSITIVE_REGULATION_OF_SPROUTING_ANGIOGENESIS	36	0.665852	1.29037	0.150943	0.275269	1	1459	tags=25%, list=10%, signal=28%	NA	NA	No	Not significant
GO_RHYTHMIC_BEHAVIOR	32	0.691703	1.28994	0.158892	0.275283	1	968	tags=13%, list=6%, signal=13%	NA	NA	No	Not significant
GO_IMMUNE_RESPONSE_REGULATING_SIGNALING_PATHWAY	451	0.547311	1.29013	0.0189076	0.275317	1	2071	tags=18%, list=14%, signal=20%	NA	NA	No	Not significant
GO_CELLULAR_RESPONSE_TO_OXIDATIVE_STRESS	265	0.558867	1.28997	0.0448578	0.275437	1	1848	tags=20%, list=12%, signal=23%	NA	NA	No	Not significant
GO_REGULATION_OF_APOPTOTIC_SIGNALING_PATHWAY	359	0.551757	1.2893	0.031746	0.276151	1	1997	tags=19%, list=13%, signal=21%	NA	NA	No	Not significant
GO_B_CELL_ACTIVATION_INVOLVED_IN_IMMUNE_RESPONSE	65	0.628619	1.28863	0.124672	0.277301	1	1451	tags=12%, list=10%, signal=14%	NA	NA	No	Not significant
GO_REGULATION_OF_VOLTAGE_GATED_CALCIUM_CHANNEL_ACTIVITY	33	0.686774	1.28829	0.172414	0.277835	1	2832	tags=42%, list=19%, signal=52%	NA	NA	No	Not significant
GO_STEM_CELL_PROLIFERATION	94	0.61048	1.28782	0.10804	0.278622	1	842	tags=19%, list=6%, signal=20%	NA	NA	No	Not significant
HALLMARK_INFLAMMATORY_RESPONSE	177	0.582142	1.28769	0.0596491	0.278685	1	1740	tags=29%, list=12%, signal=33%	NA	NA	No	Not significant
GO_RESPONSE_TO_INTERLEUKIN_6	34	0.665328	1.28756	0.166911	0.278734	1	1499	tags=26%, list=10%, signal=29%	NA	NA	No	Not significant
GO_NUCLEOTIDE_BINDING_DOMAIN_LEUCINE_RICH_REPEAT_CONTAINING_RECEPTOR_SIGNALING_PATHWAY	31	0.691808	1.2871	0.172312	0.279537	1	1411	tags=26%, list=9%, signal=28%	NA	NA	No	Not significant
GO_REGULATION_OF_PEPTIDYL_SERINE_PHOSPHORYLATION	111	0.600428	1.28635	0.0957179	0.280857	1	1696	tags=23%, list=11%, signal=26%	NA	NA	No	Not significant
GO_MESENCHYME_MORPHOGENESIS	40	0.672864	1.28586	0.152797	0.280966	1	875	tags=20%, list=6%, signal=21%	NA	NA	No	Not significant
GO_RESPONSE_TO_REACTIVE_OXYGEN_SPECIES	200	0.570251	1.28617	0.0608108	0.281	1	1762	tags=23%, list=12%, signal=25%	NA	NA	No	Not significant
GO_POSITIVE_REGULATION_OF_LEUKOCYTE_DIFFERENTIATION	124	0.588343	1.28588	0.0811138	0.281153	1	1759	tags=24%, list=12%, signal=27%	NA	NA	No	Not significant
GO_PEPTIDYL_TYROSINE_DEPHOSPHORYLATION	91	0.61946	1.28596	0.118926	0.281209	1	1002	tags=9%, list=7%, signal=9%	NA	NA	No	Not significant
GO_PROTEIN_TRIMERIZATION	47	0.654121	1.28555	0.135989	0.281411	1	1572	tags=23%, list=10%, signal=26%	NA	NA	No	Not significant
GO_POSITIVE_REGULATION_OF_STRIATED_MUSCLE_CELL_DIFFERENTIATION	46	0.651933	1.28469	0.143058	0.282974	1	1343	tags=24%, list=9%, signal=26%	NA	NA	No	Not significant
GO_REGULATION_OF_RHO_PROTEIN_SIGNAL_TRANSDUCTION	132	0.590273	1.28432	0.0927711	0.283548	1	1562	tags=23%, list=10%, signal=26%	NA	NA	No	Not significant
GO_MYELOID_LEUKOCYTE_DIFFERENTIATION	169	0.578124	1.28419	0.0765607	0.283599	1	1538	tags=22%, list=10%, signal=25%	NA	NA	No	Not significant
GO_HISTONE_METHYLTRANSFERASE_ACTIVITY	52	0.641681	1.28339	0.1469	0.285087	1	255	tags=4%, list=2%, signal=4%	NA	NA	No	Not significant
GO_POSITIVE_REGULATION_OF_NEURON_DIFFERENTIATION	312	0.548451	1.28309	0.0582011	0.285233	1	1919	tags=21%, list=13%, signal=23%	NA	NA	No	Not significant
GO_POSITIVE_REGULATION_OF_HEMOPOIESIS	157	0.572714	1.2831	0.0848268	0.285452	1	1759	tags=23%, list=12%, signal=26%	NA	NA	No	Not significant
GO_TELENCEPHALON_DEVELOPMENT	196	0.565906	1.28206	0.0796359	0.287198	1	1415	tags=17%, list=9%, signal=19%	NA	NA	No	Not significant
PID_RHOA_PATHWAY	41	0.656288	1.28175	0.163793	0.287208	1	2042	tags=46%, list=14%, signal=53%	NA	NA	No	Not significant
GO_CELL_CYCLE_ARREST	219	0.567547	1.28178	0.0535714	0.287385	1	1656	tags=14%, list=11%, signal=15%	NA	NA	No	Not significant
HALLMARK_WNT_BETA_CATENIN_SIGNALING	37	0.657586	1.28146	0.177396	0.287386	1	373	tags=16%, list=2%, signal=17%	NA	NA	No	Not significant
GO_NEGATIVE_REGULATION_OF_CELL_CYCLE_G1_S_PHASE_TRANSITION	99	0.605777	1.2818	0.115578	0.287576	1	1645	tags=16%, list=11%, signal=18%	NA	NA	No	Not significant
GO_REGULATION_OF_MULTICELLULAR_ORGANISM_GROWTH	63	0.623169	1.28146	0.144595	0.287617	1	724	tags=10%, list=5%, signal=10%	NA	NA	No	Not significant
KEGG_FOCAL_ADHESION	190	0.572666	1.2803	0.0601852	0.289679	1	1572	tags=30%, list=10%, signal=33%	NA	NA	No	Not significant
GO_BASE_EXCISION_REPAIR	40	0.659247	1.28011	0.150685	0.289813	1	12	tags=3%, list=0%, signal=2%	NA	NA	No	Not significant
GO_REGULATION_OF_PEPTIDE_HORMONE_SECRETION	165	0.576186	1.27806	0.0847255	0.290685	1	2181	tags=24%, list=14%, signal=27%	NA	NA	No	Not significant
GO_REGULATION_OF_GENE_EXPRESSION_EPIGENETIC	279	0.554417	1.2787	0.0557987	0.290829	1	770	tags=5%, list=5%, signal=6%	NA	NA	No	Not significant
REACTOME_OTHER_INTERLEUKIN_SIGNALING	258	0.55615	1.27847	0.067033	0.290887	1	1792	tags=19%, list=12%, signal=21%	NA	NA	No	Not significant
GO_PLATELET_AGGREGATION	52	0.646669	1.27952	0.138562	0.290891	1	1770	tags=27%, list=12%, signal=30%	NA	NA	No	Not significant
PID_TELOMERASE_PATHWAY	66	0.630261	1.27807	0.143799	0.290898	1	1321	tags=15%, list=9%, signal=17%	NA	NA	No	Not significant
REACTOME_ASPARAGINE_N_LINKED_GLYCOSYLATION	274	0.555509	1.27813	0.0438116	0.290987	1	2846	tags=24%, list=19%, signal=29%	NA	NA	No	Not significant
GO_PATHWAY_RESTRICTED_SMAD_PROTEIN_PHOSPHORYLATION	52	0.642391	1.27873	0.152909	0.290996	1	1751	tags=31%, list=12%, signal=35%	NA	NA	No	Not significant
GO_NEGATIVE_REGULATION_OF_EPITHELIAL_CELL_DIFFERENTIATION	34	0.677936	1.27852	0.158571	0.291009	1	537	tags=15%, list=4%, signal=15%	NA	NA	No	Not significant
GO_COLUMNAR_CUBOIDAL_EPITHELIAL_CELL_DEVELOPMENT	50	0.641015	1.27882	0.148501	0.291035	1	1962	tags=22%, list=13%, signal=25%	NA	NA	No	Not significant
GO_SODIUM_CHANNEL_ACTIVITY	33	0.678043	1.27818	0.161429	0.291094	1	1231	tags=21%, list=8%, signal=23%	NA	NA	No	Not significant
GO_NEGATIVE_REGULATION_OF_RESPONSE_TO_BIOTIC_STIMULUS	35	0.671973	1.27888	0.165035	0.291113	1	2140	tags=26%, list=14%, signal=30%	NA	NA	No	Not significant
GO_RESPONSE_TO_METAL_ION	309	0.548517	1.2777	0.0414847	0.29122	1	1710	tags=19%, list=11%, signal=21%	NA	NA	No	Not significant
GO_ESTABLISHMENT_OF_PROTEIN_LOCALIZATION_TO_MEMBRANE	288	0.55332	1.27893	0.0493033	0.291246	1	2664	tags=22%, list=18%, signal=26%	NA	NA	No	Not significant
GO_ALPHA_BETA_T_CELL_DIFFERENTIATION	89	0.605835	1.27821	0.130273	0.291261	1	1968	tags=31%, list=13%, signal=36%	NA	NA	No	Not significant
GO_POSITIVE_REGULATION_OF_DEVELOPMENTAL_GROWTH	149	0.57561	1.27923	0.0916767	0.291266	1	1439	tags=16%, list=10%, signal=18%	NA	NA	No	Not significant
GO_PROTEIN_DEPOLYMERIZATION	94	0.610551	1.27905	0.118227	0.291436	1	936	tags=14%, list=6%, signal=15%	NA	NA	No	Not significant
GO_MEMBRANE_PROTEIN_PROTEOLYSIS	56	0.639847	1.27894	0.152926	0.291455	1	2123	tags=38%, list=14%, signal=43%	NA	NA	No	Not significant
GO_REGULATION_OF_POSTSYNAPTIC_MEMBRANE_POTENTIAL	107	0.598101	1.2767	0.100872	0.29285	1	1125	tags=16%, list=7%, signal=17%	NA	NA	No	Not significant
GO_REGULATION_OF_PROTEIN_LOCALIZATION_TO_PLASMA_MEMBRANE	84	0.609814	1.27672	0.114815	0.293042	1	1061	tags=17%, list=7%, signal=18%	NA	NA	No	Not significant
GO_NEURAL_RETINA_DEVELOPMENT	50	0.643825	1.27618	0.13929	0.293251	1	1974	tags=28%, list=13%, signal=32%	NA	NA	No	Not significant
GO_DEVELOPMENTAL_GROWTH_INVOLVED_IN_MORPHOGENESIS	207	0.56429	1.27637	0.0610329	0.293314	1	1484	tags=22%, list=10%, signal=24%	NA	NA	No	Not significant
GO_CARDIAC_CHAMBER_MORPHOGENESIS	109	0.589102	1.27623	0.107056	0.293393	1	1533	tags=20%, list=10%, signal=22%	NA	NA	No	Not significant
GO_REGULATION_OF_PROTEIN_DEPOLYMERIZATION	72	0.619576	1.27555	0.142084	0.293443	1	1632	tags=24%, list=11%, signal=26%	NA	NA	No	Not significant
GO_REGULATION_OF_LIPID_LOCALIZATION	111	0.594258	1.27586	0.105853	0.293493	1	1378	tags=17%, list=9%, signal=19%	NA	NA	No	Not significant
GO_INTERLEUKIN_2_PRODUCTION	56	0.642894	1.27537	0.128065	0.293573	1	3597	tags=46%, list=24%, signal=61%	NA	NA	No	Not significant
GO_REGULATION_OF_CELLULAR_PROTEIN_LOCALIZATION	472	0.544256	1.2757	0.0188285	0.293574	1	1595	tags=15%, list=11%, signal=16%	NA	NA	No	Not significant
KEGG_HEMATOPOIETIC_CELL_LINEAGE	66	0.633328	1.27511	0.134846	0.293669	1	2161	tags=23%, list=14%, signal=26%	NA	NA	No	Not significant
GO_REGULATION_OF_DNA_BINDING	106	0.598954	1.27555	0.10475	0.293671	1	1268	tags=16%, list=8%, signal=17%	NA	NA	No	Not significant
GO_CELLULAR_DEFENSE_RESPONSE	31	0.683593	1.27587	0.173469	0.293705	1	2456	tags=39%, list=16%, signal=46%	NA	NA	No	Not significant
GO_DIENCEPHALON_DEVELOPMENT	55	0.639056	1.27481	0.128032	0.293848	1	719	tags=13%, list=5%, signal=13%	NA	NA	No	Not significant
REACTOME_ION_CHANNEL_TRANSPORT	155	0.573342	1.27511	0.0853801	0.293896	1	2437	tags=20%, list=16%, signal=24%	NA	NA	No	Not significant
GO_GROWTH_FACTOR_ACTIVITY	122	0.586936	1.27488	0.114634	0.29392	1	1611	tags=24%, list=11%, signal=26%	NA	NA	No	Not significant
GO_SYNAPSE_ORGANIZATION	336	0.545872	1.2744	0.0409042	0.294469	1	1091	tags=15%, list=7%, signal=16%	NA	NA	No	Not significant
GO_REGULATION_OF_STRIATED_MUSCLE_CELL_DIFFERENTIATION	78	0.62236	1.27422	0.121447	0.294616	1	1343	tags=23%, list=9%, signal=25%	NA	NA	No	Not significant
GO_REGULATION_OF_HORMONE_LEVELS	402	0.541326	1.27392	0.031679	0.295042	1	2297	tags=24%, list=15%, signal=27%	NA	NA	No	Not significant
GO_CLATHRIN_COATED_ENDOCYTIC_VESICLE_MEMBRANE	30	0.685403	1.27236	0.172911	0.296996	1	1856	tags=30%, list=12%, signal=34%	NA	NA	No	Not significant
GO_EARLY_ENDOSOME	298	0.551158	1.27288	0.0553746	0.297042	1	2185	tags=20%, list=14%, signal=23%	NA	NA	No	Not significant
REACTOME_INTERFERON_SIGNALING	150	0.574522	1.27238	0.101517	0.2972	1	2366	tags=29%, list=16%, signal=34%	NA	NA	No	Not significant
GO_RNA_POLYMERASE_II_CORE_PROMOTER_SEQUENCE_SPECIFIC_DNA_BINDING	31	0.670518	1.27258	0.181149	0.297219	1	320	tags=6%, list=2%, signal=7%	NA	NA	No	Not significant
GO_POSITIVE_REGULATION_OF_T_CELL_MEDIATED_IMMUNITY	34	0.676561	1.27266	0.168831	0.297274	1	2947	tags=41%, list=20%, signal=51%	NA	NA	No	Not significant
GO_RUFFLE	162	0.577981	1.27242	0.0780886	0.297356	1	1952	tags=27%, list=13%, signal=31%	NA	NA	No	Not significant
GO_POSTSYNAPTIC_MEMBRANE	244	0.555401	1.27193	0.0558659	0.297722	1	1902	tags=18%, list=13%, signal=21%	NA	NA	No	Not significant
GO_MUSCLE_SYSTEM_PROCESS	369	0.54756	1.27169	0.0424628	0.298013	1	2078	tags=22%, list=14%, signal=25%	NA	NA	No	Not significant
REACTOME_PROTEIN_FOLDING	90	0.601846	1.27059	0.126797	0.298563	1	683	tags=7%, list=5%, signal=7%	NA	NA	No	Not significant
GO_REGULATION_OF_ALPHA_BETA_T_CELL_DIFFERENTIATION	56	0.628562	1.27062	0.148448	0.298734	1	1876	tags=29%, list=12%, signal=33%	NA	NA	No	Not significant
GO_STRUCTURAL_CONSTITUENT_OF_MUSCLE	37	0.670537	1.27062	0.166205	0.298951	1	1945	tags=27%, list=13%, signal=31%	NA	NA	No	Not significant
GO_POSITIVE_REGULATION_OF_RESPONSE_TO_ENDOPLASMIC_RETICULUM_STRESS	34	0.666681	1.27105	0.163585	0.298955	1	1997	tags=26%, list=13%, signal=30%	NA	NA	No	Not significant
GO_COLLAGEN_CATABOLIC_PROCESS	38	0.660586	1.27112	0.169731	0.299032	1	2123	tags=34%, list=14%, signal=40%	NA	NA	No	Not significant
GO_POSTSYNAPTIC_NEUROTRANSMITTER_RECEPTOR_ACTIVITY	34	0.673501	1.27063	0.183239	0.299163	1	1125	tags=15%, list=7%, signal=16%	NA	NA	No	Not significant
GO_NEGATIVE_REGULATION_OF_TOLL_LIKE_RECEPTOR_SIGNALING_PATHWAY	32	0.682704	1.27066	0.180495	0.299326	1	1591	tags=19%, list=11%, signal=21%	NA	NA	No	Not significant
GO_RESPONSE_TO_ETHANOL	108	0.588292	1.2707	0.107056	0.299472	1	2229	tags=19%, list=15%, signal=23%	NA	NA	No	Not significant
GO_BILE_ACID_BIOSYNTHETIC_PROCESS	31	0.676969	1.26981	0.157895	0.299787	1	1327	tags=16%, list=9%, signal=18%	NA	NA	No	Not significant
HALLMARK_ANGIOGENESIS	34	0.672912	1.26967	0.186344	0.299836	1	719	tags=29%, list=5%, signal=31%	NA	NA	No	Not significant
GO_NEGATIVE_REGULATION_OF_EXTRINSIC_APOPTOTIC_SIGNALING_PATHWAY	92	0.605362	1.26988	0.129151	0.299893	1	1950	tags=25%, list=13%, signal=29%	NA	NA	No	Not significant
GO_CELLULAR_RESPONSE_TO_OSMOTIC_STRESS	34	0.669243	1.2687	0.172515	0.301314	1	800	tags=21%, list=5%, signal=22%	NA	NA	No	Not significant
GO_RESPONSE_TO_FATTY_ACID	71	0.610347	1.26878	0.1491	0.30135	1	1762	tags=21%, list=12%, signal=24%	NA	NA	No	Not significant
GO_AUTONOMIC_NERVOUS_SYSTEM_DEVELOPMENT	33	0.681644	1.26879	0.175109	0.301566	1	767	tags=24%, list=5%, signal=25%	NA	NA	No	Not significant
GO_REGULATION_OF_EXTRINSIC_APOPTOTIC_SIGNALING_PATHWAY_VIA_DEATH_DOMAIN_RECEPTORS	50	0.635549	1.26807	0.141509	0.302184	1	2572	tags=34%, list=17%, signal=41%	NA	NA	No	Not significant
GO_NEGATIVE_REGULATION_OF_MAP_KINASE_ACTIVITY	64	0.620502	1.26814	0.12076	0.302256	1	1290	tags=14%, list=9%, signal=15%	NA	NA	No	Not significant
GO_POSITIVE_REGULATION_OF_LIPID_LOCALIZATION	69	0.620744	1.26749	0.146438	0.303035	1	1701	tags=22%, list=11%, signal=24%	NA	NA	No	Not significant
GO_ACTIN_FILAMENT_ORGANIZATION	354	0.548636	1.26751	0.0364416	0.303226	1	1981	tags=28%, list=13%, signal=31%	NA	NA	No	Not significant
GO_ERBB2_SIGNALING_PATHWAY	31	0.675985	1.26704	0.185853	0.303761	1	1095	tags=23%, list=7%, signal=24%	NA	NA	No	Not significant
REACTOME_SIGNALING_BY_NOTCH2	31	0.670206	1.26688	0.179104	0.303872	1	1128	tags=19%, list=7%, signal=21%	NA	NA	No	Not significant
GO_RECEPTOR_MEDIATED_ENDOCYTOSIS	239	0.556009	1.26561	0.0642616	0.304557	1	1696	tags=18%, list=11%, signal=20%	NA	NA	No	Not significant
GO_REGULATION_OF_CELLULAR_RESPONSE_TO_TRANSFORMING_GROWTH_FACTOR_BETA_STIMULUS	101	0.599906	1.26605	0.115672	0.304558	1	2188	tags=31%, list=15%, signal=36%	NA	NA	No	Not significant
GO_FLAVIN_ADENINE_DINUCLEOTIDE_BINDING	73	0.613184	1.26571	0.126126	0.304566	1	209	tags=7%, list=1%, signal=7%	NA	NA	No	Not significant
GO_CELLULAR_RESPONSE_TO_FATTY_ACID	47	0.642727	1.26613	0.15903	0.304613	1	456	tags=15%, list=3%, signal=15%	NA	NA	No	Not significant
GO_NEGATIVE_REGULATION_OF_LEUKOCYTE_DIFFERENTIATION	79	0.608193	1.26579	0.133588	0.304616	1	1485	tags=25%, list=10%, signal=28%	NA	NA	No	Not significant
GO_MYELOID_CELL_HOMEOSTASIS	129	0.582276	1.26645	0.109412	0.304617	1	1989	tags=20%, list=13%, signal=23%	NA	NA	No	Not significant
REACTOME_STABILIZATION_OF_P53	51	0.633139	1.26589	0.162726	0.304652	1	12	tags=2%, list=0%, signal=2%	NA	NA	No	Not significant
GO_MITOCHONDRIAL_PROTEIN_COMPLEX	229	-0.634215	-1.84532	0	0.304706	0.268	3079	tags=50%, list=20%, signal=62%	NA	NA	No	Not significant
REACTOME_SIGNALING_BY_FGFR	78	0.604735	1.26614	0.136306	0.304831	1	1097	tags=14%, list=7%, signal=15%	NA	NA	No	Not significant
GO_POSTSYNAPTIC_MEMBRANE_ORGANIZATION	36	0.665597	1.2662	0.16737	0.304924	1	244	tags=11%, list=2%, signal=11%	NA	NA	No	Not significant
GO_PHENOL_CONTAINING_COMPOUND_METABOLIC_PROCESS	45	0.641952	1.26505	0.182069	0.30555	1	1909	tags=22%, list=13%, signal=25%	NA	NA	No	Not significant
GO_FOREBRAIN_GENERATION_OF_NEURONS	43	0.653396	1.26482	0.170124	0.305611	1	1389	tags=28%, list=9%, signal=31%	NA	NA	No	Not significant
GO_SINGLE_FERTILIZATION	92	0.59328	1.26483	0.145342	0.30582	1	1040	tags=9%, list=7%, signal=9%	NA	NA	No	Not significant
GO_POSITIVE_REGULATION_OF_SMOOTH_MUSCLE_CELL_PROLIFERATION	82	0.610423	1.2645	0.131773	0.306101	1	1039	tags=22%, list=7%, signal=23%	NA	NA	No	Not significant
KEGG_NATURAL_KILLER_CELL_MEDIATED_CYTOTOXICITY	85	0.599168	1.2642	0.12141	0.306515	1	2786	tags=27%, list=18%, signal=33%	NA	NA	No	Not significant
GO_POSITIVE_REGULATION_OF_ORGAN_GROWTH	42	0.654684	1.26392	0.171271	0.306863	1	1159	tags=17%, list=8%, signal=18%	NA	NA	No	Not significant
GO_TIGHT_JUNCTION_ORGANIZATION	53	0.633716	1.26377	0.152893	0.306968	1	1774	tags=36%, list=12%, signal=40%	NA	NA	No	Not significant
GO_POLYSACCHARIDE_BIOSYNTHETIC_PROCESS	67	0.625578	1.2635	0.149545	0.307077	1	1750	tags=21%, list=12%, signal=24%	NA	NA	No	Not significant
GO_REGULATION_OF_DNA_TEMPLATED_TRANSCRIPTION_IN_RESPONSE_TO_STRESS	111	0.580806	1.26333	0.120755	0.3072	1	557	tags=6%, list=4%, signal=7%	NA	NA	No	Not significant
GO_NEGATIVE_REGULATION_OF_CELLULAR_RESPONSE_TO_TRANSFORMING_GROWTH_FACTOR_BETA_STIMULUS	66	0.613182	1.26353	0.151798	0.307238	1	2269	tags=38%, list=15%, signal=44%	NA	NA	No	Not significant
GO_SECOND_MESSENGER_MEDIATED_SIGNALING	338	0.544362	1.26319	0.0574468	0.307261	1	1548	tags=15%, list=10%, signal=16%	NA	NA	No	Not significant
GO_NEURON_PROJECTION_EXTENSION_INVOLVED_IN_NEURON_PROJECTION_GUIDANCE	35	0.675146	1.26278	0.180495	0.307911	1	951	tags=26%, list=6%, signal=27%	NA	NA	No	Not significant
GO_TRANSCRIPTION_BY_RNA_POLYMERASE_I	61	0.623176	1.26238	0.157407	0.308549	1	59	tags=3%, list=0%, signal=3%	NA	NA	No	Not significant
GO_TUBE_FORMATION	134	0.583853	1.26208	0.101449	0.308982	1	1428	tags=15%, list=9%, signal=16%	NA	NA	No	Not significant
PID_AMB2_NEUTROPHILS_PATHWAY	38	0.658138	1.26184	0.16825	0.309268	1	2006	tags=37%, list=13%, signal=42%	NA	NA	No	Not significant
GO_EXCITATORY_SYNAPSE	37	0.664474	1.26168	0.161644	0.309417	1	1940	tags=27%, list=13%, signal=31%	NA	NA	No	Not significant
GO_SPERM_PART	145	0.575909	1.26126	0.110159	0.310066	1	1901	tags=12%, list=13%, signal=14%	NA	NA	No	Not significant
GO_POSITIVE_REGULATION_OF_FAT_CELL_DIFFERENTIATION	54	0.633466	1.26074	0.15978	0.310462	1	1742	tags=28%, list=12%, signal=31%	NA	NA	No	Not significant
GO_POSITIVE_REGULATION_OF_CELL_CYCLE_ARREST	76	0.611866	1.26089	0.14191	0.310606	1	1000	tags=12%, list=7%, signal=13%	NA	NA	No	Not significant
GO_REGULATION_OF_CALCIUM_ION_TRANSPORT	189	0.555226	1.26074	0.0983051	0.310682	1	1752	tags=22%, list=12%, signal=24%	NA	NA	No	Not significant
GO_OVULATION_CYCLE_PROCESS	41	0.649974	1.26023	0.167123	0.31136	1	624	tags=20%, list=4%, signal=20%	NA	NA	No	Not significant
GO_EMBRYONIC_SKELETAL_SYSTEM_DEVELOPMENT	97	0.584831	1.26004	0.132576	0.31152	1	2046	tags=31%, list=14%, signal=36%	NA	NA	No	Not significant
GO_POLYOL_BIOSYNTHETIC_PROCESS	65	0.615611	1.25989	0.137976	0.311615	1	1687	tags=23%, list=11%, signal=26%	NA	NA	No	Not significant
REACTOME_COPII_MEDIATED_VESICLE_TRANSPORT	67	0.608892	1.25979	0.141722	0.311619	1	684	tags=3%, list=5%, signal=3%	NA	NA	No	Not significant
GO_CELLULAR_COMPONENT_ASSEMBLY_INVOLVED_IN_MORPHOGENESIS	95	0.596927	1.25947	0.119701	0.312091	1	2078	tags=21%, list=14%, signal=24%	NA	NA	No	Not significant
GO_NEGATIVE_REGULATION_OF_GENE_SILENCING	32	0.6603	1.25919	0.183036	0.312456	1	456	tags=16%, list=3%, signal=16%	NA	NA	No	Not significant
GO_VENTRICULAR_SEPTUM_MORPHOGENESIS	39	0.650937	1.2581	0.167842	0.314692	1	186	tags=10%, list=1%, signal=10%	NA	NA	No	Not significant
GO_TUMOR_NECROSIS_FACTOR_RECEPTOR_SUPERFAMILY_BINDING	43	0.652667	1.2578	0.164306	0.314877	1	1838	tags=21%, list=12%, signal=24%	NA	NA	No	Not significant
GO_REGULATION_OF_MAST_CELL_ACTIVATION	30	0.67013	1.25786	0.182236	0.314982	1	2415	tags=33%, list=16%, signal=40%	NA	NA	No	Not significant
GO_SARCOLEMMA	122	0.579798	1.25728	0.128485	0.315762	1	1696	tags=25%, list=11%, signal=28%	NA	NA	No	Not significant
KEGG_GLYCEROLIPID_METABOLISM	44	0.641178	1.25684	0.179523	0.316508	1	1326	tags=16%, list=9%, signal=17%	NA	NA	No	Not significant
GO_NEURON_APOPTOTIC_PROCESS	205	0.555542	1.25634	0.0771001	0.316672	1	1827	tags=22%, list=12%, signal=25%	NA	NA	No	Not significant
GO_T_CELL_DIFFERENTIATION_IN_THYMUS	61	0.616271	1.25636	0.154044	0.316846	1	1270	tags=16%, list=8%, signal=18%	NA	NA	No	Not significant
GO_CELLULAR_RESPONSE_TO_IONIZING_RADIATION	71	0.605596	1.25653	0.146862	0.316958	1	1290	tags=18%, list=9%, signal=20%	NA	NA	No	Not significant
GO_ANTERIOR_POSTERIOR_PATTERN_SPECIFICATION	148	0.575284	1.25639	0.113033	0.31702	1	1774	tags=20%, list=12%, signal=23%	NA	NA	No	Not significant
GO_MODIFICATION_BY_SYMBIONT_OF_HOST_MORPHOLOGY_OR_PHYSIOLOGY	34	0.670015	1.25536	0.167143	0.317867	1	1672	tags=21%, list=11%, signal=23%	NA	NA	No	Not significant
GO_T_CELL_ACTIVATION_INVOLVED_IN_IMMUNE_RESPONSE	74	0.612317	1.25566	0.149596	0.317922	1	1980	tags=28%, list=13%, signal=33%	NA	NA	No	Not significant
GO_REGULATION_OF_CELL_DIVISION	137	0.572102	1.25552	0.0948379	0.317985	1	1585	tags=18%, list=11%, signal=20%	NA	NA	No	Not significant
GO_CELL_MATURATION	146	0.572477	1.25515	0.117225	0.318095	1	1151	tags=13%, list=8%, signal=14%	NA	NA	No	Not significant
GO_TRANSCRIPTION_INITIATION_FROM_RNA_POLYMERASE_I_PROMOTER	35	0.666752	1.25536	0.183588	0.318099	1	59	tags=3%, list=0%, signal=3%	NA	NA	No	Not significant
GO_ENDODERM_DEVELOPMENT	64	0.610743	1.25451	0.160377	0.319051	1	1427	tags=31%, list=9%, signal=34%	NA	NA	No	Not significant
REACTOME_DEGRADATION_OF_THE_EXTRACELLULAR_MATRIX	121	0.581241	1.25458	0.122786	0.319154	1	1611	tags=31%, list=11%, signal=35%	NA	NA	No	Not significant
GO_ERYTHROCYTE_HOMEOSTASIS	106	0.586472	1.25429	0.109337	0.319319	1	1989	tags=21%, list=13%, signal=24%	NA	NA	No	Not significant
GO_CELLULAR_RESPONSE_TO_INSULIN_STIMULUS	199	0.553682	1.254	0.088812	0.319705	1	2370	tags=23%, list=16%, signal=27%	NA	NA	No	Not significant
GO_RESPONSE_TO_TRANSFORMING_GROWTH_FACTOR_BETA	218	0.557462	1.25267	0.0698448	0.320748	1	2299	tags=34%, list=15%, signal=39%	NA	NA	No	Not significant
GO_PLATELET_ACTIVATION	136	0.572823	1.2527	0.110451	0.320912	1	1774	tags=23%, list=12%, signal=26%	NA	NA	No	Not significant
GO_NEGATIVE_REGULATION_OF_ERBB_SIGNALING_PATHWAY	48	0.627775	1.25276	0.166667	0.321032	1	1339	tags=17%, list=9%, signal=18%	NA	NA	No	Not significant
GO_COPPER_ION_BINDING	51	0.637148	1.25283	0.169655	0.321126	1	1467	tags=16%, list=10%, signal=17%	NA	NA	No	Not significant
GO_POSITIVE_REGULATION_OF_LEUKOCYTE_MEDIATED_IMMUNITY	102	0.588604	1.25291	0.118602	0.321182	1	2415	tags=21%, list=16%, signal=24%	NA	NA	No	Not significant
GO_HETEROPHILIC_CELL_CELL_ADHESION_VIA_PLASMA_MEMBRANE_CELL_ADHESION_MOLECULES	35	0.652802	1.25308	0.185552	0.32128	1	1417	tags=20%, list=9%, signal=22%	NA	NA	No	Not significant
GO_ENHANCER_BINDING	106	0.59063	1.25294	0.137592	0.321356	1	1639	tags=18%, list=11%, signal=20%	NA	NA	No	Not significant
GO_POSITIVE_REGULATION_OF_AXONOGENESIS	80	0.595979	1.25311	0.144133	0.321425	1	1788	tags=25%, list=12%, signal=28%	NA	NA	No	Not significant
GO_MIDBRAIN_DEVELOPMENT	69	0.61354	1.25162	0.159304	0.322732	1	2598	tags=29%, list=17%, signal=35%	NA	NA	No	Not significant
GO_NUCLEAR_PERIPHERY	125	0.575751	1.25085	0.124069	0.324237	1	1905	tags=14%, list=13%, signal=16%	NA	NA	No	Not significant
REACTOME_CYTOCHROME_P450_ARRANGED_BY_SUBSTRATE_TYPE	42	0.654207	1.25046	0.190672	0.324429	1	1756	tags=21%, list=12%, signal=24%	NA	NA	No	Not significant
GO_NEUROMUSCULAR_JUNCTION_DEVELOPMENT	46	0.631345	1.25046	0.183731	0.324663	1	802	tags=22%, list=5%, signal=23%	NA	NA	No	Not significant
GO_DNA_DAMAGE_RESPONSE_SIGNAL_TRANSDUCTION_BY_P53_CLASS_MEDIATOR	99	0.588278	1.2505	0.138182	0.324807	1	1546	tags=15%, list=10%, signal=17%	NA	NA	No	Not significant
GO_CARDIAC_CHAMBER_DEVELOPMENT	143	0.562989	1.24968	0.113609	0.325376	1	1981	tags=27%, list=13%, signal=31%	NA	NA	No	Not significant
GO_HISTONE_H3_K9_MODIFICATION	42	0.632555	1.24955	0.182692	0.32546	1	767	tags=7%, list=5%, signal=8%	NA	NA	No	Not significant
GO_REGULATION_OF_DEVELOPMENTAL_GROWTH	285	0.543429	1.24972	0.0759358	0.325529	1	1445	tags=17%, list=10%, signal=18%	NA	NA	No	Not significant
GO_REGULATION_OF_EXOCYTOSIS	190	0.553258	1.24974	0.122631	0.325718	1	1676	tags=18%, list=11%, signal=20%	NA	NA	No	Not significant
REACTOME_NEURONAL_SYSTEM	313	0.541141	1.24917	0.0657328	0.325792	1	1049	tags=9%, list=7%, signal=9%	NA	NA	No	Not significant
BIOCARTA_PPARA_PATHWAY	47	0.63441	1.24918	0.184426	0.326002	1	557	tags=6%, list=4%, signal=7%	NA	NA	No	Not significant
GO_REGULATION_OF_PEPTIDYL_THREONINE_PHOSPHORYLATION	38	0.656079	1.24838	0.193681	0.326693	1	1097	tags=16%, list=7%, signal=17%	NA	NA	No	Not significant
GO_CARDIAC_SEPTUM_MORPHOGENESIS	63	0.610925	1.24822	0.160315	0.326789	1	373	tags=11%, list=2%, signal=11%	NA	NA	No	Not significant
REACTOME_GAMMA_CARBOXYLATION_HYPUSINE_FORMATION_AND_ARYLSULFATASE_ACTIVATION	32	0.670636	1.24841	0.185776	0.326839	1	333	tags=6%, list=2%, signal=6%	NA	NA	No	Not significant
HALLMARK_P53_PATHWAY	191	0.55699	1.24843	0.091954	0.327036	1	1093	tags=16%, list=7%, signal=17%	NA	NA	No	Not significant
GO_POSITIVE_REGULATION_OF_PEPTIDYL_SERINE_PHOSPHORYLATION	81	0.599928	1.24847	0.148148	0.327196	1	1290	tags=20%, list=9%, signal=21%	NA	NA	No	Not significant
GO_POSITIVE_REGULATION_OF_CARBOHYDRATE_METABOLIC_PROCESS	52	0.623744	1.24765	0.173077	0.327856	1	1434	tags=23%, list=10%, signal=25%	NA	NA	No	Not significant
GO_NEGATIVE_REGULATION_OF_AXONOGENESIS	63	0.613206	1.24736	0.163588	0.328247	1	1716	tags=25%, list=11%, signal=29%	NA	NA	No	Not significant
GO_REGULATION_OF_INTRACELLULAR_STEROID_HORMONE_RECEPTOR_SIGNALING_PATHWAY	67	0.603742	1.24684	0.177483	0.329193	1	2151	tags=21%, list=14%, signal=24%	NA	NA	No	Not significant
GO_FOREBRAIN_NEURON_DIFFERENTIATION	35	0.667158	1.24606	0.201183	0.32982	1	1389	tags=29%, list=9%, signal=31%	NA	NA	No	Not significant
REACTOME_AXON_GUIDANCE	494	0.529968	1.24611	0.0291363	0.329937	1	1862	tags=20%, list=12%, signal=22%	NA	NA	No	Not significant
GO_RECEPTOR_LOCALIZATION_TO_SYNAPSE	45	0.635764	1.24585	0.190083	0.330069	1	1672	tags=18%, list=11%, signal=20%	NA	NA	No	Not significant
GO_RESPONSE_TO_OXIDATIVE_STRESS	397	0.531808	1.24614	0.0513627	0.330093	1	1762	tags=18%, list=12%, signal=20%	NA	NA	No	Not significant
KEGG_MELANOGENESIS	83	0.599808	1.24631	0.156446	0.330183	1	2665	tags=29%, list=18%, signal=35%	NA	NA	No	Not significant
GO_NEGATIVE_REGULATION_OF_PROTEIN_DEPHOSPHORYLATION	58	0.616318	1.24618	0.169536	0.330238	1	1644	tags=19%, list=11%, signal=21%	NA	NA	No	Not significant
GO_REGULATION_OF_CELL_MORPHOGENESIS	439	0.528229	1.24537	0.0434783	0.33041	1	1922	tags=23%, list=13%, signal=26%	NA	NA	No	Not significant
KEGG_HYPERTROPHIC_CARDIOMYOPATHY_HCM	72	0.596498	1.24525	0.175867	0.33046	1	1710	tags=24%, list=11%, signal=27%	NA	NA	No	Not significant
GO_PHOSPHORIC_DIESTER_HYDROLASE_ACTIVITY	84	0.600087	1.24541	0.125313	0.330563	1	1628	tags=20%, list=11%, signal=23%	NA	NA	No	Not significant
REACTOME_GPVI_MEDIATED_ACTIVATION_CASCADE	33	0.66641	1.2451	0.170877	0.330595	1	1887	tags=24%, list=13%, signal=28%	NA	NA	No	Not significant
GO_XENOBIOTIC_METABOLIC_PROCESS	74	0.607833	1.24543	0.144343	0.330766	1	1214	tags=18%, list=8%, signal=19%	NA	NA	No	Not significant
GO_SULFUR_COMPOUND_BINDING	204	0.555989	1.24485	0.0738255	0.330928	1	1199	tags=16%, list=8%, signal=17%	NA	NA	No	Not significant
GO_NEGATIVE_REGULATION_OF_LEUKOCYTE_MEDIATED_IMMUNITY	35	0.645682	1.24459	0.188841	0.331254	1	1980	tags=26%, list=13%, signal=30%	NA	NA	No	Not significant
HALLMARK_ADIPOGENESIS	194	0.54741	1.24444	0.103881	0.331335	1	1585	tags=16%, list=11%, signal=18%	NA	NA	No	Not significant
GO_REGULATION_OF_LYMPHOCYTE_MEDIATED_IMMUNITY	112	0.572965	1.24374	0.144638	0.332462	1	2958	tags=29%, list=20%, signal=36%	NA	NA	No	Not significant
GO_NEGATIVE_REGULATION_OF_MYELOID_CELL_DIFFERENTIATION	67	0.606306	1.24383	0.176548	0.332513	1	1538	tags=24%, list=10%, signal=26%	NA	NA	No	Not significant
GO_OOCYTE_DIFFERENTIATION	44	0.63698	1.24346	0.18689	0.332919	1	582	tags=9%, list=4%, signal=9%	NA	NA	No	Not significant
GO_CELL_GROWTH	403	0.532262	1.24291	0.0649215	0.333944	1	1716	tags=19%, list=11%, signal=20%	NA	NA	No	Not significant
GO_T_HELPER_1_TYPE_IMMUNE_RESPONSE	37	0.641403	1.24238	0.196676	0.334866	1	1980	tags=41%, list=13%, signal=47%	NA	NA	No	Not significant
GO_REGULATION_OF_SMALL_GTPASE_MEDIATED_SIGNAL_TRANSDUCTION	312	0.534541	1.2421	0.0603175	0.335291	1	1171	tags=16%, list=8%, signal=17%	NA	NA	No	Not significant
GO_NATURAL_KILLER_CELL_ACTIVATION	50	0.613561	1.24168	0.189076	0.335529	1	2346	tags=30%, list=16%, signal=35%	NA	NA	No	Not significant
GO_SYNAPTIC_TRANSMISSION_GABAERGIC	31	0.674	1.24147	0.226415	0.335735	1	967	tags=23%, list=6%, signal=24%	NA	NA	No	Not significant
GO_NEURON_CELLULAR_HOMEOSTASIS	33	0.653486	1.24168	0.189781	0.335762	1	842	tags=18%, list=6%, signal=19%	NA	NA	No	Not significant
GO_PROTEIN_LOCALIZATION_TO_CELL_SURFACE	53	0.618914	1.24176	0.180055	0.335822	1	2311	tags=32%, list=15%, signal=38%	NA	NA	No	Not significant
GO_NEURON_DEATH	298	0.530275	1.24112	0.0822511	0.336299	1	1693	tags=19%, list=11%, signal=21%	NA	NA	No	Not significant
GO_NEURON_TO_NEURON_SYNAPSE	300	0.531729	1.24099	0.0739935	0.336338	1	1731	tags=18%, list=11%, signal=20%	NA	NA	No	Not significant
GO_ACTIVATION_OF_IMMUNE_RESPONSE	484	0.529948	1.24067	0.0423554	0.336809	1	2001	tags=17%, list=13%, signal=19%	NA	NA	No	Not significant
GO_HORMONE_RECEPTOR_BINDING	158	0.55376	1.24045	0.106635	0.337078	1	2399	tags=23%, list=16%, signal=27%	NA	NA	No	Not significant
GO_NEGATIVE_REGULATION_OF_I_KAPPAB_KINASE_NF_KAPPAB_SIGNALING	39	0.636083	1.2401	0.202759	0.337107	1	1794	tags=31%, list=12%, signal=35%	NA	NA	No	Not significant
GO_NEGATIVE_REGULATION_OF_PHOSPHORUS_METABOLIC_PROCESS	467	0.52807	1.24019	0.0470711	0.337178	1	1698	tags=18%, list=11%, signal=20%	NA	NA	No	Not significant
GO_COLLAGEN_BINDING	62	0.617912	1.24022	0.158108	0.33732	1	2034	tags=39%, list=13%, signal=45%	NA	NA	No	Not significant
GO_NEGATIVE_REGULATION_OF_MITOTIC_CELL_CYCLE	289	0.539694	1.23982	0.0658747	0.337491	1	1803	tags=11%, list=12%, signal=13%	NA	NA	No	Not significant
GO_CALCIUM_CHANNEL_REGULATOR_ACTIVITY	34	0.654441	1.23939	0.203927	0.337514	1	2617	tags=29%, list=17%, signal=36%	NA	NA	No	Not significant
GO_LIPOPOLYSACCHARIDE_MEDIATED_SIGNALING_PATHWAY	49	0.633688	1.2396	0.183562	0.337525	1	2169	tags=35%, list=14%, signal=40%	NA	NA	No	Not significant
GO_BASEMENT_MEMBRANE	86	0.589495	1.23947	0.151177	0.337585	1	1365	tags=33%, list=9%, signal=36%	NA	NA	No	Not significant
GO_MUSCLE_ADAPTATION	96	0.583395	1.23967	0.149871	0.337609	1	2169	tags=23%, list=14%, signal=27%	NA	NA	No	Not significant
REACTOME_PLATELET_ACTIVATION_SIGNALING_AND_AGGREGATION	235	0.546122	1.23873	0.0894855	0.338492	1	1707	tags=23%, list=11%, signal=26%	NA	NA	No	Not significant
GO_NEGATIVE_REGULATION_OF_PHOSPHORYLATION	375	0.526365	1.23879	0.063358	0.338587	1	1698	tags=18%, list=11%, signal=20%	NA	NA	No	Not significant
GO_POSITIVE_REGULATION_OF_PROTEIN_CATABOLIC_PROCESS	193	0.546801	1.23837	0.111628	0.339054	1	1119	tags=10%, list=7%, signal=11%	NA	NA	No	Not significant
GO_GLUTAMATERGIC_SYNAPSE	303	0.537476	1.2382	0.0729848	0.339212	1	1255	tags=17%, list=8%, signal=18%	NA	NA	No	Not significant
GO_PHAGOCYTIC_VESICLE_MEMBRANE	66	0.612507	1.2378	0.165554	0.339842	1	2548	tags=32%, list=17%, signal=38%	NA	NA	No	Not significant
GO_COPII_COATED_ER_TO_GOLGI_TRANSPORT_VESICLE	73	0.603532	1.23698	0.162019	0.340908	1	1147	tags=8%, list=8%, signal=9%	NA	NA	No	Not significant
GO_ENERGY_HOMEOSTASIS	33	0.643524	1.23705	0.217391	0.340994	1	2017	tags=36%, list=13%, signal=42%	NA	NA	No	Not significant
GO_RESPONSE_TO_ISCHEMIA	41	0.634334	1.2368	0.214586	0.341057	1	1838	tags=27%, list=12%, signal=30%	NA	NA	No	Not significant
GO_PROXIMAL_PROMOTER_SEQUENCE_SPECIFIC_DNA_BINDING	436	0.528775	1.23711	0.0503145	0.341112	1	2085	tags=20%, list=14%, signal=22%	NA	NA	No	Not significant
KEGG_SPHINGOLIPID_METABOLISM	36	0.63635	1.23661	0.216102	0.341253	1	2857	tags=39%, list=19%, signal=48%	NA	NA	No	Not significant
HALLMARK_COMPLEMENT	175	0.553188	1.23628	0.120829	0.341511	1	2006	tags=30%, list=13%, signal=35%	NA	NA	No	Not significant
GO_POSITIVE_REGULATION_OF_PROTEIN_TARGETING_TO_MEMBRANE	30	0.662573	1.23638	0.199693	0.34152	1	1016	tags=23%, list=7%, signal=25%	NA	NA	No	Not significant
HALLMARK_MYOGENESIS	183	0.550649	1.23581	0.11678	0.342305	1	1703	tags=22%, list=11%, signal=24%	NA	NA	No	Not significant
GO_REGULATION_OF_MEMBRANE_LIPID_DISTRIBUTION	38	0.634394	1.23537	0.19888	0.342546	1	1832	tags=21%, list=12%, signal=24%	NA	NA	No	Not significant
GO_NEUTRAL_LIPID_METABOLIC_PROCESS	98	0.590184	1.23556	0.15204	0.342593	1	1696	tags=12%, list=11%, signal=14%	NA	NA	No	Not significant
GO_MONOCARBOXYLIC_ACID_BINDING	49	0.621146	1.23541	0.195122	0.3427	1	1327	tags=18%, list=9%, signal=20%	NA	NA	No	Not significant
GO_POSITIVE_REGULATION_OF_VASCULAR_SMOOTH_MUSCLE_CELL_PROLIFERATION	31	0.641981	1.23494	0.222222	0.343292	1	2703	tags=55%, list=18%, signal=67%	NA	NA	No	Not significant
GO_CANONICAL_WNT_SIGNALING_PATHWAY	287	0.534831	1.23479	0.0823137	0.343375	1	1570	tags=17%, list=10%, signal=19%	NA	NA	No	Not significant
HALLMARK_KRAS_SIGNALING_DN	163	0.552568	1.23348	0.116414	0.345888	1	1764	tags=15%, list=12%, signal=16%	NA	NA	No	Not significant
GO_REGULATION_OF_PROTEIN_AUTOPHOSPHORYLATION	43	0.637913	1.23355	0.22114	0.345947	1	3233	tags=58%, list=21%, signal=74%	NA	NA	No	Not significant
GO_NEGATIVE_REGULATION_OF_AXON_EXTENSION	40	0.645496	1.23328	0.198251	0.346091	1	719	tags=20%, list=5%, signal=21%	NA	NA	No	Not significant
GO_POSITIVE_REGULATION_OF_NEURON_APOPTOTIC_PROCESS	48	0.624293	1.23313	0.199176	0.346183	1	836	tags=15%, list=6%, signal=15%	NA	NA	No	Not significant
GO_IMPORT_INTO_NUCLEUS	131	0.565431	1.2328	0.126643	0.346704	1	450	tags=6%, list=3%, signal=6%	NA	NA	No	Not significant
PID_AR_TF_PATHWAY	48	0.629137	1.23206	0.199454	0.348134	1	968	tags=8%, list=6%, signal=9%	NA	NA	No	Not significant
GO_PML_BODY	93	0.585867	1.23195	0.167718	0.348141	1	1969	tags=17%, list=13%, signal=20%	NA	NA	No	Not significant
GO_REGULATION_OF_CARBOHYDRATE_BIOSYNTHETIC_PROCESS	81	0.601879	1.23184	0.149616	0.348152	1	1694	tags=22%, list=11%, signal=25%	NA	NA	No	Not significant
GO_HEART_PROCESS	234	0.540866	1.23169	0.0950783	0.348226	1	1721	tags=19%, list=11%, signal=21%	NA	NA	No	Not significant
KEGG_ENDOCYTOSIS	161	0.554376	1.23154	0.125882	0.34832	1	2592	tags=28%, list=17%, signal=33%	NA	NA	No	Not significant
GO_PEPTIDE_BINDING	216	0.545761	1.23125	0.0988764	0.348689	1	1559	tags=16%, list=10%, signal=18%	NA	NA	No	Not significant
GO_REGULATION_OF_ANATOMICAL_STRUCTURE_SIZE	425	0.526138	1.23082	0.0556723	0.349407	1	1460	tags=19%, list=10%, signal=20%	NA	NA	No	Not significant
REACTOME_PLASMA_LIPOPROTEIN_ASSEMBLY_REMODELING_AND_CLEARANCE	60	0.605498	1.23036	0.195418	0.350179	1	663	tags=10%, list=4%, signal=10%	NA	NA	No	Not significant
REACTOME_SMOOTH_MUSCLE_CONTRACTION	31	0.653688	1.23015	0.219971	0.350413	1	1952	tags=45%, list=13%, signal=52%	NA	NA	No	Not significant
GO_ANION_CHANNEL_ACTIVITY	62	0.605261	1.22929	0.20839	0.352149	1	2437	tags=26%, list=16%, signal=31%	NA	NA	No	Not significant
GO_REGULATION_OF_REGULATED_SECRETORY_PATHWAY	137	0.563991	1.22919	0.139535	0.35216	1	1659	tags=17%, list=11%, signal=19%	NA	NA	No	Not significant
REACTOME_SIGNALING_BY_ERBB2	47	0.627544	1.22875	0.181943	0.352967	1	1209	tags=17%, list=8%, signal=18%	NA	NA	No	Not significant
GO_DEMETHYLATION	53	0.611334	1.22831	0.17867	0.353729	1	872	tags=9%, list=6%, signal=10%	NA	NA	No	Not significant
GO_SEQUESTERING_OF_CALCIUM_ION	108	0.581723	1.22788	0.14628	0.354487	1	1434	tags=19%, list=10%, signal=21%	NA	NA	No	Not significant
GO_FOREBRAIN_DEVELOPMENT	299	0.532681	1.2275	0.0932755	0.35462	1	1423	tags=18%, list=9%, signal=20%	NA	NA	No	Not significant
GO_COPII_COATED_VESICLE_BUDDING	70	0.603742	1.22751	0.187097	0.354841	1	824	tags=4%, list=5%, signal=5%	NA	NA	No	Not significant
GO_CHAPERONE_BINDING	98	0.58296	1.22754	0.153098	0.354996	1	1817	tags=18%, list=12%, signal=21%	NA	NA	No	Not significant
GO_POSITIVE_REGULATION_OF_INSULIN_SECRETION	52	0.622804	1.22663	0.201351	0.356298	1	2601	tags=37%, list=17%, signal=44%	NA	NA	No	Not significant
GO_REGULATION_OF_CARDIAC_MUSCLE_CONTRACTION	63	0.599122	1.22642	0.186755	0.356558	1	1721	tags=29%, list=11%, signal=32%	NA	NA	No	Not significant
GO_INSULIN_LIKE_GROWTH_FACTOR_RECEPTOR_SIGNALING_PATHWAY	32	0.659149	1.22606	0.198872	0.356647	1	867	tags=19%, list=6%, signal=20%	NA	NA	No	Not significant
GO_REGULATION_OF_WNT_SIGNALING_PATHWAY	313	0.52511	1.22615	0.0991471	0.356677	1	1570	tags=16%, list=10%, signal=17%	NA	NA	No	Not significant
REACTOME_POST_TRANSLATIONAL_MODIFICATION:_SYNTHESIS_OF_GPI_ANCHORED_PROTEINS	68	0.598946	1.22617	0.203947	0.356864	1	892	tags=7%, list=6%, signal=8%	NA	NA	No	Not significant
GO_REGULATION_OF_CELL_MORPHOGENESIS_INVOLVED_IN_DIFFERENTIATION	272	0.531934	1.22547	0.0932018	0.357746	1	1482	tags=18%, list=10%, signal=20%	NA	NA	No	Not significant
GO_TRANSFERASE_ACTIVITY_TRANSFERRING_HEXOSYL_GROUPS	164	0.539812	1.22518	0.126492	0.358135	1	2622	tags=26%, list=17%, signal=31%	NA	NA	No	Not significant
GO_REGULATION_OF_SYNAPSE_STRUCTURE_OR_ACTIVITY	190	0.544188	1.22472	0.130286	0.358463	1	2046	tags=26%, list=14%, signal=29%	NA	NA	No	Not significant
GO_TERTIARY_GRANULE_LUMEN	44	0.622835	1.2246	0.197222	0.358464	1	2578	tags=39%, list=17%, signal=46%	NA	NA	No	Not significant
GO_REGULATION_OF_DNA_REPAIR	103	0.579272	1.22429	0.166047	0.35848	1	624	tags=4%, list=4%, signal=4%	NA	NA	No	Not significant
GO_SODIUM_ION_TRANSMEMBRANE_TRANSPORTER_ACTIVITY	118	0.569743	1.22476	0.146667	0.358628	1	1542	tags=16%, list=10%, signal=18%	NA	NA	No	Not significant
REACTOME_ION_TRANSPORT_BY_P_TYPE_ATPASES	47	0.628488	1.22431	0.197581	0.358654	1	2118	tags=19%, list=14%, signal=22%	NA	NA	No	Not significant
GO_REGULATION_OF_MEMBRANE_PERMEABILITY	74	0.599789	1.2244	0.182667	0.358689	1	827	tags=9%, list=5%, signal=10%	NA	NA	No	Not significant
GO_POSITIVE_REGULATION_OF_EPITHELIAL_TO_MESENCHYMAL_TRANSITION	42	0.627473	1.22479	0.209205	0.358805	1	825	tags=29%, list=5%, signal=30%	NA	NA	No	Not significant
GO_REGULATION_OF_LIPID_STORAGE	40	0.6318	1.22398	0.211911	0.35892	1	1335	tags=25%, list=9%, signal=27%	NA	NA	No	Not significant
GO_ERBB_SIGNALING_PATHWAY	129	0.555925	1.22369	0.145238	0.359333	1	1415	tags=17%, list=9%, signal=19%	NA	NA	No	Not significant
GO_REGULATION_OF_MUSCLE_ADAPTATION	73	0.587446	1.22301	0.194481	0.360157	1	1929	tags=21%, list=13%, signal=23%	NA	NA	No	Not significant
GO_CHROMATIN_DNA_BINDING	87	0.587723	1.22321	0.167726	0.360157	1	467	tags=5%, list=3%, signal=5%	NA	NA	No	Not significant
GO_CARDIAC_SEPTUM_DEVELOPMENT	92	0.577437	1.22303	0.170763	0.360337	1	1981	tags=29%, list=13%, signal=34%	NA	NA	No	Not significant
BIOCARTA_P38MAPK_PATHWAY	34	0.63733	1.2227	0.231312	0.360378	1	1734	tags=29%, list=12%, signal=33%	NA	NA	No	Not significant
GO_REGULATION_OF_MUSCLE_CONTRACTION	133	0.56019	1.22277	0.154031	0.360458	1	1774	tags=23%, list=12%, signal=26%	NA	NA	No	Not significant
GO_REGULATION_OF_VESICLE_MEDIATED_TRANSPORT	447	0.519593	1.22189	0.0636267	0.361961	1	2380	tags=24%, list=16%, signal=27%	NA	NA	No	Not significant
GO_REGULATION_OF_KERATINOCYTE_DIFFERENTIATION	31	0.661822	1.22176	0.223011	0.362048	1	419	tags=10%, list=3%, signal=10%	NA	NA	No	Not significant
GO_CATALYTIC_ACTIVITY_ACTING_ON_A_TRNA	115	-0.688875	-1.80071	0	0.362117	0.515	2396	tags=41%, list=16%, signal=48%	NA	NA	No	Not significant
PID_IL4_2PATHWAY	54	0.599103	1.22144	0.198391	0.362535	1	1572	tags=24%, list=10%, signal=27%	NA	NA	No	Not significant
GO_NEGATIVE_REGULATION_OF_CELL_GROWTH	158	0.549208	1.22093	0.119628	0.363436	1	1716	tags=19%, list=11%, signal=21%	NA	NA	No	Not significant
GO_GOLGI_VESICLE_BUDDING	78	0.582526	1.22079	0.170013	0.363509	1	824	tags=4%, list=5%, signal=4%	NA	NA	No	Not significant
GO_SPECIFIC_GRANULE_LUMEN	50	0.619203	1.21988	0.199164	0.365095	1	1418	tags=24%, list=9%, signal=26%	NA	NA	No	Not significant
GO_CHANNEL_REGULATOR_ACTIVITY	109	0.568315	1.21973	0.170732	0.365194	1	2066	tags=20%, list=14%, signal=23%	NA	NA	No	Not significant
REACTOME_TRIF_TICAM1_MEDIATED_TLR4_SIGNALING	93	0.579415	1.2196	0.181024	0.365239	1	2001	tags=20%, list=13%, signal=23%	NA	NA	No	Not significant
GO_REGULATION_OF_EPITHELIAL_TO_MESENCHYMAL_TRANSITION	75	0.593611	1.21991	0.164935	0.365265	1	1672	tags=29%, list=11%, signal=33%	NA	NA	No	Not significant
GO_P38MAPK_CASCADE	40	0.623885	1.21926	0.226891	0.365777	1	1659	tags=33%, list=11%, signal=36%	NA	NA	No	Not significant
GO_ACTIN_FILAMENT_BUNDLE	64	0.598762	1.21905	0.207171	0.366022	1	1746	tags=36%, list=12%, signal=40%	NA	NA	No	Not significant
PID_SMAD2_3NUCLEAR_PATHWAY	76	0.59046	1.21861	0.185864	0.366037	1	2052	tags=26%, list=14%, signal=30%	NA	NA	No	Not significant
GO_REGULATION_OF_RNA_METABOLIC_PROCESS	195	0.535408	1.21848	0.112644	0.366115	1	787	tags=8%, list=5%, signal=8%	NA	NA	No	Not significant
GO_PROTEIN_N_TERMINUS_BINDING	96	0.576838	1.21836	0.161728	0.366132	1	374	tags=5%, list=2%, signal=5%	NA	NA	No	Not significant
GO_CELLULAR_RESPONSE_TO_INORGANIC_SUBSTANCE	179	0.540017	1.21823	0.135227	0.366161	1	1090	tags=15%, list=7%, signal=16%	NA	NA	No	Not significant
GO_BLASTOCYST_FORMATION	33	0.62863	1.21877	0.239598	0.366189	1	1969	tags=21%, list=13%, signal=24%	NA	NA	No	Not significant
GO_PLATELET_DERIVED_GROWTH_FACTOR_RECEPTOR_SIGNALING_PATHWAY	55	0.614157	1.21863	0.194175	0.366229	1	2008	tags=35%, list=13%, signal=40%	NA	NA	No	Not significant
GO_CELL_COMMUNICATION_INVOLVED_IN_CARDIAC_CONDUCTION	45	0.615513	1.21805	0.23934	0.366319	1	1721	tags=27%, list=11%, signal=30%	NA	NA	No	Not significant
GO_ENDOCYTOSIS	461	0.517361	1.21878	0.0630165	0.366409	1	1732	tags=18%, list=11%, signal=19%	NA	NA	No	Not significant
GO_CELLULAR_RESPONSE_TO_LIGHT_STIMULUS	108	0.572083	1.21731	0.167901	0.367251	1	1034	tags=8%, list=7%, signal=9%	NA	NA	No	Not significant
GO_REGULATION_OF_LONG_TERM_SYNAPTIC_POTENTIATION	33	0.645448	1.21738	0.204713	0.367321	1	2049	tags=30%, list=14%, signal=35%	NA	NA	No	Not significant
GO_SMOOTH_MUSCLE_CONTRACTION	82	0.582841	1.21742	0.18299	0.367473	1	2913	tags=39%, list=19%, signal=48%	NA	NA	No	Not significant
GO_ACTIN_BINDING	383	0.517853	1.21648	0.0703625	0.368921	1	1689	tags=22%, list=11%, signal=24%	NA	NA	No	Not significant
KEGG_LYSOSOME	109	0.563712	1.21624	0.162531	0.369231	1	2218	tags=27%, list=15%, signal=31%	NA	NA	No	Not significant
REACTOME_DISEASES_ASSOCIATED_WITH_GLYCOSAMINOGLYCAN_METABOLISM	40	0.628362	1.21593	0.199438	0.369678	1	1286	tags=28%, list=9%, signal=30%	NA	NA	No	Not significant
HALLMARK_ANDROGEN_RESPONSE	90	0.586237	1.21563	0.184442	0.370168	1	1424	tags=18%, list=9%, signal=20%	NA	NA	No	Not significant
GO_CARDIAC_VENTRICLE_DEVELOPMENT	109	0.565631	1.21538	0.173807	0.370508	1	767	tags=11%, list=5%, signal=12%	NA	NA	No	Not significant
GO_AGING	275	0.525787	1.21487	0.106946	0.371388	1	1848	tags=22%, list=12%, signal=24%	NA	NA	No	Not significant
GO_PLASMA_MEMBRANE_ORGANIZATION	82	0.581339	1.21474	0.180879	0.371458	1	1696	tags=24%, list=11%, signal=27%	NA	NA	No	Not significant
GO_PHAGOSOME_MATURATION	42	0.627803	1.21431	0.22314	0.371969	1	802	tags=14%, list=5%, signal=15%	NA	NA	No	Not significant
GO_REGULATION_OF_RELEASE_OF_SEQUESTERED_CALCIUM_ION_INTO_CYTOSOL	65	0.598735	1.21437	0.200262	0.372074	1	1434	tags=22%, list=10%, signal=24%	NA	NA	No	Not significant
GO_POSITIVE_REGULATION_OF_BINDING	165	0.549637	1.21387	0.153403	0.372703	1	901	tags=12%, list=6%, signal=13%	NA	NA	No	Not significant
KEGG_METABOLISM_OF_XENOBIOTICS_BY_CYTOCHROME_P450	33	0.650448	1.2132	0.221408	0.373992	1	2031	tags=24%, list=13%, signal=28%	NA	NA	No	Not significant
GO_PIGMENTATION	80	0.579503	1.21291	0.193931	0.374428	1	1270	tags=20%, list=8%, signal=22%	NA	NA	No	Not significant
GO_METANEPHROS_DEVELOPMENT	74	0.587821	1.21277	0.207959	0.374521	1	1497	tags=22%, list=10%, signal=24%	NA	NA	No	Not significant
GO_DIVALENT_INORGANIC_CATION_TRANSPORT	382	0.516915	1.21249	0.0971185	0.374655	1	1752	tags=19%, list=12%, signal=20%	NA	NA	No	Not significant
GO_RESPONSE_TO_ALKALOID	86	0.582638	1.21215	0.175032	0.374729	1	1434	tags=13%, list=10%, signal=14%	NA	NA	No	Not significant
GO_CELLULAR_RESPONSE_TO_ANTIBIOTIC	127	0.56049	1.21222	0.136087	0.374795	1	1827	tags=21%, list=12%, signal=24%	NA	NA	No	Not significant
GO_SIGNAL_TRANSDUCTION_IN_RESPONSE_TO_DNA_DAMAGE	122	0.562264	1.21253	0.16226	0.374827	1	1546	tags=13%, list=10%, signal=14%	NA	NA	No	Not significant
GO_SPINAL_CORD_DEVELOPMENT	75	0.584994	1.21224	0.217391	0.375016	1	383	tags=8%, list=3%, signal=8%	NA	NA	No	Not significant
GO_LUNG_ALVEOLUS_DEVELOPMENT	37	0.635007	1.21184	0.237892	0.3752	1	2533	tags=32%, list=17%, signal=39%	NA	NA	No	Not significant
GO_DNA_BINDING_TRANSCRIPTION_ACTIVATOR_ACTIVITY	321	0.525605	1.21162	0.0889371	0.375476	1	1327	tags=14%, list=9%, signal=15%	NA	NA	No	Not significant
GO_REGULATION_OF_SMOOTH_MUSCLE_CONTRACTION	49	0.619262	1.21139	0.216509	0.375792	1	2913	tags=39%, list=19%, signal=48%	NA	NA	No	Not significant
GO_HORMONE_TRANSPORT	253	0.5252	1.21078	0.106711	0.376968	1	2188	tags=23%, list=15%, signal=26%	NA	NA	No	Not significant
GO_GLUTAMATE_RECEPTOR_BINDING	42	0.627957	1.21	0.234375	0.378301	1	836	tags=12%, list=6%, signal=13%	NA	NA	No	Not significant
GO_TYPE_I_INTERFERON_PRODUCTION	116	0.5617	1.20973	0.160539	0.378403	1	1980	tags=21%, list=13%, signal=24%	NA	NA	No	Not significant
GO_DEVELOPMENT_OF_PRIMARY_SEXUAL_CHARACTERISTICS	187	0.540112	1.21005	0.137572	0.378404	1	1476	tags=17%, list=10%, signal=18%	NA	NA	No	Not significant
GO_MAINTENANCE_OF_PROTEIN_LOCALIZATION_IN_ORGANELLE	36	0.642964	1.20979	0.23416	0.378486	1	2632	tags=31%, list=17%, signal=37%	NA	NA	No	Not significant
GO_POSITIVE_REGULATION_OF_NUCLEOBASE_CONTAINING_COMPOUND_METABOLIC_PROCESS	207	0.53399	1.20926	0.128378	0.379229	1	794	tags=4%, list=5%, signal=5%	NA	NA	No	Not significant
GO_EPITHELIAL_TO_MESENCHYMAL_TRANSITION	116	0.559885	1.20892	0.175373	0.379768	1	1672	tags=26%, list=11%, signal=29%	NA	NA	No	Not significant
GO_CARBOHYDRATE_BINDING	183	0.540701	1.20855	0.146542	0.380318	1	1245	tags=12%, list=8%, signal=13%	NA	NA	No	Not significant
PID_ENDOTHELIN_PATHWAY	59	0.602538	1.20835	0.209486	0.38053	1	2169	tags=27%, list=14%, signal=32%	NA	NA	No	Not significant
GO_RECYCLING_ENDOSOME	146	0.547582	1.2079	0.150652	0.381304	1	2063	tags=23%, list=14%, signal=27%	NA	NA	No	Not significant
GO_INORGANIC_ANION_TRANSMEMBRANE_TRANSPORT	85	0.573801	1.20746	0.209451	0.382062	1	2371	tags=25%, list=16%, signal=29%	NA	NA	No	Not significant
GO_STEROID_HORMONE_RECEPTOR_ACTIVITY	46	0.617338	1.20726	0.239612	0.382277	1	1428	tags=28%, list=9%, signal=31%	NA	NA	No	Not significant
GO_MUSCLE_CONTRACTION	291	0.520551	1.20654	0.119956	0.382451	1	2106	tags=22%, list=14%, signal=25%	NA	NA	No	Not significant
GO_ENDOPLASMIC_RETICULUM_GOLGI_INTERMEDIATE_COMPARTMENT_MEMBRANE	64	0.59344	1.20672	0.197071	0.382553	1	2919	tags=25%, list=19%, signal=31%	NA	NA	No	Not significant
GO_CARDIAC_MUSCLE_TISSUE_DEVELOPMENT	171	0.546003	1.207	0.141367	0.382596	1	1971	tags=23%, list=13%, signal=27%	NA	NA	No	Not significant
GO_POSITIVE_REGULATION_OF_I_KAPPAB_KINASE_NF_KAPPAB_SIGNALING	163	0.543123	1.2069	0.147977	0.3826	1	1765	tags=23%, list=12%, signal=25%	NA	NA	No	Not significant
GO_VENTRICULAR_CARDIAC_MUSCLE_TISSUE_DEVELOPMENT	48	0.619263	1.20678	0.237381	0.382647	1	385	tags=13%, list=3%, signal=13%	NA	NA	No	Not significant
GO_MUSCLE_CELL_DEVELOPMENT	145	0.545916	1.20656	0.164542	0.38265	1	2112	tags=23%, list=14%, signal=27%	NA	NA	No	Not significant
GO_POSITIVE_REGULATION_OF_PROTEIN_LOCALIZATION_TO_CELL_PERIPHERY	55	0.61069	1.20617	0.211538	0.383028	1	1061	tags=22%, list=7%, signal=23%	NA	NA	No	Not significant
REACTOME_G1_S_DNA_DAMAGE_CHECKPOINTS	61	0.604174	1.20585	0.201299	0.383043	1	12	tags=2%, list=0%, signal=2%	NA	NA	No	Not significant
GO_NUCLEAR_HORMONE_RECEPTOR_BINDING	135	0.545399	1.20593	0.168831	0.383098	1	2399	tags=22%, list=16%, signal=26%	NA	NA	No	Not significant
GO_NEGATIVE_REGULATION_OF_REPRODUCTIVE_PROCESS	47	0.622075	1.20595	0.227654	0.383302	1	396	tags=4%, list=3%, signal=4%	NA	NA	No	Not significant
PID_IL2_1PATHWAY	54	0.602882	1.20543	0.217219	0.383788	1	1668	tags=20%, list=11%, signal=23%	NA	NA	No	Not significant
GO_NEGATIVE_REGULATION_OF_BLOOD_CIRCULATION	30	0.640555	1.20525	0.255474	0.383931	1	2813	tags=50%, list=19%, signal=61%	NA	NA	No	Not significant
REACTOME_NUCLEAR_RECEPTOR_TRANSCRIPTION_PATHWAY	46	0.608887	1.2051	0.225237	0.384026	1	1428	tags=24%, list=9%, signal=26%	NA	NA	No	Not significant
GO_REGULATION_OF_POSTSYNAPTIC_MEMBRANE_NEUROTRANSMITTER_RECEPTOR_LEVELS	58	0.591468	1.20387	0.226415	0.384678	1	1225	tags=19%, list=8%, signal=21%	NA	NA	No	Not significant
GO_NEGATIVE_REGULATION_OF_ALPHA_BETA_T_CELL_ACTIVATION	33	0.636021	1.20376	0.233138	0.384699	1	1659	tags=33%, list=11%, signal=37%	NA	NA	No	Not significant
GO_PROTEIN_LIPID_COMPLEX_SUBUNIT_ORGANIZATION	39	0.623319	1.20358	0.235704	0.384836	1	709	tags=13%, list=5%, signal=13%	NA	NA	No	Not significant
GO_DRUG_METABOLIC_PROCESS	261	0.524958	1.20387	0.114317	0.384925	1	1090	tags=9%, list=7%, signal=10%	NA	NA	No	Not significant
GO_METAL_ION_TRANSMEMBRANE_TRANSPORTER_ACTIVITY	353	0.518202	1.20429	0.0835118	0.384937	1	1474	tags=14%, list=10%, signal=15%	NA	NA	No	Not significant
GO_FIBROBLAST_MIGRATION	36	0.629792	1.20438	0.221098	0.38498	1	1066	tags=17%, list=7%, signal=18%	NA	NA	No	Not significant
GO_REGIONALIZATION	258	0.523492	1.20447	0.139254	0.385023	1	1774	tags=19%, list=12%, signal=21%	NA	NA	No	Not significant
REACTOME_RHO_GTPASE_EFFECTORS	266	0.523412	1.20391	0.131347	0.385081	1	1710	tags=13%, list=11%, signal=14%	NA	NA	No	Not significant
PID_NCADHERIN_PATHWAY	31	0.645987	1.20407	0.252525	0.385185	1	2747	tags=58%, list=18%, signal=71%	NA	NA	No	Not significant
GO_SIGNAL_TRANSDUCTION_IN_ABSENCE_OF_LIGAND	66	0.596882	1.20448	0.190921	0.385245	1	1854	tags=24%, list=12%, signal=28%	NA	NA	No	Not significant
GO_POSITIVE_REGULATION_OF_DENDRITE_DEVELOPMENT	65	0.589486	1.20394	0.188425	0.385259	1	1387	tags=17%, list=9%, signal=19%	NA	NA	No	Not significant
REACTOME_COPI_INDEPENDENT_GOLGI_TO_ER_RETROGRADE_TRAFFIC	42	0.613092	1.20105	0.209335	0.389768	1	169	tags=5%, list=1%, signal=5%	NA	NA	No	Not significant
GO_VESICLE_TARGETING_TO_FROM_OR_WITHIN_GOLGI	72	0.587095	1.2011	0.214667	0.389896	1	824	tags=4%, list=5%, signal=4%	NA	NA	No	Not significant
REACTOME_TRANSLOCATION_OF_SLC2A4_GLUT4_TO_THE_PLASMA_MEMBRANE	64	0.594318	1.20086	0.202128	0.389958	1	2793	tags=33%, list=19%, signal=40%	NA	NA	No	Not significant
GO_POSITIVE_REGULATION_OF_PROTEOLYSIS_INVOLVED_IN_CELLULAR_PROTEIN_CATABOLIC_PROCESS	107	0.561554	1.20113	0.183498	0.390091	1	1119	tags=10%, list=7%, signal=11%	NA	NA	No	Not significant
GO_HYDRO_LYASE_ACTIVITY	47	0.605921	1.20114	0.244784	0.390314	1	796	tags=13%, list=5%, signal=13%	NA	NA	No	Not significant
GO_MULTICELLULAR_ORGANISMAL_SIGNALING	167	0.537746	1.19946	0.159674	0.392225	1	1721	tags=16%, list=11%, signal=18%	NA	NA	No	Not significant
GO_DENDRITE_DEVELOPMENT	204	0.526633	1.19963	0.15402	0.392317	1	1719	tags=17%, list=11%, signal=19%	NA	NA	No	Not significant
GO_RESPONSE_TO_HYDROGEN_PEROXIDE	124	0.551975	1.1992	0.177184	0.392328	1	1827	tags=27%, list=12%, signal=30%	NA	NA	No	Not significant
GO_SKELETAL_MUSCLE_ORGAN_DEVELOPMENT	146	0.544406	1.19973	0.173099	0.392329	1	1754	tags=23%, list=12%, signal=26%	NA	NA	No	Not significant
GO_POTASSIUM_ION_TRANSPORT	181	0.536314	1.19929	0.152955	0.392374	1	1731	tags=17%, list=11%, signal=19%	NA	NA	No	Not significant
GO_CELLULAR_EXTRAVASATION	53	0.611556	1.19949	0.205517	0.3924	1	2222	tags=34%, list=15%, signal=40%	NA	NA	No	Not significant
REACTOME_OVARIAN_TUMOR_DOMAIN_PROTEASES	38	0.614431	1.19894	0.238506	0.392721	1	1294	tags=18%, list=9%, signal=20%	NA	NA	No	Not significant
GO_CALCIUM_MEDIATED_SIGNALING	179	0.531533	1.19819	0.162954	0.394205	1	1399	tags=13%, list=9%, signal=15%	NA	NA	No	Not significant
GO_TERMINAL_BOUTON	45	0.613084	1.19803	0.260989	0.394312	1	1824	tags=31%, list=12%, signal=35%	NA	NA	No	Not significant
GO_REGULATION_OF_PROTEIN_COMPLEX_DISASSEMBLY	99	0.561604	1.19774	0.196054	0.394732	1	1632	tags=18%, list=11%, signal=20%	NA	NA	No	Not significant
GO_DNA_BINDING_TRANSCRIPTION_REPRESSOR_ACTIVITY_RNA_POLYMERASE_II_SPECIFIC	192	0.531701	1.19735	0.156502	0.395164	1	1639	tags=17%, list=11%, signal=18%	NA	NA	No	Not significant
PID_RAC1_PATHWAY	54	0.599716	1.19745	0.21067	0.395181	1	2273	tags=20%, list=15%, signal=24%	NA	NA	No	Not significant
GO_NEGATIVE_REGULATION_OF_SMOOTH_MUSCLE_CELL_PROLIFERATION	42	0.619874	1.19718	0.227209	0.39526	1	1479	tags=26%, list=10%, signal=29%	NA	NA	No	Not significant
GO_B_CELL_ACTIVATION	195	0.533769	1.19633	0.164627	0.396955	1	1972	tags=16%, list=13%, signal=18%	NA	NA	No	Not significant
GO_REGULATION_OF_REACTIVE_OXYGEN_SPECIES_BIOSYNTHETIC_PROCESS	74	0.578216	1.19599	0.211718	0.397256	1	1954	tags=26%, list=13%, signal=29%	NA	NA	No	Not significant
GO_ACTOMYOSIN	68	0.58443	1.19587	0.225594	0.397306	1	2338	tags=40%, list=16%, signal=47%	NA	NA	No	Not significant
GO_MULTICELLULAR_ORGANISM_GROWTH	140	0.547337	1.19605	0.177856	0.397367	1	1533	tags=12%, list=10%, signal=13%	NA	NA	No	Not significant
GO_CORTICAL_CYTOSKELETON_ORGANIZATION	45	0.611865	1.19531	0.246809	0.398375	1	2147	tags=36%, list=14%, signal=41%	NA	NA	No	Not significant
GO_VESICLE_ORGANIZATION	290	0.517108	1.19511	0.133833	0.398586	1	3044	tags=27%, list=20%, signal=33%	NA	NA	No	Not significant
GO_MULTIVESICULAR_BODY	34	0.628291	1.195	0.24507	0.398598	1	778	tags=9%, list=5%, signal=9%	NA	NA	No	Not significant
GO_NEUROTRANSMITTER_METABOLIC_PROCESS	103	0.560613	1.19478	0.182631	0.398824	1	1954	tags=21%, list=13%, signal=24%	NA	NA	No	Not significant
GO_LEARNING	115	0.554427	1.19404	0.186813	0.400322	1	1924	tags=19%, list=13%, signal=22%	NA	NA	No	Not significant
PID_CXCR4_PATHWAY	96	0.563528	1.19329	0.214198	0.400554	1	1887	tags=24%, list=13%, signal=27%	NA	NA	No	Not significant
GO_NEGATIVE_REGULATION_OF_MAPK_CASCADE	144	0.542468	1.19361	0.168446	0.400576	1	1140	tags=11%, list=8%, signal=12%	NA	NA	No	Not significant
REACTOME_G2_M_DNA_DAMAGE_CHECKPOINT	67	0.59619	1.19337	0.224462	0.400623	1	529	tags=3%, list=4%, signal=3%	NA	NA	No	Not significant
GO_POSITIVE_REGULATION_OF_VIRAL_PROCESS	95	0.568234	1.19348	0.194199	0.400644	1	561	tags=5%, list=4%, signal=5%	NA	NA	No	Not significant
GO_RESPONSE_TO_GROWTH_HORMONE	30	0.640617	1.19362	0.263318	0.400817	1	1367	tags=27%, list=9%, signal=29%	NA	NA	No	Not significant
GO_INTRACELLULAR_STEROID_HORMONE_RECEPTOR_SIGNALING_PATHWAY	113	0.548921	1.19369	0.201198	0.400884	1	2567	tags=24%, list=17%, signal=29%	NA	NA	No	Not significant
GO_REGULATION_OF_AXONOGENESIS	168	0.538502	1.19255	0.186127	0.401802	1	1911	tags=27%, list=13%, signal=30%	NA	NA	No	Not significant
PID_ERA_GENOMIC_PATHWAY	54	0.595984	1.19262	0.226721	0.401882	1	823	tags=11%, list=5%, signal=12%	NA	NA	No	Not significant
GO_REGULATION_OF_CALCIUM_ION_TRANSPORT_INTO_CYTOSOL	80	0.581421	1.1923	0.216774	0.402146	1	1696	tags=24%, list=11%, signal=27%	NA	NA	No	Not significant
GO_PATTERN_SPECIFICATION_PROCESS	339	0.513021	1.19215	0.114807	0.402218	1	1380	tags=14%, list=9%, signal=15%	NA	NA	No	Not significant
REACTOME_NON_INTEGRIN_MEMBRANE_ECM_INTERACTIONS	57	0.588116	1.1914	0.204576	0.403505	1	1572	tags=44%, list=10%, signal=49%	NA	NA	No	Not significant
GO_VENTRICULAR_SEPTUM_DEVELOPMENT	61	0.596917	1.19147	0.232525	0.403609	1	767	tags=13%, list=5%, signal=14%	NA	NA	No	Not significant
REACTOME_EGFR_DOWNREGULATION	30	0.640001	1.19118	0.265912	0.40378	1	1230	tags=23%, list=8%, signal=25%	NA	NA	No	Not significant
GO_REGULATION_OF_MORPHOGENESIS_OF_AN_EPITHELIUM	162	0.533271	1.1902	0.163763	0.405096	1	2046	tags=23%, list=14%, signal=26%	NA	NA	No	Not significant
GO_SPLICEOSOMAL_COMPLEX_ASSEMBLY	54	0.604008	1.19029	0.227092	0.405136	1	344	tags=4%, list=2%, signal=4%	NA	NA	No	Not significant
GO_MAINTENANCE_OF_CELL_NUMBER	137	0.544803	1.1903	0.177479	0.405366	1	1595	tags=12%, list=11%, signal=14%	NA	NA	No	Not significant
PID_PS1_PATHWAY	41	0.617637	1.19032	0.247911	0.405575	1	557	tags=5%, list=4%, signal=5%	NA	NA	No	Not significant
REACTOME_PTEN_REGULATION	129	0.541874	1.18982	0.183374	0.405742	1	968	tags=6%, list=6%, signal=7%	NA	NA	No	Not significant
GO_MALE_SEX_DIFFERENTIATION	131	0.545994	1.18954	0.184337	0.405894	1	2279	tags=26%, list=15%, signal=30%	NA	NA	No	Not significant
GO_REGULATION_OF_INTRACELLULAR_TRANSPORT	383	0.50673	1.18936	0.10982	0.406077	1	1537	tags=15%, list=10%, signal=16%	NA	NA	No	Not significant
GO_POSITIVE_REGULATION_OF_COLD_INDUCED_THERMOGENESIS	90	0.564514	1.18957	0.210263	0.406088	1	2083	tags=21%, list=14%, signal=24%	NA	NA	No	Not significant
GO_CLUSTER_OF_ACTIN_BASED_CELL_PROJECTIONS	130	0.53882	1.18912	0.197855	0.406401	1	1901	tags=18%, list=13%, signal=21%	NA	NA	No	Not significant
PID_ERBB1_DOWNSTREAM_PATHWAY	103	0.559132	1.18895	0.210654	0.406556	1	2499	tags=31%, list=17%, signal=37%	NA	NA	No	Not significant
GO_EPIDERMAL_GROWTH_FACTOR_RECEPTOR_SIGNALING_PATHWAY	108	0.554777	1.18786	0.215637	0.407901	1	1339	tags=17%, list=9%, signal=18%	NA	NA	No	Not significant
GO_REGULATION_OF_ORGAN_GROWTH	77	0.57251	1.18791	0.212794	0.408043	1	1386	tags=16%, list=9%, signal=17%	NA	NA	No	Not significant
GO_IRON_ION_BINDING	118	0.544885	1.18794	0.201483	0.408207	1	1605	tags=13%, list=11%, signal=14%	NA	NA	No	Not significant
GO_I_KAPPAB_KINASE_NF_KAPPAB_SIGNALING	233	0.521179	1.18805	0.149103	0.408213	1	1794	tags=23%, list=12%, signal=25%	NA	NA	No	Not significant
GO_FEMALE_GAMETE_GENERATION	113	0.557281	1.18814	0.198765	0.408265	1	1389	tags=11%, list=9%, signal=12%	NA	NA	No	Not significant
GO_CYTOSOLIC_CALCIUM_ION_TRANSPORT	138	0.548889	1.18713	0.18705	0.408759	1	1696	tags=20%, list=11%, signal=22%	NA	NA	No	Not significant
REACTOME_SIGNALING_BY_ERBB4	48	0.599709	1.1869	0.243733	0.408815	1	1095	tags=15%, list=7%, signal=16%	NA	NA	No	Not significant
GO_SYNAPSIS	35	0.624765	1.18731	0.243553	0.408866	1	371	tags=6%, list=2%, signal=6%	NA	NA	No	Not significant
REACTOME_INTEGRIN_CELL_SURFACE_INTERACTIONS	80	0.57781	1.18697	0.222791	0.408907	1	372	tags=16%, list=2%, signal=17%	NA	NA	No	Not significant
KEGG_LEUKOCYTE_TRANSENDOTHELIAL_MIGRATION	103	0.557666	1.18715	0.187105	0.40897	1	2300	tags=28%, list=15%, signal=33%	NA	NA	No	Not significant
REACTOME_ECM_PROTEOGLYCANS	71	0.578532	1.18653	0.241162	0.409435	1	491	tags=25%, list=3%, signal=26%	NA	NA	No	Not significant
GO_POSITIVE_REGULATION_OF_CELLULAR_PROTEIN_CATABOLIC_PROCESS	127	0.544546	1.18557	0.192448	0.41114	1	1119	tags=12%, list=7%, signal=13%	NA	NA	No	Not significant
REACTOME_STRIATED_MUSCLE_CONTRACTION	31	0.642343	1.18566	0.269461	0.411178	1	2078	tags=23%, list=14%, signal=26%	NA	NA	No	Not significant
GO_REGULATION_OF_FAT_CELL_DIFFERENTIATION	112	0.556807	1.18521	0.198232	0.411202	1	1386	tags=21%, list=9%, signal=23%	NA	NA	No	Not significant
REACTOME_PLATELET_HOMEOSTASIS	74	0.573489	1.18521	0.230053	0.411451	1	1330	tags=18%, list=9%, signal=19%	NA	NA	No	Not significant
REACTOME_EXTRA_NUCLEAR_ESTROGEN_SIGNALING	69	0.576545	1.18526	0.229465	0.411596	1	1139	tags=19%, list=8%, signal=20%	NA	NA	No	Not significant
GO_MUSCLE_FIBER_DEVELOPMENT	56	0.584535	1.18493	0.246258	0.411615	1	1241	tags=13%, list=8%, signal=14%	NA	NA	No	Not significant
GO_ENDOCRINE_PROCESS	60	0.589968	1.18329	0.239189	0.414766	1	1389	tags=22%, list=9%, signal=24%	NA	NA	No	Not significant
GO_NEGATIVE_REGULATION_OF_CELL_PROJECTION_ORGANIZATION	162	0.527996	1.18339	0.200696	0.414779	1	1171	tags=16%, list=8%, signal=17%	NA	NA	No	Not significant
GO_COATED_VESICLE	240	0.515386	1.18347	0.167035	0.414846	1	2762	tags=25%, list=18%, signal=31%	NA	NA	No	Not significant
GO_MUSCLE_CELL_APOPTOTIC_PROCESS	56	0.59137	1.18313	0.253369	0.414901	1	1847	tags=27%, list=12%, signal=30%	NA	NA	No	Not significant
GO_METALLOENDOPEPTIDASE_ACTIVITY	86	0.566484	1.1821	0.211929	0.416887	1	1034	tags=15%, list=7%, signal=16%	NA	NA	No	Not significant
GO_CLATHRIN_COATED_VESICLE_MEMBRANE	88	0.558413	1.1822	0.224845	0.416923	1	1940	tags=20%, list=13%, signal=23%	NA	NA	No	Not significant
GO_POSITIVE_REGULATION_OF_OXIDOREDUCTASE_ACTIVITY	52	0.594762	1.18144	0.250667	0.418165	1	1090	tags=13%, list=7%, signal=14%	NA	NA	No	Not significant
GO_NITRIC_OXIDE_BIOSYNTHETIC_PROCESS	61	0.584446	1.18084	0.227273	0.419132	1	1954	tags=25%, list=13%, signal=28%	NA	NA	No	Not significant
GO_NEGATIVE_REGULATION_OF_EXTRINSIC_APOPTOTIC_SIGNALING_PATHWAY_VIA_DEATH_DOMAIN_RECEPTORS	31	0.625526	1.18093	0.270115	0.419157	1	1734	tags=29%, list=12%, signal=33%	NA	NA	No	Not significant
GO_CELL_PROJECTION_MEMBRANE	288	0.509828	1.1801	0.149563	0.420623	1	1952	tags=20%, list=13%, signal=23%	NA	NA	No	Not significant
KEGG_DILATED_CARDIOMYOPATHY	79	0.56605	1.17991	0.230869	0.420788	1	1710	tags=20%, list=11%, signal=23%	NA	NA	No	Not significant
GO_SODIUM_ION_TRANSMEMBRANE_TRANSPORT	114	0.543427	1.17867	0.216216	0.423128	1	1940	tags=22%, list=13%, signal=25%	NA	NA	No	Not significant
GO_RRNA_TRANSCRIPTION	30	0.627947	1.17843	0.301013	0.423184	1	59	tags=3%, list=0%, signal=3%	NA	NA	No	Not significant
GO_REGULATION_OF_CYSTEINE_TYPE_ENDOPEPTIDASE_ACTIVITY	196	0.523561	1.17793	0.1678	0.423354	1	1838	tags=24%, list=12%, signal=28%	NA	NA	No	Not significant
GO_PROTEIN_HETEROOLIGOMERIZATION	101	0.549195	1.17869	0.200492	0.423354	1	1734	tags=20%, list=12%, signal=22%	NA	NA	No	Not significant
GO_LONG_TERM_MEMORY	30	0.637175	1.17843	0.27566	0.423424	1	1940	tags=27%, list=13%, signal=31%	NA	NA	No	Not significant
GO_REGULATION_OF_DNA_BIOSYNTHETIC_PROCESS	99	0.546721	1.17807	0.249061	0.423514	1	931	tags=8%, list=6%, signal=9%	NA	NA	No	Not significant
GO_NEGATIVE_REGULATION_OF_ION_TRANSPORT	111	0.547485	1.17816	0.200986	0.42356	1	1545	tags=15%, list=10%, signal=17%	NA	NA	No	Not significant
GO_PROTEIN_COMPLEX_OLIGOMERIZATION	470	0.501038	1.17793	0.109856	0.423601	1	1908	tags=18%, list=13%, signal=20%	NA	NA	No	Not significant
GO_OXIDOREDUCTASE_ACTIVITY_ACTING_ON_PAIRED_DONORS_WITH_INCORPORATION_OR_REDUCTION_OF_MOLECULAR_OXYGEN	119	0.546395	1.1776	0.18932	0.42383	1	612	tags=10%, list=4%, signal=10%	NA	NA	No	Not significant
GO_NEUTRAL_AMINO_ACID_TRANSPORT	34	0.616504	1.17715	0.251445	0.424627	1	1192	tags=15%, list=8%, signal=16%	NA	NA	No	Not significant
GO_NEGATIVE_REGULATION_OF_PEPTIDE_HORMONE_SECRETION	39	0.601234	1.17627	0.27027	0.426489	1	1762	tags=23%, list=12%, signal=26%	NA	NA	No	Not significant
GO_REGULATION_OF_CYTOSKELETON_ORGANIZATION	468	0.49691	1.17562	0.114583	0.427471	1	2026	tags=25%, list=13%, signal=28%	NA	NA	No	Not significant
GO_ORGANIC_HYDROXY_COMPOUND_BIOSYNTHETIC_PROCESS	221	0.517522	1.17572	0.1678	0.427487	1	1701	tags=18%, list=11%, signal=20%	NA	NA	No	Not significant
GO_EARLY_ENDOSOME_MEMBRANE	120	0.544511	1.17526	0.219807	0.427821	1	1387	tags=14%, list=9%, signal=15%	NA	NA	No	Not significant
REACTOME_NEGATIVE_REGULATION_OF_NOTCH4_SIGNALING	50	0.60051	1.17535	0.266938	0.42786	1	16	tags=2%, list=0%, signal=2%	NA	NA	No	Not significant
GO_TUBE_CLOSURE	87	0.553331	1.17474	0.239382	0.428048	1	1526	tags=20%, list=10%, signal=22%	NA	NA	No	Not significant
GO_HORMONE_MEDIATED_SIGNALING_PATHWAY	191	0.52037	1.17478	0.167973	0.428192	1	1979	tags=17%, list=13%, signal=20%	NA	NA	No	Not significant
GO_CARDIAC_MUSCLE_CELL_CONTRACTION	58	0.578087	1.17453	0.249333	0.428277	1	1721	tags=28%, list=11%, signal=31%	NA	NA	No	Not significant
PID_MET_PATHWAY	77	0.567299	1.17496	0.225097	0.428282	1	1737	tags=17%, list=12%, signal=19%	NA	NA	No	Not significant
GO_CYSTEINE_TYPE_PEPTIDASE_ACTIVITY	146	0.536964	1.17478	0.197384	0.428439	1	1835	tags=16%, list=12%, signal=19%	NA	NA	No	Not significant
REACTOME_TGF_BETA_RECEPTOR_SIGNALING_ACTIVATES_SMADS	32	0.625377	1.17403	0.289814	0.429263	1	3241	tags=44%, list=22%, signal=56%	NA	NA	No	Not significant
GO_REGULATION_OF_POLYSACCHARIDE_METABOLIC_PROCESS	35	0.619514	1.17371	0.254902	0.429744	1	1399	tags=20%, list=9%, signal=22%	NA	NA	No	Not significant
GO_RESPONSE_TO_ANESTHETIC	57	0.586393	1.17317	0.257453	0.430745	1	1434	tags=9%, list=10%, signal=10%	NA	NA	No	Not significant
GO_CELLULAR_PIGMENTATION	43	0.599832	1.17146	0.284483	0.433781	1	1018	tags=21%, list=7%, signal=22%	NA	NA	No	Not significant
REACTOME_PKMTS_METHYLATE_HISTONE_LYSINES	50	0.596605	1.17156	0.266118	0.43379	1	255	tags=4%, list=2%, signal=4%	NA	NA	No	Not significant
GO_REGULATION_OF_VASCULAR_ENDOTHELIAL_GROWTH_FACTOR_RECEPTOR_SIGNALING_PATHWAY	32	0.618857	1.17165	0.278902	0.433833	1	1108	tags=19%, list=7%, signal=20%	NA	NA	No	Not significant
GO_NEUROTRANSMITTER_BIOSYNTHETIC_PROCESS	76	0.566103	1.17174	0.246094	0.433882	1	1954	tags=22%, list=13%, signal=26%	NA	NA	No	Not significant
REACTOME_ASSEMBLY_OF_COLLAGEN_FIBRILS_AND_OTHER_MULTIMERIC_STRUCTURES	58	0.587078	1.17112	0.262745	0.434337	1	507	tags=29%, list=3%, signal=30%	NA	NA	No	Not significant
GO_CELL_CELL_SIGNALING_BY_WNT	457	0.493046	1.17099	0.106846	0.434381	1	1532	tags=16%, list=10%, signal=17%	NA	NA	No	Not significant
GO_REGULATION_OF_STEM_CELL_PROLIFERATION	49	0.588261	1.1707	0.275714	0.43456	1	842	tags=22%, list=6%, signal=24%	NA	NA	No	Not significant
PID_VEGFR1_2_PATHWAY	68	0.566678	1.1707	0.256579	0.434817	1	2350	tags=25%, list=16%, signal=29%	NA	NA	No	Not significant
GO_REGULATION_OF_OXIDOREDUCTASE_ACTIVITY	86	0.560321	1.17019	0.261694	0.43553	1	1192	tags=13%, list=8%, signal=14%	NA	NA	No	Not significant
GO_BLOOD_MICROPARTICLE	72	0.570863	1.16974	0.248374	0.436323	1	1094	tags=17%, list=7%, signal=18%	NA	NA	No	Not significant
GO_PHOSPHORIC_ESTER_HYDROLASE_ACTIVITY	328	0.505323	1.16916	0.15368	0.43749	1	1645	tags=14%, list=11%, signal=15%	NA	NA	No	Not significant
REACTOME_TRNA_PROCESSING	101	-0.621882	-1.61755	0.00534759	0.439066	0.999	2534	tags=32%, list=17%, signal=38%	NA	NA	No	Not significant
GO_EMBRYONIC_SKELETAL_SYSTEM_MORPHOGENESIS	75	0.571971	1.16819	0.239735	0.439607	1	955	tags=17%, list=6%, signal=18%	NA	NA	No	Not significant
GO_TRNA_METHYLATION	36	-0.728793	-1.61256	0.0220588	0.440393	0.999	2350	tags=31%, list=16%, signal=36%	NA	NA	No	Not significant
GO_CELLULAR_CARBOHYDRATE_BIOSYNTHETIC_PROCESS	73	0.567642	1.16772	0.246835	0.440446	1	2128	tags=19%, list=14%, signal=22%	NA	NA	No	Not significant
GO_REGULATION_OF_PROTEIN_LOCALIZATION_TO_NUCLEUS	99	0.547424	1.16725	0.247462	0.441366	1	1270	tags=13%, list=8%, signal=14%	NA	NA	No	Not significant
KEGG_PPAR_SIGNALING_PATHWAY	61	0.574194	1.16662	0.261333	0.442592	1	1199	tags=11%, list=8%, signal=12%	NA	NA	No	Not significant
REACTOME_SRP_DEPENDENT_COTRANSLATIONAL_PROTEIN_TARGETING_TO_MEMBRANE	94	0.548071	1.16649	0.228792	0.442645	1	4677	tags=49%, list=31%, signal=71%	NA	NA	No	Not significant
REACTOME_PHASE_II_CONJUGATION_OF_COMPOUNDS	60	0.577705	1.166	0.252401	0.443559	1	1363	tags=13%, list=9%, signal=15%	NA	NA	No	Not significant
GO_B_CELL_DIFFERENTIATION	101	0.555116	1.16572	0.223767	0.444002	1	1969	tags=19%, list=13%, signal=21%	NA	NA	No	Not significant
GO_POSITIVE_REGULATION_OF_LIPID_METABOLIC_PROCESS	117	0.544033	1.1653	0.22807	0.444744	1	931	tags=11%, list=6%, signal=12%	NA	NA	No	Not significant
GO_MITOCHONDRIAL_TRANSLATIONAL_TERMINATION	89	-0.625426	-1.62096	0.00526316	0.445346	0.999	3333	tags=57%, list=22%, signal=73%	NA	NA	No	Not significant
GO_REGULATION_OF_B_CELL_ACTIVATION	101	0.547133	1.16443	0.237975	0.446337	1	1389	tags=14%, list=9%, signal=15%	NA	NA	No	Not significant
GO_NEGATIVE_REGULATION_OF_INSULIN_SECRETION	33	0.619366	1.1645	0.3	0.446441	1	1762	tags=24%, list=12%, signal=27%	NA	NA	No	Not significant
GO_HEART_MORPHOGENESIS	216	0.507038	1.16426	0.185268	0.44649	1	1548	tags=19%, list=10%, signal=21%	NA	NA	No	Not significant
GO_REGULATION_OF_BONE_MINERALIZATION	62	0.577052	1.16331	0.263229	0.446663	1	1751	tags=26%, list=12%, signal=29%	NA	NA	No	Not significant
GO_RECYCLING_ENDOSOME_MEMBRANE	68	0.569296	1.16336	0.259502	0.446822	1	2063	tags=28%, list=14%, signal=32%	NA	NA	No	Not significant
GO_REGULATION_OF_CELLULAR_COMPONENT_SIZE	332	0.504734	1.16309	0.166307	0.446939	1	2083	tags=26%, list=14%, signal=30%	NA	NA	No	Not significant
GO_REGULATION_OF_ACTIN_FILAMENT_BASED_MOVEMENT	39	0.599003	1.16338	0.284722	0.447055	1	1132	tags=26%, list=8%, signal=28%	NA	NA	No	Not significant
KEGG_ERBB_SIGNALING_PATHWAY	83	0.560097	1.16391	0.235595	0.447076	1	1095	tags=13%, list=7%, signal=14%	NA	NA	No	Not significant
GO_CELLULAR_RESPONSE_TO_REACTIVE_OXYGEN_SPECIES	145	0.531891	1.16276	0.21816	0.44719	1	1090	tags=14%, list=7%, signal=15%	NA	NA	No	Not significant
GO_HEAD_MORPHOGENESIS	35	0.606472	1.16284	0.276878	0.447238	1	2092	tags=34%, list=14%, signal=40%	NA	NA	No	Not significant
GO_MITOCHONDRIAL_MEMBRANE_ORGANIZATION	104	0.544045	1.16339	0.213317	0.447294	1	827	tags=7%, list=5%, signal=7%	NA	NA	No	Not significant
REACTOME_INTERLEUKIN_12_FAMILY_SIGNALING	50	0.590359	1.16368	0.261708	0.447382	1	3793	tags=40%, list=25%, signal=53%	NA	NA	No	Not significant
REACTOME_RAB_GERANYLGERANYLATION	61	0.573761	1.16252	0.265625	0.447516	1	2063	tags=26%, list=14%, signal=30%	NA	NA	No	Not significant
GO_PROGRAMMED_NECROTIC_CELL_DEATH	38	0.604963	1.16351	0.2893	0.447535	1	1878	tags=29%, list=12%, signal=33%	NA	NA	No	Not significant
GO_NEGATIVE_REGULATION_OF_PROTEIN_SERINE_THREONINE_KINASE_ACTIVITY	117	0.539631	1.1624	0.225405	0.447541	1	1294	tags=15%, list=9%, signal=16%	NA	NA	No	Not significant
GO_REGULATION_OF_ACTION_POTENTIAL	41	0.59342	1.16339	0.283073	0.447554	1	1047	tags=29%, list=7%, signal=31%	NA	NA	No	Not significant
GO_REGULATION_OF_MYELOID_CELL_DIFFERENTIATION	197	0.514458	1.16169	0.197929	0.448268	1	1538	tags=17%, list=10%, signal=18%	NA	NA	No	Not significant
GO_REGULATION_OF_POSTSYNAPSE_ORGANIZATION	86	0.541397	1.16177	0.245547	0.448316	1	1171	tags=15%, list=8%, signal=16%	NA	NA	No	Not significant
GO_NUCLEAR_CHROMATIN	304	0.505935	1.16183	0.177367	0.448422	1	2409	tags=17%, list=16%, signal=20%	NA	NA	No	Not significant
GO_CELL_BODY	487	0.494167	1.16191	0.141383	0.448495	1	1276	tags=15%, list=8%, signal=15%	NA	NA	No	Not significant
GO_INTRINSIC_APOPTOTIC_SIGNALING_PATHWAY	263	0.504489	1.16049	0.184498	0.450876	1	1838	tags=15%, list=12%, signal=17%	NA	NA	No	Not significant
GO_INORGANIC_ANION_TRANSPORT	135	0.529635	1.15969	0.218203	0.451771	1	2265	tags=22%, list=15%, signal=26%	NA	NA	No	Not significant
GO_VESICLE_DOCKING_INVOLVED_IN_EXOCYTOSIS	43	0.604465	1.15972	0.283602	0.451975	1	3123	tags=44%, list=21%, signal=56%	NA	NA	No	Not significant
GO_RESPONSE_TO_PEPTIDE_HORMONE	372	0.500352	1.15993	0.147992	0.452001	1	1842	tags=18%, list=12%, signal=20%	NA	NA	No	Not significant
REACTOME_MITOTIC_G2_G2_M_PHASES	181	0.520016	1.15973	0.211982	0.452211	1	169	tags=2%, list=1%, signal=2%	NA	NA	No	Not significant
PID_IL1_PATHWAY	33	0.615139	1.15935	0.279476	0.452333	1	1467	tags=27%, list=10%, signal=30%	NA	NA	No	Not significant
GO_CATALYTIC_ACTIVITY_ACTING_ON_RNA	316	-0.54058	-1.60512	0	0.4529	1	3168	tags=41%, list=21%, signal=51%	NA	NA	No	Not significant
GO_L_AMINO_ACID_TRANSMEMBRANE_TRANSPORTER_ACTIVITY	47	0.583576	1.15895	0.274105	0.453001	1	863	tags=9%, list=6%, signal=9%	NA	NA	No	Not significant
GO_NEUROMUSCULAR_PROCESS_CONTROLLING_BALANCE	42	0.594032	1.15857	0.263889	0.453641	1	1026	tags=21%, list=7%, signal=23%	NA	NA	No	Not significant
REACTOME_ACTIVATION_OF_HOX_GENES_DURING_DIFFERENTIATION	74	0.554589	1.15842	0.254928	0.453729	1	1483	tags=9%, list=10%, signal=10%	NA	NA	No	Not significant
GO_METALLOPEPTIDASE_ACTIVITY	149	0.522215	1.15829	0.240876	0.453774	1	2212	tags=23%, list=15%, signal=26%	NA	NA	No	Not significant
GO_REGULATION_OF_CARBOHYDRATE_METABOLIC_PROCESS	173	0.52284	1.15767	0.219081	0.45497	1	931	tags=11%, list=6%, signal=12%	NA	NA	No	Not significant
GO_RESPONSE_TO_LIGHT_STIMULUS	267	0.506791	1.1573	0.180816	0.455559	1	2048	tags=15%, list=14%, signal=17%	NA	NA	No	Not significant
GO_RESPONSE_TO_RADIATION	396	0.496607	1.15697	0.143305	0.456068	1	1639	tags=13%, list=11%, signal=14%	NA	NA	No	Not significant
REACTOME_SPHINGOLIPID_METABOLISM	79	0.551279	1.15669	0.261261	0.456447	1	2040	tags=23%, list=14%, signal=26%	NA	NA	No	Not significant
GO_POSITIVE_REGULATION_OF_SYNAPSE_ASSEMBLY	49	0.586209	1.15619	0.282225	0.457147	1	2011	tags=29%, list=13%, signal=33%	NA	NA	No	Not significant
GO_CLATHRIN_COATED_ENDOCYTIC_VESICLE	44	0.596822	1.15623	0.280055	0.457318	1	2377	tags=30%, list=16%, signal=35%	NA	NA	No	Not significant
GO_POSITIVE_REGULATION_OF_CANONICAL_WNT_SIGNALING_PATHWAY	131	0.532705	1.15574	0.216381	0.457952	1	1532	tags=15%, list=10%, signal=16%	NA	NA	No	Not significant
REACTOME_CELLULAR_SENESCENCE	147	0.524849	1.1556	0.220794	0.458035	1	1467	tags=8%, list=10%, signal=9%	NA	NA	No	Not significant
GO_NEUROMUSCULAR_PROCESS	87	0.553924	1.15504	0.255639	0.458264	1	1040	tags=15%, list=7%, signal=16%	NA	NA	No	Not significant
GO_POSITIVE_REGULATION_OF_DNA_REPLICATION	36	0.613952	1.15528	0.29184	0.458484	1	685	tags=11%, list=5%, signal=12%	NA	NA	No	Not significant
GO_BEHAVIOR	479	0.489299	1.15505	0.141225	0.458504	1	1562	tags=14%, list=10%, signal=15%	NA	NA	No	Not significant
GO_REGULATION_OF_STRIATED_MUSCLE_CONTRACTION	76	0.555472	1.15506	0.260546	0.458744	1	1721	tags=25%, list=11%, signal=28%	NA	NA	No	Not significant
GO_CELLULAR_RESPONSE_TO_RADIATION	169	0.521498	1.15417	0.2	0.459575	1	1344	tags=12%, list=9%, signal=13%	NA	NA	No	Not significant
HALLMARK_XENOBIOTIC_METABOLISM	171	0.519679	1.15421	0.214039	0.459751	1	1590	tags=17%, list=11%, signal=19%	NA	NA	No	Not significant
GO_OOGENESIS	71	0.568115	1.15397	0.257373	0.459775	1	582	tags=6%, list=4%, signal=6%	NA	NA	No	Not significant
GO_MODULATION_OF_EXCITATORY_POSTSYNAPTIC_POTENTIAL	33	0.623098	1.15371	0.29635	0.459925	1	415	tags=15%, list=3%, signal=16%	NA	NA	No	Not significant
GO_SPHINGOLIPID_METABOLIC_PROCESS	65	0.570113	1.15425	0.282185	0.459934	1	2040	tags=26%, list=14%, signal=30%	NA	NA	No	Not significant
GO_ODONTOGENESIS_OF_DENTIN_CONTAINING_TOOTH	66	0.573644	1.15374	0.273072	0.460116	1	1380	tags=24%, list=9%, signal=27%	NA	NA	No	Not significant
GO_APOPTOTIC_MITOCHONDRIAL_CHANGES	108	0.534184	1.15343	0.25158	0.460336	1	833	tags=9%, list=6%, signal=10%	NA	NA	No	Not significant
GO_MUSCLE_CELL_DIFFERENTIATION	294	0.502908	1.15257	0.18022	0.460571	1	1051	tags=13%, list=7%, signal=13%	NA	NA	No	Not significant
REACTOME_METABOLISM_OF_STEROIDS	130	0.531084	1.15323	0.240763	0.46058	1	2295	tags=16%, list=15%, signal=19%	NA	NA	No	Not significant
GO_MULTICELLULAR_ORGANISM_AGING	32	0.623519	1.15307	0.302806	0.460677	1	1197	tags=22%, list=8%, signal=24%	NA	NA	No	Not significant
GO_NEGATIVE_REGULATION_OF_BLOOD_PRESSURE	35	0.603458	1.15261	0.290809	0.460745	1	2354	tags=29%, list=16%, signal=34%	NA	NA	No	Not significant
GO_FACE_DEVELOPMENT	44	0.587707	1.15265	0.295105	0.460895	1	2223	tags=34%, list=15%, signal=40%	NA	NA	No	Not significant
GO_ANATOMICAL_STRUCTURE_MATURATION	139	0.524883	1.15286	0.218335	0.460942	1	917	tags=13%, list=6%, signal=14%	NA	NA	No	Not significant
GO_EMBRYONIC_MORPHOGENESIS	484	0.490228	1.15274	0.142709	0.460959	1	1428	tags=18%, list=9%, signal=19%	NA	NA	No	Not significant
PID_FAK_PATHWAY	58	0.575468	1.15222	0.262187	0.461181	1	1952	tags=33%, list=13%, signal=37%	NA	NA	No	Not significant
GO_NEURON_PROJECTION_TERMINUS	114	0.535833	1.15208	0.249691	0.46125	1	2583	tags=25%, list=17%, signal=29%	NA	NA	No	Not significant
GO_MAST_CELL_MEDIATED_IMMUNITY	39	0.596918	1.15195	0.301834	0.461304	1	3222	tags=38%, list=21%, signal=49%	NA	NA	No	Not significant
GO_SUBSTANTIA_NIGRA_DEVELOPMENT	34	0.612563	1.15154	0.287157	0.461452	1	2832	tags=38%, list=19%, signal=47%	NA	NA	No	Not significant
GO_MUSCLE_TISSUE_DEVELOPMENT	321	0.49755	1.15165	0.182992	0.461467	1	2079	tags=24%, list=14%, signal=27%	NA	NA	No	Not significant
GO_REGULATION_OF_PLASMA_LIPOPROTEIN_PARTICLE_LEVELS	74	0.55999	1.1517	0.265873	0.461616	1	349	tags=5%, list=2%, signal=6%	NA	NA	No	Not significant
REACTOME_AMINO_ACID_TRANSPORT_ACROSS_THE_PLASMA_MEMBRANE	31	0.609804	1.1508	0.292101	0.462717	1	863	tags=16%, list=6%, signal=17%	NA	NA	No	Not significant
PID_ERBB2_ERBB3_PATHWAY	43	0.589082	1.1508	0.287518	0.462975	1	1095	tags=19%, list=7%, signal=20%	NA	NA	No	Not significant
GO_LIPID_LOCALIZATION	318	0.492565	1.15048	0.178022	0.46324	1	1701	tags=17%, list=11%, signal=18%	NA	NA	No	Not significant
GO_DETOXIFICATION	92	0.543522	1.15019	0.279597	0.463665	1	1744	tags=18%, list=12%, signal=21%	NA	NA	No	Not significant
GO_RELEASE_OF_CYTOCHROME_C_FROM_MITOCHONDRIA	54	0.580164	1.14987	0.301783	0.464202	1	833	tags=13%, list=6%, signal=14%	NA	NA	No	Not significant
GO_TRNA_MODIFICATION	79	-0.645785	-1.62182	0.0042735	0.464448	0.999	3156	tags=42%, list=21%, signal=53%	NA	NA	No	Not significant
GO_PROTEIN_TYROSINE_SERINE_THREONINE_PHOSPHATASE_ACTIVITY	39	0.586302	1.14954	0.30791	0.464751	1	2021	tags=23%, list=13%, signal=27%	NA	NA	No	Not significant
GO_REGULATION_OF_CATION_TRANSMEMBRANE_TRANSPORT	263	0.500194	1.14934	0.196721	0.464983	1	1919	tags=21%, list=13%, signal=24%	NA	NA	No	Not significant
PID_CD8_TCR_DOWNSTREAM_PATHWAY	49	0.577461	1.1492	0.299465	0.465062	1	2753	tags=29%, list=18%, signal=35%	NA	NA	No	Not significant
GO_GLYCEROLIPID_METABOLIC_PROCESS	202	0.508578	1.14884	0.209641	0.465654	1	2054	tags=16%, list=14%, signal=19%	NA	NA	No	Not significant
GO_ACTIN_POLYMERIZATION_OR_DEPOLYMERIZATION	182	0.517143	1.14811	0.229508	0.465798	1	1668	tags=23%, list=11%, signal=26%	NA	NA	No	Not significant
GO_ORGANIC_HYDROXY_COMPOUND_METABOLIC_PROCESS	405	0.489259	1.14864	0.164731	0.465867	1	1701	tags=16%, list=11%, signal=17%	NA	NA	No	Not significant
REACTOME_PLASMA_LIPOPROTEIN_CLEARANCE	31	0.610344	1.14853	0.302726	0.465868	1	1937	tags=19%, list=13%, signal=22%	NA	NA	No	Not significant
GO_CRANIAL_NERVE_DEVELOPMENT	33	0.608926	1.14774	0.291916	0.465886	1	1608	tags=33%, list=11%, signal=37%	NA	NA	No	Not significant
GO_MAST_CELL_ACTIVATION	46	0.586529	1.14761	0.291372	0.465931	1	3222	tags=33%, list=21%, signal=41%	NA	NA	No	Not significant
GO_NEGATIVE_REGULATION_OF_SIGNALING_RECEPTOR_ACTIVITY	35	0.608524	1.14813	0.289398	0.466021	1	1339	tags=20%, list=9%, signal=22%	NA	NA	No	Not significant
GO_REGULATION_OF_CALCIUM_ION_TRANSMEMBRANE_TRANSPORTER_ACTIVITY	73	0.555531	1.14777	0.271229	0.466095	1	2617	tags=30%, list=17%, signal=36%	NA	NA	No	Not significant
GO_REGULATION_OF_CELLULAR_CARBOHYDRATE_METABOLIC_PROCESS	99	0.540626	1.14814	0.229548	0.466259	1	866	tags=12%, list=6%, signal=13%	NA	NA	No	Not significant
GO_POSITIVE_REGULATION_OF_MYELOID_CELL_DIFFERENTIATION	76	0.560219	1.14823	0.273936	0.466305	1	1644	tags=24%, list=11%, signal=26%	NA	NA	No	Not significant
GO_CELLULAR_HORMONE_METABOLIC_PROCESS	74	0.55291	1.14778	0.261842	0.466325	1	2265	tags=26%, list=15%, signal=30%	NA	NA	No	Not significant
GO_SOMATIC_STEM_CELL_POPULATION_MAINTENANCE	58	0.568828	1.14721	0.28961	0.466647	1	1442	tags=14%, list=10%, signal=15%	NA	NA	No	Not significant
GO_NEGATIVE_REGULATION_OF_MUSCLE_CELL_DIFFERENTIATION	42	0.589181	1.14704	0.29184	0.466771	1	1001	tags=19%, list=7%, signal=20%	NA	NA	No	Not significant
GO_POSITIVE_REGULATION_OF_TOR_SIGNALING	34	0.598191	1.1468	0.30137	0.467064	1	1192	tags=9%, list=8%, signal=10%	NA	NA	No	Not significant
GO_INNER_MITOCHONDRIAL_MEMBRANE_PROTEIN_COMPLEX	103	-0.631248	-1.62662	0.00505051	0.467531	0.999	2966	tags=48%, list=20%, signal=59%	NA	NA	No	Not significant
GO_REGULATION_OF_MORPHOGENESIS_OF_A_BRANCHING_STRUCTURE	47	0.594349	1.1461	0.31397	0.467951	1	703	tags=15%, list=5%, signal=16%	NA	NA	No	Not significant
GO_CELLULAR_DETOXIFICATION	86	0.541961	1.14633	0.272959	0.467962	1	1744	tags=19%, list=12%, signal=21%	NA	NA	No	Not significant
GO_VENTRAL_SPINAL_CORD_DEVELOPMENT	30	0.606619	1.14621	0.297414	0.467975	1	1270	tags=17%, list=8%, signal=18%	NA	NA	No	Not significant
GO_REGULATION_OF_METAL_ION_TRANSPORT	295	0.495751	1.14594	0.196757	0.468065	1	1752	tags=21%, list=12%, signal=23%	NA	NA	No	Not significant
GO_REGULATION_OF_ACTIN_FILAMENT_ORGANIZATION	228	0.505671	1.14543	0.203851	0.468755	1	1981	tags=28%, list=13%, signal=31%	NA	NA	No	Not significant
GO_ENZYME_ACTIVATOR_ACTIVITY	447	0.485918	1.14549	0.156413	0.468875	1	2214	tags=24%, list=15%, signal=27%	NA	NA	No	Not significant
REACTOME_RHO_GTPASES_ACTIVATE_PKNS	51	0.579292	1.14514	0.290234	0.469161	1	1689	tags=18%, list=11%, signal=20%	NA	NA	No	Not significant
GO_PROTEIN_LOCALIZATION_TO_POSTSYNAPTIC_MEMBRANE	36	0.604417	1.14495	0.294944	0.469344	1	1225	tags=14%, list=8%, signal=15%	NA	NA	No	Not significant
PID_INTEGRIN_A4B1_PATHWAY	31	0.610024	1.14484	0.30848	0.469372	1	35	tags=3%, list=0%, signal=3%	NA	NA	No	Not significant
GO_NUCLEAR_TRANSPORT	301	0.493817	1.1447	0.202368	0.469461	1	643	tags=4%, list=4%, signal=4%	NA	NA	No	Not significant
REACTOME_ELASTIC_FIBRE_FORMATION	43	0.579042	1.14446	0.326389	0.469798	1	1427	tags=33%, list=9%, signal=36%	NA	NA	No	Not significant
GO_MITOTIC_DNA_INTEGRITY_CHECKPOINT	104	0.53755	1.14411	0.260494	0.47041	1	966	tags=6%, list=6%, signal=6%	NA	NA	No	Not significant
GO_RESPONSE_TO_INSULIN	249	0.501373	1.14382	0.200215	0.470779	1	2261	tags=21%, list=15%, signal=25%	NA	NA	No	Not significant
GO_NEGATIVE_REGULATION_OF_TRANSFERASE_ACTIVITY	241	0.497886	1.14349	0.211099	0.471067	1	1698	tags=15%, list=11%, signal=16%	NA	NA	No	Not significant
GO_RNA_POLYMERASE_II_TRANSCRIPTION_FACTOR_COMPLEX	146	0.514864	1.14352	0.24735	0.471255	1	1448	tags=10%, list=10%, signal=11%	NA	NA	No	Not significant
GO_METANEPHRIC_NEPHRON_DEVELOPMENT	35	0.599948	1.1429	0.318841	0.471967	1	1854	tags=26%, list=12%, signal=29%	NA	NA	No	Not significant
HALLMARK_ALLOGRAFT_REJECTION	159	0.518091	1.14291	0.222749	0.472193	1	1611	tags=19%, list=11%, signal=22%	NA	NA	No	Not significant
GO_ACTION_POTENTIAL	106	0.539306	1.14258	0.260763	0.472211	1	1919	tags=24%, list=13%, signal=27%	NA	NA	No	Not significant
GO_REGULATION_OF_MUSCLE_ORGAN_DEVELOPMENT	110	0.535688	1.14268	0.262052	0.472242	1	1159	tags=13%, list=8%, signal=14%	NA	NA	No	Not significant
GO_MESONEPHRIC_TUBULE_MORPHOGENESIS	56	0.570675	1.14208	0.280335	0.47242	1	1270	tags=21%, list=8%, signal=23%	NA	NA	No	Not significant
REACTOME_G_ALPHA_S_SIGNALLING_EVENTS	145	0.511951	1.14211	0.246479	0.472595	1	2415	tags=19%, list=16%, signal=23%	NA	NA	No	Not significant
GO_POSITIVE_REGULATION_OF_CATION_CHANNEL_ACTIVITY	51	0.575946	1.14221	0.289073	0.472603	1	1695	tags=24%, list=11%, signal=26%	NA	NA	No	Not significant
REACTOME_DEATH_RECEPTOR_SIGNALLING	134	0.523224	1.14223	0.249398	0.47283	1	1734	tags=25%, list=12%, signal=28%	NA	NA	No	Not significant
GO_SODIUM_ION_TRANSPORT	180	0.508481	1.14176	0.230501	0.472904	1	1542	tags=17%, list=10%, signal=19%	NA	NA	No	Not significant
GO_NEGATIVE_REGULATION_OF_INTRACELLULAR_TRANSPORT	58	0.573315	1.1416	0.277929	0.473059	1	1908	tags=26%, list=13%, signal=29%	NA	NA	No	Not significant
GO_RECEPTOR_CATABOLIC_PROCESS	33	0.613478	1.14109	0.322581	0.474056	1	3131	tags=42%, list=21%, signal=53%	NA	NA	No	Not significant
GO_POSITIVE_REGULATION_OF_MYELOID_LEUKOCYTE_DIFFERENTIATION	46	0.582809	1.14056	0.30274	0.47509	1	1147	tags=24%, list=8%, signal=26%	NA	NA	No	Not significant
GO_INTERFERON_BETA_PRODUCTION	46	0.574668	1.14029	0.300671	0.475203	1	2547	tags=26%, list=17%, signal=31%	NA	NA	No	Not significant
GO_ACTIVATED_T_CELL_PROLIFERATION	34	0.592416	1.14018	0.298834	0.475206	1	3777	tags=47%, list=25%, signal=63%	NA	NA	No	Not significant
GO_CELL_REDOX_HOMEOSTASIS	70	0.561069	1.14038	0.29572	0.475251	1	2567	tags=19%, list=17%, signal=22%	NA	NA	No	Not significant
GO_NEGATIVE_REGULATION_OF_HORMONE_SECRETION	55	0.559033	1.13965	0.293963	0.475982	1	2428	tags=25%, list=16%, signal=30%	NA	NA	No	Not significant
REACTOME_NUCLEOTIDE_BINDING_DOMAIN_LEUCINE_RICH_REPEAT_CONTAINING_RECEPTOR_NLR_SIGNALING_PATHWAYS	52	0.579385	1.13975	0.303073	0.476002	1	1472	tags=27%, list=10%, signal=30%	NA	NA	No	Not significant
GO_REGULATION_OF_GASTRULATION	31	0.610057	1.13949	0.319885	0.476095	1	1751	tags=32%, list=12%, signal=36%	NA	NA	No	Not significant
GO_CARDIAC_CONDUCTION	120	0.527203	1.13926	0.253676	0.476353	1	1721	tags=19%, list=11%, signal=21%	NA	NA	No	Not significant
GO_POST_TRANSLATIONAL_PROTEIN_MODIFICATION	329	0.493561	1.13913	0.207627	0.476378	1	1933	tags=15%, list=13%, signal=16%	NA	NA	No	Not significant
KEGG_RIBOSOME	71	0.548901	1.13816	0.282581	0.478418	1	4653	tags=49%, list=31%, signal=71%	NA	NA	No	Not significant
REACTOME_MITOCHONDRIAL_TRANSLATION	94	-0.631006	-1.62949	0.00485437	0.479037	0.999	3333	tags=56%, list=22%, signal=72%	NA	NA	No	Not significant
GO_POTASSIUM_ION_TRANSMEMBRANE_TRANSPORTER_ACTIVITY	123	0.522527	1.13763	0.277778	0.479413	1	1542	tags=15%, list=10%, signal=16%	NA	NA	No	Not significant
REACTOME_METABOLISM_OF_VITAMINS_AND_COFACTORS	162	0.511222	1.13682	0.242068	0.48111	1	1452	tags=12%, list=10%, signal=14%	NA	NA	No	Not significant
GO_REGULATION_OF_TRANSCRIPTION_FROM_RNA_POLYMERASE_II_PROMOTER_IN_RESPONSE_TO_HYPOXIA	71	0.547468	1.1364	0.279846	0.481895	1	492	tags=6%, list=3%, signal=6%	NA	NA	No	Not significant
PID_TXA2PATHWAY	55	0.571749	1.13623	0.302578	0.482015	1	1901	tags=24%, list=13%, signal=27%	NA	NA	No	Not significant
GO_FORMATION_OF_PRIMARY_GERM_LAYER	102	0.530439	1.13597	0.253769	0.48237	1	1827	tags=30%, list=12%, signal=34%	NA	NA	No	Not significant
GO_TRANS_GOLGI_NETWORK_MEMBRANE	77	0.545032	1.13539	0.299745	0.483495	1	2226	tags=21%, list=15%, signal=24%	NA	NA	No	Not significant
GO_RECEPTOR_METABOLIC_PROCESS	159	0.511249	1.13511	0.251765	0.483927	1	2494	tags=25%, list=17%, signal=30%	NA	NA	No	Not significant
REACTOME_TRNA_MODIFICATION_IN_THE_NUCLEUS_AND_CYTOSOL	42	-0.692705	-1.59321	0.0282686	0.48413	1	2350	tags=29%, list=16%, signal=34%	NA	NA	No	Not significant
GO_INTERCALATED_DISC	46	0.575036	1.13464	0.302544	0.484538	1	1638	tags=37%, list=11%, signal=41%	NA	NA	No	Not significant
REACTOME_RECRUITMENT_OF_NUMA_TO_MITOTIC_CENTROSOMES	85	0.539569	1.13472	0.290116	0.484613	1	169	tags=2%, list=1%, signal=2%	NA	NA	No	Not significant
GO_NEGATIVE_REGULATION_OF_SIGNAL_TRANSDUCTION_IN_ABSENCE_OF_LIGAND	30	0.60987	1.13433	0.318903	0.484988	1	842	tags=17%, list=6%, signal=18%	NA	NA	No	Not significant
GO_POSITIVE_REGULATION_OF_CATABOLIC_PROCESS	377	0.484482	1.13404	0.209677	0.485188	1	2378	tags=21%, list=16%, signal=25%	NA	NA	No	Not significant
GO_VACUOLAR_PART	477	0.480431	1.13404	0.170478	0.485453	1	2181	tags=19%, list=14%, signal=22%	NA	NA	No	Not significant
GO_LIGASE_ACTIVITY_FORMING_CARBON_OXYGEN_BONDS	41	-0.717262	-1.63388	0.00711744	0.485475	0.999	2389	tags=49%, list=16%, signal=58%	NA	NA	No	Not significant
GO_L_ALPHA_AMINO_ACID_TRANSMEMBRANE_TRANSPORT	44	0.579854	1.13358	0.293128	0.485789	1	863	tags=9%, list=6%, signal=10%	NA	NA	No	Not significant
GO_REGULATION_OF_CELL_CYCLE_G1_S_PHASE_TRANSITION	152	0.516712	1.13366	0.272512	0.485866	1	1076	tags=10%, list=7%, signal=11%	NA	NA	No	Not significant
GO_POSITIVE_REGULATION_OF_GTPASE_ACTIVITY	340	0.485901	1.13313	0.19281	0.48653	1	1766	tags=20%, list=12%, signal=22%	NA	NA	No	Not significant
KEGG_ALZHEIMERS_DISEASE	133	0.516323	1.13297	0.270531	0.48667	1	1434	tags=11%, list=10%, signal=12%	NA	NA	No	Not significant
GO_PHOSPHATIDYLSERINE_BINDING	47	0.575891	1.13268	0.312676	0.487096	1	1693	tags=23%, list=11%, signal=26%	NA	NA	No	Not significant
GO_MYD88_DEPENDENT_TOLL_LIKE_RECEPTOR_SIGNALING_PATHWAY	31	0.599627	1.13241	0.342566	0.487216	1	2624	tags=29%, list=17%, signal=35%	NA	NA	No	Not significant
REACTOME_SIGNALING_BY_RHO_GTPASES	392	0.484667	1.13248	0.198073	0.487325	1	1710	tags=16%, list=11%, signal=18%	NA	NA	No	Not significant
GO_NEURON_MATURATION	42	0.585352	1.13215	0.317175	0.48754	1	1902	tags=29%, list=13%, signal=33%	NA	NA	No	Not significant
KEGG_B_CELL_RECEPTOR_SIGNALING_PATHWAY	69	0.550177	1.13191	0.299223	0.487595	1	2786	tags=30%, list=18%, signal=37%	NA	NA	No	Not significant
GO_POSITIVE_REGULATION_OF_ION_TRANSPORT	215	0.500103	1.13168	0.255367	0.487596	1	2106	tags=26%, list=14%, signal=29%	NA	NA	No	Not significant
KEGG_NEUROTROPHIN_SIGNALING_PATHWAY	118	0.528966	1.13122	0.266169	0.487652	1	2601	tags=26%, list=17%, signal=32%	NA	NA	No	Not significant
GO_COLLAGEN_TRIMER	66	0.555567	1.1311	0.302989	0.487679	1	507	tags=17%, list=3%, signal=17%	NA	NA	No	Not significant
GO_POSITIVE_REGULATION_OF_CALCIUM_ION_TRANSMEMBRANE_TRANSPORT	59	0.557244	1.13174	0.297587	0.487715	1	2066	tags=31%, list=14%, signal=35%	NA	NA	No	Not significant
GO_PYRIMIDINE_CONTAINING_COMPOUND_CATABOLIC_PROCESS	32	0.599748	1.13148	0.33427	0.487818	1	1748	tags=22%, list=12%, signal=25%	NA	NA	No	Not significant
REACTOME_G_ALPHA_12_13_SIGNALLING_EVENTS	75	0.553606	1.13191	0.290743	0.487853	1	1707	tags=29%, list=11%, signal=33%	NA	NA	No	Not significant
GO_AMYLOID_BETA_BINDING	65	0.550432	1.13123	0.297158	0.487889	1	1271	tags=18%, list=8%, signal=20%	NA	NA	No	Not significant
GO_ENDOPLASMIC_RETICULUM_TO_GOLGI_VESICLE_MEDIATED_TRANSPORT	188	0.503808	1.13075	0.24594	0.487956	1	3238	tags=27%, list=21%, signal=34%	NA	NA	No	Not significant
GO_PROTEIN_PROCESSING	171	0.505376	1.13086	0.251147	0.487975	1	1838	tags=23%, list=12%, signal=26%	NA	NA	No	Not significant
GO_CARBOHYDRATE_BIOSYNTHETIC_PROCESS	182	0.502798	1.13124	0.257471	0.488135	1	1750	tags=15%, list=12%, signal=17%	NA	NA	No	Not significant
GO_MYELIN_SHEATH	47	0.575275	1.13056	0.319178	0.488149	1	1604	tags=23%, list=11%, signal=26%	NA	NA	No	Not significant
GO_PHOSPHOPROTEIN_PHOSPHATASE_ACTIVITY	166	0.515842	1.13033	0.268116	0.488477	1	1698	tags=11%, list=11%, signal=13%	NA	NA	No	Not significant
GO_REGULATION_OF_CELLULAR_PROTEIN_CATABOLIC_PROCESS	223	0.498836	1.1298	0.225113	0.489466	1	1373	tags=11%, list=9%, signal=12%	NA	NA	No	Not significant
GO_NEURAL_TUBE_FORMATION	99	0.534932	1.12938	0.294486	0.489893	1	1526	tags=17%, list=10%, signal=19%	NA	NA	No	Not significant
GO_LIGASE_ACTIVITY_FORMING_CARBON_NITROGEN_BONDS	41	0.587479	1.12947	0.317757	0.489947	1	1367	tags=12%, list=9%, signal=13%	NA	NA	No	Not significant
BIOCARTA_INTEGRIN_PATHWAY	33	0.599122	1.129	0.339007	0.490005	1	2020	tags=36%, list=13%, signal=42%	NA	NA	No	Not significant
GO_TRANSCRIPTION_COREPRESSOR_ACTIVITY	214	0.498039	1.12907	0.251416	0.490103	1	1968	tags=14%, list=13%, signal=16%	NA	NA	No	Not significant
GO_REACTIVE_OXYGEN_SPECIES_BIOSYNTHETIC_PROCESS	92	0.534535	1.12913	0.310256	0.490209	1	1954	tags=22%, list=13%, signal=25%	NA	NA	No	Not significant
GO_REGULATION_OF_ION_TRANSMEMBRANE_TRANSPORT	371	0.48335	1.12852	0.206465	0.490873	1	1731	tags=17%, list=11%, signal=18%	NA	NA	No	Not significant
GO_CILIARY_PLASM	101	-0.608625	-1.56777	0.0145631	0.491417	1	1392	tags=18%, list=9%, signal=20%	NA	NA	No	Not significant
REACTOME_MITOCHONDRIAL_PROTEIN_IMPORT	59	-0.676641	-1.63882	0.00416667	0.491891	0.999	3018	tags=47%, list=20%, signal=59%	NA	NA	No	Not significant
REACTOME_SIGNALING_BY_EGFR	48	0.575397	1.12757	0.311741	0.492915	1	1230	tags=17%, list=8%, signal=18%	NA	NA	No	Not significant
GO_BRUSH_BORDER	86	0.53715	1.12686	0.30799	0.49384	1	1901	tags=24%, list=13%, signal=28%	NA	NA	No	Not significant
GO_VESICLE_DOCKING	62	0.552583	1.12695	0.305483	0.493896	1	2962	tags=37%, list=20%, signal=46%	NA	NA	No	Not significant
GO_RNA_POLYMERASE_II_TRANSCRIPTION_FACTOR_BINDING	48	0.56532	1.12701	0.338336	0.494002	1	522	tags=8%, list=3%, signal=9%	NA	NA	No	Not significant
GO_THYMUS_DEVELOPMENT	38	0.589105	1.12654	0.33052	0.494387	1	767	tags=11%, list=5%, signal=11%	NA	NA	No	Not significant
GO_POSITIVE_REGULATION_OF_PROTEOLYSIS	309	0.489527	1.12633	0.230769	0.494647	1	1841	tags=20%, list=12%, signal=22%	NA	NA	No	Not significant
GO_NEPHRON_MORPHOGENESIS	66	0.55281	1.12609	0.324111	0.494698	1	1066	tags=18%, list=7%, signal=19%	NA	NA	No	Not significant
GO_REGULATION_OF_CELL_CYCLE_ARREST	98	0.535349	1.12596	0.292714	0.494744	1	1000	tags=10%, list=7%, signal=11%	NA	NA	No	Not significant
GO_REGULATION_OF_INTRINSIC_APOPTOTIC_SIGNALING_PATHWAY	145	0.5123	1.12612	0.270784	0.4949	1	1997	tags=17%, list=13%, signal=19%	NA	NA	No	Not significant
GO_RESPONSE_TO_IONIZING_RADIATION	144	0.509424	1.12555	0.281437	0.495449	1	1290	tags=13%, list=9%, signal=14%	NA	NA	No	Not significant
GO_NEGATIVE_REGULATION_OF_CELL_MORPHOGENESIS_INVOLVED_IN_DIFFERENTIATION	88	0.529409	1.12459	0.292308	0.495623	1	1867	tags=24%, list=12%, signal=27%	NA	NA	No	Not significant
GO_REGULATION_OF_NUCLEOTIDE_BIOSYNTHETIC_PROCESS	30	0.596832	1.12486	0.350983	0.495775	1	691	tags=7%, list=5%, signal=7%	NA	NA	No	Not significant
GO_POTASSIUM_CHANNEL_ACTIVITY	91	0.52948	1.12462	0.287706	0.495823	1	1125	tags=12%, list=7%, signal=13%	NA	NA	No	Not significant
GO_REGULATION_OF_GTPASE_ACTIVITY	408	0.47961	1.12495	0.185263	0.495835	1	1788	tags=19%, list=12%, signal=21%	NA	NA	No	Not significant
GO_POSITIVE_REGULATION_OF_MRNA_CATABOLIC_PROCESS	44	0.57889	1.12523	0.311565	0.495949	1	1397	tags=16%, list=9%, signal=17%	NA	NA	No	Not significant
GO_SPINDLE_MIDZONE	33	0.592258	1.125	0.351931	0.495968	1	415	tags=6%, list=3%, signal=6%	NA	NA	No	Not significant
GO_INSULIN_SECRETION_INVOLVED_IN_CELLULAR_RESPONSE_TO_GLUCOSE_STIMULUS	57	0.561403	1.12465	0.300265	0.496009	1	2598	tags=35%, list=17%, signal=42%	NA	NA	No	Not significant
GO_CELLULAR_RESPONSE_TO_TOXIC_SUBSTANCE	199	0.500063	1.12507	0.264672	0.496083	1	1756	tags=20%, list=12%, signal=22%	NA	NA	No	Not significant
GO_ORGANELLAR_RIBOSOME	85	-0.624735	-1.58661	0.0045045	0.496363	1	3364	tags=60%, list=22%, signal=77%	NA	NA	No	Not significant
GO_FOREBRAIN_CELL_MIGRATION	45	0.574406	1.12413	0.335188	0.496475	1	1774	tags=24%, list=12%, signal=28%	NA	NA	No	Not significant
GO_GUANYL_NUCLEOTIDE_BINDING	344	0.486049	1.12317	0.222458	0.498503	1	2086	tags=20%, list=14%, signal=22%	NA	NA	No	Not significant
GO_TRNA_METHYLTRANSFERASE_ACTIVITY	31	-0.728798	-1.56232	0.025641	0.499845	1	2350	tags=29%, list=16%, signal=34%	NA	NA	No	Not significant
GO_RNA_POLYMERASE_CORE_ENZYME_BINDING	42	0.573906	1.12246	0.317483	0.499911	1	46	tags=2%, list=0%, signal=2%	NA	NA	No	Not significant
GO_RNA_METHYLATION	72	-0.666294	-1.64355	0.00431035	0.499936	0.999	3146	tags=43%, list=21%, signal=54%	NA	NA	No	Not significant
GO_NEGATIVE_REGULATION_OF_CELLULAR_PROTEIN_LOCALIZATION	98	0.530929	1.12176	0.29172	0.501312	1	1281	tags=16%, list=8%, signal=18%	NA	NA	No	Not significant
GO_STEROID_HORMONE_MEDIATED_SIGNALING_PATHWAY	157	0.508594	1.12155	0.273045	0.501532	1	1962	tags=19%, list=13%, signal=22%	NA	NA	No	Not significant
GO_PROTEIN_SERINE_THREONINE_TYROSINE_KINASE_ACTIVITY	43	-0.688934	-1.56915	0.034965	0.501952	1	796	tags=14%, list=5%, signal=15%	NA	NA	No	Not significant
GO_POSITIVE_REGULATION_OF_WNT_SIGNALING_PATHWAY	158	0.503926	1.12068	0.277381	0.503399	1	1532	tags=14%, list=10%, signal=15%	NA	NA	No	Not significant
GO_NERVE_DEVELOPMENT	57	0.558503	1.12052	0.307076	0.503474	1	2046	tags=37%, list=14%, signal=42%	NA	NA	No	Not significant
GO_POSITIVE_REGULATION_OF_SUPRAMOLECULAR_FIBER_ORGANIZATION	182	0.500551	1.12019	0.263158	0.503504	1	1436	tags=20%, list=10%, signal=22%	NA	NA	No	Not significant
GO_AMIDE_BINDING	270	0.494958	1.12023	0.239606	0.503685	1	2178	tags=18%, list=14%, signal=21%	NA	NA	No	Not significant
REACTOME_GOLGI_TO_ER_RETROGRADE_TRANSPORT	117	0.520111	1.12032	0.284689	0.503717	1	3238	tags=31%, list=21%, signal=39%	NA	NA	No	Not significant
GO_RNA_POLYMERASE_COMPLEX	99	0.528999	1.11987	0.289638	0.503744	1	12	tags=1%, list=0%, signal=1%	NA	NA	No	Not significant
GO_REGULATION_OF_EXTRINSIC_APOPTOTIC_SIGNALING_PATHWAY_IN_ABSENCE_OF_LIGAND	41	0.587352	1.11989	0.320334	0.503961	1	2700	tags=37%, list=18%, signal=44%	NA	NA	No	Not significant
GO_CYCLIN_DEPENDENT_PROTEIN_SERINE_THREONINE_KINASE_REGULATOR_ACTIVITY	42	-0.683615	-1.57255	0.0242215	0.504096	1	6	tags=2%, list=0%, signal=2%	NA	NA	No	Not significant
GO_CD4_POSITIVE_ALPHA_BETA_T_CELL_ACTIVATION	77	0.53994	1.11957	0.303268	0.504223	1	1968	tags=27%, list=13%, signal=31%	NA	NA	No	Not significant
GO_POSITIVE_REGULATION_OF_LYMPHOCYTE_MEDIATED_IMMUNITY	78	0.543162	1.11849	0.315995	0.506542	1	2958	tags=28%, list=20%, signal=35%	NA	NA	No	Not significant
GO_POSITIVE_REGULATION_OF_CYTOKINESIS	30	0.597738	1.11781	0.344333	0.507665	1	250	tags=3%, list=2%, signal=3%	NA	NA	No	Not significant
GO_EYE_MORPHOGENESIS	122	0.521655	1.11782	0.292453	0.507915	1	1685	tags=27%, list=11%, signal=30%	NA	NA	No	Not significant
GO_PEPTIDYL_SERINE_MODIFICATION	266	0.484896	1.117	0.263736	0.508577	1	1290	tags=14%, list=9%, signal=15%	NA	NA	No	Not significant
KEGG_P53_SIGNALING_PATHWAY	60	0.555732	1.11709	0.330729	0.508636	1	897	tags=18%, list=6%, signal=19%	NA	NA	No	Not significant
GO_TETRAPYRROLE_BINDING	99	0.521459	1.11713	0.305211	0.508793	1	1808	tags=15%, list=12%, signal=17%	NA	NA	No	Not significant
REACTOME_SIGNALLING_TO_ERKS	31	0.595913	1.11717	0.359942	0.508975	1	1237	tags=16%, list=8%, signal=18%	NA	NA	No	Not significant
GO_REGULATION_OF_SUPRAMOLECULAR_FIBER_ORGANIZATION	304	0.481957	1.11626	0.240682	0.510138	1	2028	tags=27%, list=13%, signal=30%	NA	NA	No	Not significant
GO_COATED_VESICLE_MEMBRANE	145	0.504883	1.11553	0.282172	0.510827	1	2041	tags=16%, list=14%, signal=18%	NA	NA	No	Not significant
GO_NEURAL_TUBE_PATTERNING	34	0.587712	1.1157	0.344538	0.510934	1	75	tags=6%, list=0%, signal=6%	NA	NA	No	Not significant
GO_ACTIN_FILAMENT_BUNDLE_ORGANIZATION	144	0.507042	1.11581	0.295238	0.510955	1	1870	tags=28%, list=12%, signal=31%	NA	NA	No	Not significant
GO_RESPONSE_TO_INTERLEUKIN_1	165	0.503188	1.11557	0.272189	0.511009	1	2001	tags=18%, list=13%, signal=21%	NA	NA	No	Not significant
GO_FATTY_ACID_METABOLIC_PROCESS	220	0.492456	1.11476	0.270455	0.512351	1	1557	tags=12%, list=10%, signal=13%	NA	NA	No	Not significant
GO_POSITIVE_REGULATION_OF_PROTEIN_LOCALIZATION_TO_NUCLEUS	67	0.543833	1.11451	0.315857	0.512705	1	2137	tags=16%, list=14%, signal=19%	NA	NA	No	Not significant
GO_MULTI_MULTICELLULAR_ORGANISM_PROCESS	177	0.502787	1.11411	0.289504	0.513401	1	2439	tags=27%, list=16%, signal=32%	NA	NA	No	Not significant
GO_CARDIAC_MUSCLE_CONTRACTION	112	0.523456	1.11393	0.317791	0.513585	1	1721	tags=20%, list=11%, signal=22%	NA	NA	No	Not significant
GO_NUCLEAR_TRANSCRIPTION_FACTOR_COMPLEX	178	0.500058	1.11377	0.276888	0.513697	1	1448	tags=9%, list=10%, signal=10%	NA	NA	No	Not significant
GO_MITOTIC_CELL_CYCLE_CHECKPOINT	162	0.502019	1.11314	0.293478	0.514851	1	966	tags=7%, list=6%, signal=7%	NA	NA	No	Not significant
GO_REGULATION_OF_INSULIN_SECRETION	138	0.504001	1.11288	0.280992	0.515219	1	2294	tags=25%, list=15%, signal=30%	NA	NA	No	Not significant
GO_REGULATION_OF_LAMELLIPODIUM_ORGANIZATION	42	0.570216	1.11261	0.341954	0.515324	1	2747	tags=40%, list=18%, signal=49%	NA	NA	No	Not significant
GO_MOLECULAR_ADAPTOR_ACTIVITY	195	0.492884	1.11265	0.275313	0.515506	1	2207	tags=24%, list=15%, signal=28%	NA	NA	No	Not significant
GO_POSITIVE_REGULATION_OF_ENDOCYTOSIS	86	0.531717	1.11194	0.311111	0.516676	1	1693	tags=22%, list=11%, signal=25%	NA	NA	No	Not significant
GO_HEART_VALVE_DEVELOPMENT	53	0.561153	1.11142	0.358871	0.517682	1	821	tags=25%, list=5%, signal=26%	NA	NA	No	Not significant
GO_ATPASE_BINDING	71	0.539642	1.11121	0.318653	0.517924	1	2733	tags=28%, list=18%, signal=34%	NA	NA	No	Not significant
PID_FAS_PATHWAY	37	0.583824	1.11109	0.324638	0.517956	1	1887	tags=24%, list=13%, signal=28%	NA	NA	No	Not significant
GO_TRANSPORTER_COMPLEX	258	0.481689	1.11088	0.274531	0.518157	1	1240	tags=10%, list=8%, signal=11%	NA	NA	No	Not significant
PID_SYNDECAN_2_PATHWAY	30	0.589815	1.11064	0.355422	0.51845	1	1668	tags=30%, list=11%, signal=34%	NA	NA	No	Not significant
GO_DNA_METHYLATION	58	-0.661317	-1.57352	0.0282258	0.518634	1	829	tags=10%, list=5%, signal=11%	NA	NA	No	Not significant
REACTOME_ASSOCIATION_OF_TRIC_CCT_WITH_TARGET_PROTEINS_DURING_BIOSYNTHESIS	38	0.580439	1.1104	0.366806	0.51874	1	618	tags=5%, list=4%, signal=5%	NA	NA	No	Not significant
GO_AMINO_ACID_TRANSMEMBRANE_TRANSPORT	74	0.534136	1.11009	0.347769	0.519286	1	863	tags=9%, list=6%, signal=10%	NA	NA	No	Not significant
GO_T_CELL_DIFFERENTIATION_INVOLVED_IN_IMMUNE_RESPONSE	58	0.553233	1.10972	0.332884	0.519607	1	1968	tags=31%, list=13%, signal=36%	NA	NA	No	Not significant
GO_RESPONSE_TO_COPPER_ION	34	0.582826	1.10975	0.360056	0.519817	1	1630	tags=26%, list=11%, signal=30%	NA	NA	No	Not significant
GO_NEGATIVE_REGULATION_OF_WNT_SIGNALING_PATHWAY	179	0.497495	1.10883	0.270239	0.521474	1	1981	tags=20%, list=13%, signal=22%	NA	NA	No	Not significant
GO_REGULATION_OF_SUBSTRATE_ADHESION_DEPENDENT_CELL_SPREADING	45	0.57444	1.10841	0.349185	0.521922	1	1088	tags=18%, list=7%, signal=19%	NA	NA	No	Not significant
REACTOME_CELLULAR_RESPONSES_TO_STRESS	363	0.474931	1.10851	0.223037	0.521972	1	1658	tags=10%, list=11%, signal=11%	NA	NA	No	Not significant
GO_GDP_BINDING	58	0.548962	1.10817	0.33425	0.522226	1	2063	tags=28%, list=14%, signal=32%	NA	NA	No	Not significant
GO_REGULATION_OF_PROTEIN_COMPLEX_ASSEMBLY	388	0.474317	1.1076	0.247368	0.52333	1	1668	tags=16%, list=11%, signal=17%	NA	NA	No	Not significant
GO_ZYMOGEN_ACTIVATION	43	0.576262	1.10729	0.357924	0.523827	1	1009	tags=21%, list=7%, signal=22%	NA	NA	No	Not significant
GO_DNA_BIOSYNTHETIC_PROCESS	178	0.497491	1.10687	0.30129	0.52456	1	1289	tags=10%, list=9%, signal=11%	NA	NA	No	Not significant
GO_POSITIVE_REGULATION_OF_CALCIUM_ION_TRANSPORT_INTO_CYTOSOL	43	0.568581	1.10651	0.354342	0.525183	1	1696	tags=28%, list=11%, signal=31%	NA	NA	No	Not significant
GO_REGULATION_OF_TRANSMEMBRANE_TRANSPORT	444	0.471479	1.10593	0.233299	0.525468	1	1919	tags=17%, list=13%, signal=19%	NA	NA	No	Not significant
GO_BONE_MINERALIZATION	101	0.526092	1.10604	0.324291	0.525472	1	1751	tags=24%, list=12%, signal=27%	NA	NA	No	Not significant
REACTOME_COLLAGEN_FORMATION	84	0.525594	1.10623	0.320413	0.525558	1	602	tags=23%, list=4%, signal=23%	NA	NA	No	Not significant
GO_PRESYNAPTIC_ACTIVE_ZONE	65	0.54478	1.10608	0.340249	0.525654	1	887	tags=22%, list=6%, signal=23%	NA	NA	No	Not significant
GO_REGULATION_OF_T_CELL_RECEPTOR_SIGNALING_PATHWAY	32	0.583814	1.10542	0.360414	0.526143	1	3812	tags=38%, list=25%, signal=50%	NA	NA	No	Not significant
GO_CLATHRIN_COATED_VESICLE	153	0.501894	1.10505	0.31716	0.526226	1	2261	tags=23%, list=15%, signal=27%	NA	NA	No	Not significant
GO_DEVELOPMENT_OF_PRIMARY_FEMALE_SEXUAL_CHARACTERISTICS	93	0.522043	1.10514	0.332051	0.526274	1	1417	tags=17%, list=9%, signal=19%	NA	NA	No	Not significant
GO_NEGATIVE_REGULATION_OF_CATABOLIC_PROCESS	256	0.479462	1.10543	0.272216	0.526383	1	1544	tags=11%, list=10%, signal=12%	NA	NA	No	Not significant
GO_MICROTUBULE	358	0.475437	1.10518	0.265393	0.526439	1	1695	tags=12%, list=11%, signal=14%	NA	NA	No	Not significant
GO_ACTIN_FILAMENT	92	0.520119	1.1047	0.319042	0.526527	1	1003	tags=16%, list=7%, signal=17%	NA	NA	No	Not significant
GO_MONOVALENT_INORGANIC_CATION_TRANSPORT	410	0.470882	1.10477	0.24895	0.526625	1	1542	tags=13%, list=10%, signal=14%	NA	NA	No	Not significant
GO_RESPONSE_TO_IRON_ION	31	0.587546	1.10445	0.361413	0.526864	1	2703	tags=35%, list=18%, signal=43%	NA	NA	No	Not significant
REACTOME_DETOXIFICATION_OF_REACTIVE_OXYGEN_SPECIES	34	0.589115	1.10431	0.353801	0.52691	1	2456	tags=26%, list=16%, signal=32%	NA	NA	No	Not significant
GO_CYTOPLASMIC_REGION	445	0.47271	1.10382	0.237696	0.52701	1	1696	tags=17%, list=11%, signal=18%	NA	NA	No	Not significant
GO_RRNA_BINDING	59	0.550285	1.10402	0.352168	0.52706	1	2740	tags=20%, list=18%, signal=25%	NA	NA	No	Not significant
PID_IL6_7_PATHWAY	44	0.562968	1.10407	0.344491	0.527204	1	1737	tags=30%, list=12%, signal=33%	NA	NA	No	Not significant
GO_AMINO_ACID_TRANSMEMBRANE_TRANSPORTER_ACTIVITY	62	0.545012	1.10383	0.359948	0.527254	1	863	tags=10%, list=6%, signal=10%	NA	NA	No	Not significant
GO_SKELETAL_MUSCLE_TISSUE_REGENERATION	30	0.599029	1.10286	0.377551	0.529058	1	1677	tags=17%, list=11%, signal=19%	NA	NA	No	Not significant
GO_LIPID_CATABOLIC_PROCESS	263	0.47893	1.10253	0.269441	0.529585	1	1529	tags=12%, list=10%, signal=13%	NA	NA	No	Not significant
GO_REGULATION_OF_DENDRITE_DEVELOPMENT	133	0.500809	1.10152	0.313772	0.53006	1	1387	tags=14%, list=9%, signal=15%	NA	NA	No	Not significant
GO_VOLTAGE_GATED_CALCIUM_CHANNEL_ACTIVITY	36	0.566795	1.10138	0.354749	0.530127	1	756	tags=8%, list=5%, signal=9%	NA	NA	No	Not significant
GO_TRICARBOXYLIC_ACID_CYCLE	33	-0.695525	-1.5522	0.0342466	0.530138	1	1847	tags=45%, list=12%, signal=52%	NA	NA	No	Not significant
PID_ERBB4_PATHWAY	35	0.584613	1.10158	0.354286	0.530182	1	896	tags=17%, list=6%, signal=18%	NA	NA	No	Not significant
GO_POSITIVE_REGULATION_OF_RELEASE_OF_SEQUESTERED_CALCIUM_ION_INTO_CYTOSOL	33	0.572321	1.10166	0.351664	0.530265	1	1660	tags=27%, list=11%, signal=31%	NA	NA	No	Not significant
GO_POSTSYNAPTIC_SPECIALIZATION_MEMBRANE	79	0.525778	1.10186	0.3219	0.530324	1	1902	tags=16%, list=13%, signal=19%	NA	NA	No	Not significant
GO_EXTRINSIC_APOPTOTIC_SIGNALING_PATHWAY_VIA_DEATH_DOMAIN_RECEPTORS	74	0.531299	1.10171	0.332021	0.530426	1	1746	tags=23%, list=12%, signal=26%	NA	NA	No	Not significant
GO_ENDOSOMAL_PART	451	0.468767	1.10201	0.248958	0.530529	1	2377	tags=22%, list=16%, signal=26%	NA	NA	No	Not significant
GO_REGULATION_OF_NEUROLOGICAL_SYSTEM_PROCESS	104	0.51752	1.10186	0.318519	0.53059	1	1924	tags=18%, list=13%, signal=21%	NA	NA	No	Not significant
GO_POSITIVE_REGULATION_OF_CALCIUM_ION_TRANSPORT	95	0.526608	1.10106	0.325183	0.530645	1	2104	tags=28%, list=14%, signal=33%	NA	NA	No	Not significant
REACTOME_TRANSCRIPTIONAL_REGULATION_BY_RUNX2	111	0.514919	1.10078	0.332506	0.53104	1	314	tags=5%, list=2%, signal=5%	NA	NA	No	Not significant
REACTOME_SIGNALING_BY_RAS_MUTANTS	52	0.555579	1.10025	0.34573	0.531729	1	2502	tags=31%, list=17%, signal=37%	NA	NA	No	Not significant
GO_REGULATION_OF_CD4_POSITIVE_ALPHA_BETA_T_CELL_DIFFERENTIATION	42	0.569786	1.10033	0.360115	0.531832	1	1876	tags=24%, list=12%, signal=27%	NA	NA	No	Not significant
GO_VESICLE_TARGETING	90	0.524457	1.10002	0.314536	0.532014	1	1712	tags=8%, list=11%, signal=9%	NA	NA	No	Not significant
GO_RESPONSE_TO_AMMONIUM_ION	101	0.51967	1.09952	0.338346	0.532899	1	1434	tags=12%, list=10%, signal=13%	NA	NA	No	Not significant
GO_HISTONE_DEACETYLASE_BINDING	97	0.523555	1.09938	0.335443	0.53295	1	522	tags=5%, list=3%, signal=5%	NA	NA	No	Not significant
GO_POSITIVE_REGULATION_OF_TUMOR_NECROSIS_FACTOR_SUPERFAMILY_CYTOKINE_PRODUCTION	64	0.540846	1.09909	0.331984	0.533067	1	2223	tags=34%, list=15%, signal=40%	NA	NA	No	Not significant
GO_BICARBONATE_TRANSPORT	36	0.583939	1.09914	0.36	0.533229	1	789	tags=14%, list=5%, signal=15%	NA	NA	No	Not significant
REACTOME_PHASE_0_RAPID_DEPOLARISATION	33	-0.717833	-1.57463	0.0224359	0.533334	1	1390	tags=18%, list=9%, signal=20%	NA	NA	No	Not significant
HALLMARK_REACTIVE_OXYGEN_SPECIES_PATHWAY	49	0.553807	1.09855	0.361111	0.533815	1	838	tags=16%, list=6%, signal=17%	NA	NA	No	Not significant
GO_BONE_CELL_DEVELOPMENT	30	0.588476	1.09858	0.367668	0.534017	1	1774	tags=20%, list=12%, signal=23%	NA	NA	No	Not significant
GO_GTPASE_ACTIVITY	282	0.478888	1.09824	0.274123	0.534294	1	2086	tags=20%, list=14%, signal=22%	NA	NA	No	Not significant
REACTOME_TNF_SIGNALING	41	0.570602	1.09788	0.369863	0.534333	1	2687	tags=39%, list=18%, signal=47%	NA	NA	No	Not significant
GO_POSITIVE_REGULATION_OF_DENDRITE_MORPHOGENESIS	35	0.579919	1.0979	0.362379	0.534565	1	1387	tags=14%, list=9%, signal=16%	NA	NA	No	Not significant
GO_SKELETAL_MUSCLE_CELL_DIFFERENTIATION	59	0.553454	1.098	0.339597	0.534607	1	1494	tags=20%, list=10%, signal=22%	NA	NA	No	Not significant
GO_CELLULAR_CARBOHYDRATE_METABOLIC_PROCESS	228	0.486091	1.0976	0.299774	0.534752	1	1508	tags=13%, list=10%, signal=14%	NA	NA	No	Not significant
GO_POSITIVE_REGULATION_OF_PROTEIN_COMPLEX_ASSEMBLY	224	0.479186	1.09746	0.291053	0.534795	1	1668	tags=15%, list=11%, signal=17%	NA	NA	No	Not significant
GO_RNA_METHYLTRANSFERASE_ACTIVITY	60	-0.6866	-1.6443	0	0.534852	0.999	3146	tags=47%, list=21%, signal=59%	NA	NA	No	Not significant
GO_ANTIOXIDANT_ACTIVITY	66	0.535663	1.09693	0.345578	0.535518	1	1744	tags=18%, list=12%, signal=20%	NA	NA	No	Not significant
GO_NEUROTRANSMITTER_UPTAKE	33	0.585872	1.09702	0.373199	0.535579	1	393	tags=6%, list=3%, signal=6%	NA	NA	No	Not significant
REACTOME_COLLAGEN_DEGRADATION	57	0.548612	1.09624	0.362652	0.536855	1	370	tags=19%, list=2%, signal=20%	NA	NA	No	Not significant
GO_APICAL_JUNCTION_ASSEMBLY	58	0.548767	1.09581	0.360215	0.537564	1	2273	tags=41%, list=15%, signal=49%	NA	NA	No	Not significant
GO_POSITIVE_REGULATION_OF_PLASMA_MEMBRANE_BOUNDED_CELL_PROJECTION_ASSEMBLY	91	0.521892	1.09542	0.332041	0.537964	1	1528	tags=14%, list=10%, signal=16%	NA	NA	No	Not significant
GO_PHOSPHATIDYLINOSITOL_BINDING	215	0.485829	1.09548	0.292849	0.538094	1	1741	tags=21%, list=12%, signal=23%	NA	NA	No	Not significant
GO_GLYCOSYL_COMPOUND_CATABOLIC_PROCESS	33	0.572416	1.09513	0.378492	0.538399	1	1574	tags=18%, list=10%, signal=20%	NA	NA	No	Not significant
GO_INTRINSIC_COMPONENT_OF_POSTSYNAPTIC_MEMBRANE	84	0.524392	1.09471	0.345758	0.539089	1	1902	tags=17%, list=13%, signal=19%	NA	NA	No	Not significant
GO_VOLTAGE_GATED_POTASSIUM_CHANNEL_ACTIVITY	61	0.536094	1.09441	0.354752	0.539502	1	1049	tags=11%, list=7%, signal=12%	NA	NA	No	Not significant
REACTOME_NONSENSE_MEDIATED_DECAY_NMD_INDEPENDENT_OF_THE_EXON_JUNCTION_COMPLEX_EJC	78	0.525902	1.09417	0.34413	0.539799	1	4653	tags=46%, list=31%, signal=66%	NA	NA	No	Not significant
GO_POSTSYNAPTIC_DENSITY_MEMBRANE	60	0.5385	1.0937	0.335589	0.54064	1	1902	tags=18%, list=13%, signal=21%	NA	NA	No	Not significant
PID_RHOA_REG_PATHWAY	46	0.56856	1.09351	0.365639	0.540818	1	1491	tags=33%, list=10%, signal=36%	NA	NA	No	Not significant
GO_POSITIVE_REGULATION_OF_CELLULAR_COMPONENT_BIOGENESIS	459	0.46522	1.09299	0.253918	0.541804	1	2047	tags=19%, list=14%, signal=21%	NA	NA	No	Not significant
GO_DRUG_CATABOLIC_PROCESS	76	0.519538	1.09262	0.341301	0.541838	1	2239	tags=21%, list=15%, signal=25%	NA	NA	No	Not significant
GO_INSULIN_SECRETION	168	0.489256	1.09271	0.320557	0.541889	1	2294	tags=23%, list=15%, signal=27%	NA	NA	No	Not significant
GO_REGULATION_OF_RELEASE_OF_CYTOCHROME_C_FROM_MITOCHONDRIA	45	0.555221	1.09279	0.362534	0.541977	1	833	tags=9%, list=6%, signal=9%	NA	NA	No	Not significant
[truncated: 1,993 more rows]
