# Supplementary material for: Breast cancer dormancy is associated with a 4NG1 state and not senescence
Source: NPJ Breast Cancer. 2021 Oct 27;7:140. doi: 10.1038/s41523-021-00347-0 (PMC8551199; doi:10.1038/s41523-021-00347-0)
Supplement: Supplementary file 2 — Supplementary Data 2 [file 41523_2021_347_MOESM2_ESM.xlsx]

## Sheet: Supp data 2 - GSESA interaction
NAME	SIZE	ES	NES	NOM.p.val	FDR.q.val	FWER.p.val	RANK.AT.MAX	LEADING.EDGE	Genes_in_core_enrichment	Genes_not_in_core_enrichment	Statistically_signficant	Cluster_name
REACTOME_MRNA_SPLICING	181	-0.558434	-2.18546	0	0	0	3607	tags=56%, list=24%, signal=73%	102	79	Yes	Spliceosome; transcription (n=40 gene sets)
REACTOME_MRNA_SPLICING_MINOR_PATHWAY	51	-0.683269	-2.19374	0	0	0	3009	tags=63%, list=20%, signal=78%	32	19	Yes	Spliceosome; transcription (n=40 gene sets)
REACTOME_S_PHASE	154	-0.57167	-2.19629	0	0	0	4266	tags=70%, list=28%, signal=96%	108	46	Yes	DNA replication (n=48 gene sets)
REACTOME_APOPTOTIC_CLEAVAGE_OF_CELLULAR_PROTEINS	37	-0.715189	-2.20059	0	0	0	1343	tags=35%, list=9%, signal=38%	13	24	Yes	Cell death (n=28 gene sets)
REACTOME_PROCESSING_OF_CAPPED_INTRON_CONTAINING_PRE_MRNA	230	-0.558179	-2.20141	0	0	0	3824	tags=59%, list=25%, signal=78%	136	94	Yes	RNA transport (n=39 gene sets)
REACTOME_SWITCHING_OF_ORIGINS_TO_A_POST_REPLICATIVE_STATE	84	-0.624285	-2.20204	0	0	0	4266	tags=71%, list=28%, signal=99%	60	24	Yes	DNA replication (n=48 gene sets)
GO_REGULATION_OF_CELL_CYCLE_G2_M_PHASE_TRANSITION	198	-0.560855	-2.20649	0	0	0	3470	tags=53%, list=23%, signal=67%	104	94	Yes	Mitosis (n=80 gene sets)
GO_RIBOSOME_ASSEMBLY	53	-0.680018	-2.21896	0	0	0	2906	tags=53%, list=19%, signal=65%	28	25	Yes	Ribosomal processes (n=59 gene sets)
REACTOME_MITOTIC_G2_G2_M_PHASES	181	-0.569172	-2.22037	0	0	0	3539	tags=57%, list=23%, signal=74%	104	77	Yes	Mitosis (n=80 gene sets)
REACTOME_MITOTIC_SPINDLE_CHECKPOINT	108	-0.605608	-2.23125	0	0	0	3376	tags=65%, list=22%, signal=83%	70	38	Yes	Mitosis (n=80 gene sets)
REACTOME_REGULATION_OF_MITOTIC_CELL_CYCLE	79	-0.64737	-2.2459	0	0	0	4266	tags=76%, list=28%, signal=105%	60	19	Yes	DNA replication (n=48 gene sets)
REACTOME_DNA_REPLICATION_PRE_INITIATION	80	-0.647959	-2.2461	0	0	0	4266	tags=78%, list=28%, signal=107%	62	18	Yes	DNA replication (n=48 gene sets)
GO_RNA_CATABOLIC_PROCESS	343	-0.539301	-2.24704	0	0	0	2743	tags=42%, list=18%, signal=50%	145	198	Yes	Ribosomal processes (n=59 gene sets)
REACTOME_RESOLUTION_OF_SISTER_CHROMATID_COHESION	117	-0.619123	-2.25116	0	0	0	3726	tags=72%, list=24%, signal=94%	84	33	Yes	Mitosis (n=80 gene sets)
REACTOME_M_PHASE	331	-0.545217	-2.27671	0	0	0	3813	tags=61%, list=25%, signal=80%	202	129	Yes	Mitosis (n=80 gene sets)
GO_RRNA_BINDING	59	-0.68649	-2.29584	0	0	0	2118	tags=46%, list=14%, signal=53%	27	32	Yes	Ribosomal processes (n=59 gene sets)
REACTOME_SIGNALING_BY_ROBO_RECEPTORS	190	-0.598002	-2.33255	0	0	0	2039	tags=45%, list=13%, signal=52%	86	104	Yes	Ribosomal processes (n=59 gene sets)
GO_CYTOSOLIC_PART	197	-0.59945	-2.33509	0	0	0	2145	tags=45%, list=14%, signal=51%	88	109	Yes	Ribosomal processes (n=59 gene sets)
REACTOME_MITOTIC_PROMETAPHASE	186	-0.602102	-2.34529	0	0	0	3121	tags=59%, list=20%, signal=73%	109	77	Yes	Mitosis (n=80 gene sets)
REACTOME_CELL_CYCLE_MITOTIC	467	-0.553344	-2.39036	0	0	0	3640	tags=59%, list=24%, signal=75%	275	192	Yes	Cell cycle; DNA repair (n=71 gene sets)
GO_TRANSLATIONAL_INITIATION	168	-0.626563	-2.39598	0	0	0	2158	tags=46%, list=14%, signal=53%	78	90	Yes	Ribosomal processes (n=59 gene sets)
GO_PROTEIN_TARGETING_TO_MEMBRANE	170	-0.617193	-2.40296	0	0	0	1541	tags=41%, list=10%, signal=45%	70	100	Yes	Ribosomal processes (n=59 gene sets)
REACTOME_DNA_REPLICATION	119	-0.655566	-2.41453	0	0	0	3621	tags=67%, list=24%, signal=87%	80	39	Yes	DNA replication (n=48 gene sets)
REACTOME_INFECTIOUS_DISEASE	337	-0.587244	-2.42593	0	0	0	3045	tags=50%, list=20%, signal=62%	170	167	Yes	RNA transport (n=39 gene sets)
GO_NUCLEAR_TRANSCRIBED_MRNA_CATABOLIC_PROCESS	180	-0.638185	-2.43903	0	0	0	1571	tags=39%, list=10%, signal=43%	70	110	Yes	Ribosomal processes (n=59 gene sets)
REACTOME_MITOTIC_METAPHASE_AND_ANAPHASE	188	-0.621332	-2.4419	0	0	0	3680	tags=67%, list=24%, signal=87%	126	62	Yes	Mitosis (n=80 gene sets)
HALLMARK_G2M_CHECKPOINT	191	-0.636371	-2.48714	0	0	0	3763	tags=71%, list=25%, signal=93%	136	55	Yes	Mitosis (n=80 gene sets)
REACTOME_ACTIVATION_OF_THE_MRNA_UPON_BINDING_OF_THE_CAP_BINDING_COMPLEX_AND_EIFS_AND_SUBSEQUENT_BINDING_TO_43S	54	-0.764882	-2.49273	0	0	0	2679	tags=78%, list=18%, signal=94%	42	12	Yes	Ribosomal processes (n=59 gene sets)
GO_LARGE_RIBOSOMAL_SUBUNIT	104	-0.691046	-2.49769	0	0	0	2594	tags=53%, list=17%, signal=63%	55	49	Yes	Ribosomal processes (n=59 gene sets)
GO_CYTOSOLIC_LARGE_RIBOSOMAL_SUBUNIT	47	-0.795346	-2.52017	0	0	0	2039	tags=72%, list=13%, signal=83%	34	13	Yes	Ribosomal processes (n=59 gene sets)
HALLMARK_MYC_TARGETS_V1	193	-0.643708	-2.53619	0	0	0	3515	tags=62%, list=23%, signal=80%	120	73	Yes	Mitosis (n=80 gene sets)
GO_SMALL_RIBOSOMAL_SUBUNIT	65	-0.76304	-2.57141	0	0	0	1171	tags=51%, list=8%, signal=55%	33	32	Yes	Ribosomal processes (n=59 gene sets)
REACTOME_REGULATION_OF_EXPRESSION_OF_SLITS_AND_ROBOS	148	-0.678511	-2.60802	0	0	0	2095	tags=54%, list=14%, signal=62%	80	68	Yes	Ribosomal processes (n=59 gene sets)
HALLMARK_E2F_TARGETS	195	-0.663964	-2.63435	0	0	0	3763	tags=76%, list=25%, signal=100%	149	46	Yes	Mitosis (n=80 gene sets)
GO_VIRAL_GENE_EXPRESSION	169	-0.680815	-2.64569	0	0	0	2644	tags=54%, list=17%, signal=65%	92	77	Yes	Spliceosome; transcription (n=40 gene sets)
REACTOME_RRNA_PROCESSING_IN_THE_NUCLEUS_AND_CYTOSOL	166	-0.695477	-2.67076	0	0	0	2622	tags=49%, list=17%, signal=59%	82	84	Yes	Ribosomal processes (n=59 gene sets)
GO_CYTOSOLIC_SMALL_RIBOSOMAL_SUBUNIT	37	-0.869549	-2.67802	0	0	0	1171	tags=76%, list=8%, signal=82%	28	9	Yes	Ribosomal processes (n=59 gene sets)
GO_RIBOSOME	203	-0.680757	-2.69099	0	0	0	2317	tags=50%, list=15%, signal=58%	112	91	Yes	Ribosomal processes (n=59 gene sets)
REACTOME_RRNA_PROCESSING	176	-0.689378	-2.70271	0	0	0	2622	tags=48%, list=17%, signal=57%	84	92	Yes	Ribosomal processes (n=59 gene sets)
REACTOME_TRANSLATION	271	-0.665378	-2.72343	0	0	0	2680	tags=53%, list=18%, signal=63%	143	128	Yes	Ribosomal processes (n=59 gene sets)
GO_PROTEIN_LOCALIZATION_TO_ENDOPLASMIC_RETICULUM	119	-0.763156	-2.73655	0	0	0	1518	tags=55%, list=10%, signal=61%	66	53	Yes	Ribosomal processes (n=59 gene sets)
GO_CYTOSOLIC_RIBOSOME	90	-0.782065	-2.74151	0	0	0	1504	tags=66%, list=10%, signal=72%	59	31	Yes	Ribosomal processes (n=59 gene sets)
GO_NUCLEAR_TRANSCRIBED_MRNA_CATABOLIC_PROCESS_NONSENSE_MEDIATED_DECAY	106	-0.765267	-2.74571	0	0	0	1529	tags=58%, list=10%, signal=64%	61	45	Yes	Ribosomal processes (n=59 gene sets)
REACTOME_INFLUENZA_INFECTION	131	-0.744473	-2.78323	0	0	0	2644	tags=68%, list=17%, signal=81%	89	42	Yes	RNA transport (n=39 gene sets)
REACTOME_SELENOAMINO_ACID_METABOLISM	96	-0.77354	-2.79247	0	0	0	1899	tags=69%, list=12%, signal=78%	66	30	Yes	Ribosomal processes (n=59 gene sets)
REACTOME_NONSENSE_MEDIATED_DECAY_NMD	98	-0.792683	-2.81672	0	0	0	1529	tags=63%, list=10%, signal=70%	62	36	Yes	Ribosomal processes (n=59 gene sets)
REACTOME_EUKARYOTIC_TRANSLATION_INITIATION	102	-0.783703	-2.82974	0	0	0	2229	tags=73%, list=15%, signal=84%	77	25	Yes	Ribosomal processes (n=59 gene sets)
GO_RIBOSOMAL_SUBUNIT	167	-0.722772	-2.83985	0	0	0	2798	tags=60%, list=18%, signal=73%	100	67	Yes	Ribosomal processes (n=59 gene sets)
GO_STRUCTURAL_CONSTITUENT_OF_RIBOSOME	137	-0.753854	-2.87154	0	0	0	2317	tags=60%, list=15%, signal=70%	82	55	Yes	Ribosomal processes (n=59 gene sets)
REACTOME_NONSENSE_MEDIATED_DECAY_NMD_INDEPENDENT_OF_THE_EXON_JUNCTION_COMPLEX_EJC	78	-0.830463	-2.88479	0	0	0	1504	tags=74%, list=10%, signal=82%	58	20	Yes	Ribosomal processes (n=59 gene sets)
GO_ESTABLISHMENT_OF_PROTEIN_LOCALIZATION_TO_ENDOPLASMIC_RETICULUM	96	-0.820393	-2.90386	0	0	0	1518	tags=68%, list=10%, signal=75%	65	31	Yes	Ribosomal processes (n=59 gene sets)
KEGG_RIBOSOME	71	-0.844049	-2.92202	0	0	0	1504	tags=79%, list=10%, signal=87%	56	15	Yes	Ribosomal processes (n=59 gene sets)
REACTOME_SRP_DEPENDENT_COTRANSLATIONAL_PROTEIN_TARGETING_TO_MEMBRANE	94	-0.834139	-2.93094	0	0	0	1518	tags=76%, list=10%, signal=83%	71	23	Yes	Ribosomal processes (n=59 gene sets)
GO_COTRANSLATIONAL_PROTEIN_TARGETING_TO_MEMBRANE	84	-0.833319	-2.94154	0	0	0	1518	tags=76%, list=10%, signal=84%	64	20	Yes	Ribosomal processes (n=59 gene sets)
REACTOME_ACTIVATION_OF_APC_C_AND_APC_C:CDC20_MEDIATED_DEGRADATION_OF_MITOTIC_PROTEINS	70	-0.633677	-2.15288	0	2.62533e-05	0.001	4266	tags=74%, list=28%, signal=103%	52	18	Yes	DNA replication (n=48 gene sets)
REACTOME_DNA_STRAND_ELONGATION	31	-0.732518	-2.16401	0	2.67138e-05	0.001	3515	tags=84%, list=23%, signal=109%	26	5	Yes	Cell cycle; DNA repair (n=71 gene sets)
REACTOME_THE_ROLE_OF_GTSE1_IN_G2_M_PROGRESSION_AFTER_G2_CHECKPOINT	68	-0.62983	-2.17124	0	2.71909e-05	0.001	3461	tags=65%, list=23%, signal=83%	44	24	Yes	DNA replication (n=48 gene sets)
REACTOME_CELL_CYCLE_CHECKPOINTS	254	-0.545029	-2.17707	0	2.76853e-05	0.001	3680	tags=63%, list=24%, signal=81%	159	95	Yes	Cell cycle; DNA repair (n=71 gene sets)
REACTOME_APC_C:CDH1_MEDIATED_DEGRADATION_OF_CDC20_AND_OTHER_APC_C:CDH1_TARGETED_PROTEINS_IN_LATE_MITOSIS_EARLY_G1	67	-0.628124	-2.14127	0	7.14508e-05	0.003	4266	tags=73%, list=28%, signal=101%	49	18	Yes	DNA replication (n=48 gene sets)
KEGG_SPLICEOSOME	120	-0.571666	-2.14154	0	7.26033e-05	0.003	3607	tags=60%, list=24%, signal=78%	72	48	Yes	Spliceosome; transcription (n=40 gene sets)
KEGG_DNA_REPLICATION	34	-0.724547	-2.14645	0	7.37935e-05	0.003	3515	tags=79%, list=23%, signal=103%	27	7	Yes	Cell cycle; DNA repair (n=71 gene sets)
REACTOME_RECRUITMENT_OF_NUMA_TO_MITOTIC_CENTROSOMES	85	-0.613311	-2.148	0	7.50234e-05	0.003	3077	tags=55%, list=20%, signal=69%	47	38	Yes	Mitosis (n=80 gene sets)
REACTOME_MITOTIC_G1_G1_S_PHASES	141	-0.564129	-2.14964	0	7.6295e-05	0.003	4266	tags=69%, list=28%, signal=95%	97	44	Yes	Cell cycle; DNA repair (n=71 gene sets)
GO_RIBOSOMAL_SMALL_SUBUNIT_BIOGENESIS	55	-0.645219	-2.13342	0	0.000115014	0.005	2796	tags=47%, list=18%, signal=58%	26	29	Yes	Ribosomal processes (n=59 gene sets)
REACTOME_ORC1_REMOVAL_FROM_CHROMATIN	65	-0.63118	-2.13432	0	0.000116811	0.005	4266	tags=74%, list=28%, signal=102%	48	17	Yes	DNA replication (n=48 gene sets)
GO_POLYSOME	61	-0.646877	-2.12562	0	0.000156275	0.007	2232	tags=49%, list=15%, signal=57%	30	31	Yes	Ribosomal processes (n=59 gene sets)
REACTOME_ASSEMBLY_OF_THE_PRE_REPLICATIVE_COMPLEX	64	-0.638873	-2.12872	0	0.000158643	0.007	4266	tags=77%, list=28%, signal=106%	49	15	Yes	DNA replication (n=48 gene sets)
GO_ANAPHASE_PROMOTING_COMPLEX_DEPENDENT_CATABOLIC_PROCESS	76	-0.61854	-2.10695	0	0.000199044	0.009	4266	tags=75%, list=28%, signal=104%	57	19	Yes	DNA replication (n=48 gene sets)
REACTOME_AURKA_ACTIVATION_BY_TPX2	70	-0.623066	-2.09959	0	0.000215595	0.01	3077	tags=59%, list=20%, signal=73%	41	29	Yes	Mitosis (n=80 gene sets)
REACTOME_CDK_MEDIATED_PHOSPHORYLATION_AND_REMOVAL_OF_CDC6	67	-0.623425	-2.0997	0	0.00021872	0.01	4266	tags=73%, list=28%, signal=101%	49	18	Yes	DNA replication (n=48 gene sets)
GO_PRECATALYTIC_SPLICEOSOME	44	-0.669239	-2.09631	0	0.000230084	0.011	2743	tags=55%, list=18%, signal=66%	27	17	Yes	Spliceosome; transcription (n=40 gene sets)
GO_CONDENSED_CHROMOSOME_CENTROMERIC_REGION	110	-0.566753	-2.09771	0	0.000233325	0.011	2746	tags=49%, list=18%, signal=59%	54	56	Yes	Mitosis (n=80 gene sets)
REACTOME_MITOCHONDRIAL_TRANSLATION	94	-0.589518	-2.08799	0	0.000248075	0.012	3722	tags=50%, list=24%, signal=66%	47	47	Yes	Ribosomal processes (n=59 gene sets)
REACTOME_CENTROSOME_MATURATION	77	-0.595403	-2.07323	0	0.000323159	0.016	3077	tags=53%, list=20%, signal=66%	41	36	Yes	Mitosis (n=80 gene sets)
GO_CATALYTIC_STEP_2_SPLICEOSOME	83	-0.597954	-2.07454	0	0.000327526	0.016	2664	tags=46%, list=17%, signal=55%	42	41	Yes	Spliceosome; transcription (n=40 gene sets)
GO_ORGANELLAR_RIBOSOME	85	-0.593601	-2.06866	0	0.000372743	0.019	2975	tags=42%, list=19%, signal=52%	36	49	Yes	Ribosomal processes (n=59 gene sets)
GO_DNA_REPLICATION	259	-0.508473	-2.06958	0	0.000377648	0.019	3757	tags=54%, list=25%, signal=70%	140	119	Yes	Cell cycle; DNA repair (n=71 gene sets)
GO_MITOCHONDRIAL_TRANSLATIONAL_TERMINATION	89	-0.582633	-2.06017	0	0.000401097	0.021	3914	tags=52%, list=26%, signal=69%	46	43	Yes	Ribosomal processes (n=59 gene sets)
REACTOME_RHO_GTPASES_ACTIVATE_FORMINS	129	-0.553908	-2.06327	0	0.00040624	0.021	3376	tags=60%, list=22%, signal=76%	77	52	Yes	Mitosis (n=80 gene sets)
GO_ATP_DEPENDENT_CHROMATIN_REMODELING	66	-0.609842	-2.05355	0	0.000429444	0.023	4088	tags=59%, list=27%, signal=80%	39	27	Yes	Mitosis (n=80 gene sets)
REACTOME_METABOLISM_OF_NON_CODING_RNA	51	-0.636652	-2.05407	0	0.000434812	0.023	3711	tags=71%, list=24%, signal=93%	36	15	Yes	RNA transport (n=39 gene sets)
GO_U2_TYPE_SPLICEOSOMAL_COMPLEX	79	-0.596692	-2.0517	0	0.000480277	0.025	3607	tags=56%, list=24%, signal=73%	44	35	Yes	Spliceosome; transcription (n=40 gene sets)
REACTOME_HOST_INTERACTIONS_OF_HIV_FACTORS	118	-0.552643	-2.03537	0	0.000558358	0.031	4289	tags=68%, list=28%, signal=94%	80	38	Yes	RNA transport (n=39 gene sets)
GO_CILIARY_BASAL_BODY_PLASMA_MEMBRANE_DOCKING	90	-0.573796	-2.03547	0	0.000564851	0.031	3077	tags=49%, list=20%, signal=61%	44	46	Yes	Mitosis (n=80 gene sets)
GO_ESTABLISHMENT_OF_PROTEIN_LOCALIZATION_TO_MEMBRANE	290	-0.492344	-2.03657	0	0.000571496	0.031	2095	tags=34%, list=14%, signal=38%	98	192	Yes	Ribosomal processes (n=59 gene sets)
GO_DNA_REPLICATION_INITIATION	35	-0.687019	-2.03667	0	0.000578299	0.031	3621	tags=69%, list=24%, signal=90%	24	11	Yes	Cell cycle; DNA repair (n=71 gene sets)
GO_SPLICEOSOMAL_TRI_SNRNP_COMPLEX	30	-0.700574	-2.03989	0	0.000585267	0.031	2743	tags=57%, list=18%, signal=69%	17	13	Yes	Spliceosome; transcription (n=40 gene sets)
REACTOME_DECTIN_1_MEDIATED_NONCANONICAL_NF_KB_SIGNALING	57	-0.609344	-2.02233	0	0.000707749	0.04	4266	tags=67%, list=28%, signal=92%	38	19	Yes	DNA replication (n=48 gene sets)
REACTOME_AUF1_HNRNP_D0_BINDS_AND_DESTABILIZES_MRNA	50	-0.641545	-2.02141	0	0.000725772	0.042	4266	tags=76%, list=28%, signal=105%	38	12	Yes	DNA replication (n=48 gene sets)
PID_MYC_ACTIV_PATHWAY	74	-0.582269	-2.02152	0	0.000733927	0.042	3509	tags=58%, list=23%, signal=75%	43	31	Yes	Mitosis (n=80 gene sets)
REACTOME_SIGNALING_BY_INSULIN_RECEPTOR	69	0.678149	2.08655	0	0.000773899	0.002	2764	tags=42%, list=18%, signal=51%	29	40	Yes	Lipid and alcohol metabolism (n=49 gene sets)
GO_CONDENSED_CHROMOSOME	202	-0.521034	-2.01396	0	0.000800062	0.047	3039	tags=46%, list=20%, signal=57%	93	109	Yes	Cell cycle; DNA repair (n=71 gene sets)
REACTOME_VIRAL_MESSENGER_RNA_SYNTHESIS	41	-0.638809	-2.00393	0	0.000939073	0.056	3711	tags=71%, list=24%, signal=93%	29	12	Yes	RNA transport (n=39 gene sets)
REACTOME_ACTIVATION_OF_THE_PRE_REPLICATIVE_COMPLEX	32	-0.679524	-1.99846	0	0.0010107	0.059	4104	tags=78%, list=27%, signal=107%	25	7	Yes	Cell cycle; DNA repair (n=71 gene sets)
REACTOME_NUCLEAR_ENVELOPE_BREAKDOWN	51	-0.622968	-1.99678	0	0.00103212	0.061	3711	tags=67%, list=24%, signal=88%	34	17	Yes	RNA transport (n=39 gene sets)
GO_RNA_SPLICING_VIA_TRANSESTERIFICATION_REACTIONS	309	-0.476118	-1.99392	0	0.00108436	0.065	3873	tags=49%, list=25%, signal=65%	152	157	Yes	Spliceosome; transcription (n=40 gene sets)
GO_MICROTUBULE_ORGANIZING_CENTER_PART	167	-0.517802	-1.99232	0	0.00110499	0.067	3111	tags=41%, list=20%, signal=51%	68	99	Yes	Mitosis (n=80 gene sets)
GO_HISTONE_EXCHANGE	43	-0.641813	-1.98821	0	0.00114855	0.071	3671	tags=60%, list=24%, signal=79%	28	15	Yes	Mitosis (n=80 gene sets)
KEGG_NOD_LIKE_RECEPTOR_SIGNALING_PATHWAY	54	-0.600344	-1.98837	0	0.00116027	0.071	1618	tags=26%, list=11%, signal=29%	14	40	Yes	Cell death (n=28 gene sets)
GO_TRANSLATIONAL_TERMINATION	102	-0.550546	-1.9887	0	0.00117223	0.071	3914	tags=48%, list=26%, signal=64%	49	53	Yes	Ribosomal processes (n=59 gene sets)
GO_DNA_REPLICATION_INDEPENDENT_NUCLEOSOME_ORGANIZATION	44	-0.637928	-1.98699	0	0.00118627	0.075	3671	tags=66%, list=24%, signal=87%	29	15	Yes	Mitosis (n=80 gene sets)
REACTOME_RECYCLING_PATHWAY_OF_L1	41	-0.645321	-1.987	0	0.00119813	0.075	2199	tags=46%, list=14%, signal=54%	19	22	Yes	Mitosis (n=80 gene sets)
REACTOME_VIF_MEDIATED_DEGRADATION_OF_APOBEC3G	49	-0.617256	-1.97976	0	0.00136914	0.085	4266	tags=71%, list=28%, signal=99%	35	14	Yes	DNA replication (n=48 gene sets)
GO_CHROMATIN_REMODELING_AT_CENTROMERE	36	-0.667989	-1.97866	0	0.00137059	0.086	4046	tags=72%, list=26%, signal=98%	26	10	Yes	Mitosis (n=80 gene sets)
GO_RIBOSOME_BIOGENESIS	253	-0.485363	-1.97177	0	0.00138258	0.094	3275	tags=40%, list=21%, signal=50%	102	151	Yes	Ribosomal processes (n=59 gene sets)
GO_CHROMOSOME_CENTROMERIC_REGION	184	-0.504328	-1.97413	0	0.00138976	0.09	3420	tags=53%, list=22%, signal=68%	98	86	Yes	Mitosis (n=80 gene sets)
GO_CYTOPLASMIC_TRANSLATION	83	-0.562336	-1.97204	0	0.00139515	0.094	2440	tags=47%, list=16%, signal=56%	39	44	Yes	Ribosomal processes (n=59 gene sets)
REACTOME_ACTIVATION_OF_NF_KAPPAB_IN_B_CELLS	62	-0.587988	-1.97144	0	0.00139689	0.096	4266	tags=66%, list=28%, signal=91%	41	21	Yes	DNA replication (n=48 gene sets)
REACTOME_REGULATION_OF_RAS_BY_GAPS	62	-0.594428	-1.97436	0	0.0014021	0.089	4266	tags=68%, list=28%, signal=94%	42	20	Yes	DNA replication (n=48 gene sets)
GO_SPLICEOSOMAL_COMPLEX	163	-0.506215	-1.97423	0	0.001403	0.09	3471	tags=46%, list=23%, signal=59%	78	85	Yes	Spliceosome; transcription (n=40 gene sets)
REACTOME_GLYCOLYSIS	68	-0.586826	-1.97369	0	0.00140549	0.092	3340	tags=56%, list=22%, signal=71%	38	30	Yes	RNA transport (n=39 gene sets)
PID_PLK1_PATHWAY	45	-0.62482	-1.97217	0	0.00140795	0.094	3088	tags=64%, list=20%, signal=81%	29	16	Yes	Mitosis (n=80 gene sets)
REACTOME_REGULATION_OF_PLK1_ACTIVITY_AT_G2_M_TRANSITION	84	-0.562119	-1.9722	0	0.00142099	0.094	3081	tags=52%, list=20%, signal=65%	44	40	Yes	Mitosis (n=80 gene sets)
GO_REPLICATION_FORK	64	-0.587763	-1.96946	0	0.00142413	0.098	3727	tags=66%, list=24%, signal=86%	42	22	Yes	Cell cycle; DNA repair (n=71 gene sets)
GO_TRANSLATIONAL_ELONGATION	129	-0.515802	-1.96917	0	0.0014255	0.099	3722	tags=50%, list=24%, signal=66%	65	64	Yes	Ribosomal processes (n=59 gene sets)
REACTOME_METABOLISM_OF_AMINO_ACIDS_AND_DERIVATIVES	314	-0.473611	-1.96315	0	0.00143993	0.102	1837	tags=30%, list=12%, signal=34%	95	219	Yes	DNA replication (n=48 gene sets)
REACTOME_NEGATIVE_REGULATION_OF_NOTCH4_SIGNALING	50	-0.609658	-1.9643	0	0.00145245	0.102	4266	tags=74%, list=28%, signal=102%	37	13	Yes	DNA replication (n=48 gene sets)
GO_PROTON_TRANSPORTING_TWO_SECTOR_ATPASE_COMPLEX	30	0.803642	2.10497	0	0.0015478	0.002	1505	tags=40%, list=10%, signal=44%	12	18	Yes	Membrane transporters (n=26 gene sets)
REACTOME_ANCHORING_OF_THE_BASAL_BODY_TO_THE_PLASMA_MEMBRANE	92	-0.548044	-1.95901	0	0.00155666	0.113	3077	tags=48%, list=20%, signal=60%	44	48	Yes	Mitosis (n=80 gene sets)
GO_CELL_CYCLE_G2_M_PHASE_TRANSITION	251	-0.485061	-1.9594	0	0.00155715	0.112	3632	tags=51%, list=24%, signal=66%	128	123	Yes	Mitosis (n=80 gene sets)
GO_MITOTIC_SISTER_CHROMATID_SEGREGATION	139	-0.519909	-1.9466	0	0.00184959	0.135	3329	tags=49%, list=22%, signal=62%	68	71	Yes	Mitosis (n=80 gene sets)
REACTOME_HDR_THROUGH_HOMOLOGOUS_RECOMBINATION_HRR	64	-0.578603	-1.94373	0	0.00192269	0.142	4099	tags=66%, list=27%, signal=89%	42	22	Yes	Cell cycle; DNA repair (n=71 gene sets)
REACTOME_FBXL7_DOWN_REGULATES_AURKA_DURING_MITOTIC_ENTRY_AND_IN_EARLY_MITOSIS	49	-0.611462	-1.9376	0	0.00199447	0.147	4266	tags=71%, list=28%, signal=99%	35	14	Yes	DNA replication (n=48 gene sets)
GO_DNA_TEMPLATED_TRANSCRIPTION_TERMINATION	71	-0.570954	-1.93581	0	0.00202339	0.151	3271	tags=51%, list=21%, signal=64%	40	31	Yes	Spliceosome; transcription (n=40 gene sets)
GO_NEGATIVE_REGULATION_OF_RNA_METABOLIC_PROCESS	45	-0.608632	-1.93583	0	0.00203998	0.151	2356	tags=40%, list=15%, signal=47%	18	27	Yes	Spliceosome; transcription (n=40 gene sets)
GO_SPINDLE_POLE	145	-0.504355	-1.93411	0	0.00207634	0.157	2809	tags=43%, list=18%, signal=53%	63	82	Yes	Mitosis (n=80 gene sets)
GO_MITOCHONDRIAL_TRANSLATION	134	-0.517228	-1.93422	0	0.0020808	0.156	3914	tags=46%, list=26%, signal=62%	62	72	Yes	Ribosomal processes (n=59 gene sets)
REACTOME_INTERACTIONS_OF_VPR_WITH_HOST_CELLULAR_PROTEINS	34	-0.652779	-1.93037	0.00546448	0.00213115	0.161	3711	tags=74%, list=24%, signal=97%	25	9	Yes	RNA transport (n=39 gene sets)
REACTOME_SUMOYLATION_OF_DNA_REPLICATION_PROTEINS	43	-0.608685	-1.92868	0	0.00213305	0.164	3711	tags=70%, list=24%, signal=92%	30	13	Yes	RNA transport (n=39 gene sets)
GO_MITOTIC_NUCLEAR_DIVISION	256	-0.47085	-1.92923	0	0.00213814	0.163	3329	tags=45%, list=22%, signal=56%	115	141	Yes	Mitosis (n=80 gene sets)
KEGG_PATHOGENIC_ESCHERICHIA_COLI_INFECTION	50	-0.595954	-1.92118	0	0.00225971	0.178	2071	tags=38%, list=14%, signal=44%	22	28	Yes	Mitosis (n=80 gene sets)
GO_SITE_OF_DNA_DAMAGE	64	-0.577055	-1.92534	0	0.0022701	0.174	3060	tags=45%, list=20%, signal=56%	29	35	Yes	Cell cycle; DNA repair (n=71 gene sets)
GO_CENTRIOLE	125	-0.515975	-1.92265	0	0.0022707	0.176	3078	tags=44%, list=20%, signal=55%	55	70	Yes	Mitosis (n=80 gene sets)
REACTOME_DEGRADATION_OF_GLI1_BY_THE_PROTEASOME	54	-0.580458	-1.92364	0	0.00227653	0.175	4266	tags=67%, list=28%, signal=92%	36	18	Yes	DNA replication (n=48 gene sets)
REACTOME_DOWNSTREAM_SIGNALING_EVENTS_OF_B_CELL_RECEPTOR_BCR	75	-0.562317	-1.92156	0	0.00227683	0.178	4266	tags=64%, list=28%, signal=88%	48	27	Yes	DNA replication (n=48 gene sets)
REACTOME_SCF_SKP2_MEDIATED_DEGRADATION_OF_P27_P21	55	-0.585243	-1.91806	0	0.00228193	0.181	4266	tags=75%, list=28%, signal=103%	41	14	Yes	DNA replication (n=48 gene sets)
GO_TYPE_2_IMMUNE_RESPONSE	31	-0.664135	-1.91637	0	0.0022929	0.185	1530	tags=26%, list=10%, signal=29%	8	23	Yes	Cell death (n=28 gene sets)
REACTOME_INTERACTIONS_OF_REV_WITH_HOST_CELLULAR_PROTEINS	34	-0.649061	-1.91816	0.00558659	0.00229896	0.181	3711	tags=76%, list=24%, signal=101%	26	8	Yes	RNA transport (n=39 gene sets)
GO_MATURATION_OF_SSU_RRNA_FROM_TRICISTRONIC_RRNA_TRANSCRIPT_SSU_RRNA_5_8S_RRNA_LSU_RRNA_	33	-0.659846	-1.9168	0	0.00230976	0.185	2635	tags=39%, list=17%, signal=48%	13	20	Yes	Ribosomal processes (n=59 gene sets)
GO_CHROMOSOMAL_REGION	314	-0.465237	-1.91308	0	0.00235334	0.191	3836	tags=52%, list=25%, signal=68%	164	150	Yes	Cell cycle; DNA repair (n=71 gene sets)
REACTOME_G2_M_CHECKPOINTS	136	-0.51288	-1.91015	0	0.00242492	0.196	3624	tags=59%, list=24%, signal=76%	80	56	Yes	Cell cycle; DNA repair (n=71 gene sets)
REACTOME_HOMOLOGOUS_DNA_PAIRING_AND_STRAND_EXCHANGE	42	-0.61832	-1.90965	0	0.00242919	0.198	3559	tags=64%, list=23%, signal=84%	27	15	Yes	Cell cycle; DNA repair (n=71 gene sets)
GO_ATP_HYDROLYSIS_COUPLED_CATION_TRANSMEMBRANE_TRANSPORT	44	0.703941	1.9887	0	0.00278548	0.031	1505	tags=30%, list=10%, signal=33%	13	31	Yes	Membrane transporters (n=26 gene sets)
REACTOME_GLOBAL_GENOME_NUCLEOTIDE_EXCISION_REPAIR_GG_NER	79	-0.538465	-1.89936	0	0.00281133	0.231	3270	tags=46%, list=21%, signal=58%	36	43	Yes	Cell cycle; DNA repair (n=71 gene sets)
GO_DNA_DEPENDENT_DNA_REPLICATION	139	-0.507269	-1.90078	0	0.00282056	0.231	3515	tags=55%, list=23%, signal=70%	80	59	Yes	Cell cycle; DNA repair (n=71 gene sets)
GO_PROTEIN_LOCALIZATION_TO_CHROMOSOME	77	-0.545447	-1.90135	0	0.00284056	0.231	2875	tags=47%, list=19%, signal=57%	36	41	Yes	Cell cycle; DNA repair (n=71 gene sets)
GO_CELLULAR_LIPID_CATABOLIC_PROCESS	184	0.585136	2.00382	0	0.00290531	0.025	2982	tags=47%, list=20%, signal=58%	87	97	Yes	Lipid and alcohol metabolism (n=49 gene sets)
GO_PH_REDUCTION	46	0.706855	2.02067	0	0.00293466	0.014	1944	tags=43%, list=13%, signal=50%	20	26	Yes	Membrane transporters (n=26 gene sets)
GO_ACTIVE_ION_TRANSMEMBRANE_TRANSPORTER_ACTIVITY	51	0.687449	2.03605	0	0.00312247	0.011	1505	tags=29%, list=10%, signal=33%	15	36	Yes	Membrane transporters (n=26 gene sets)
HALLMARK_ADIPOGENESIS	194	0.57786	1.99088	0	0.00313366	0.031	2496	tags=35%, list=16%, signal=41%	67	127	Yes	Lipid and alcohol metabolism (n=49 gene sets)
GO_NEGATIVE_REGULATION_OF_CELL_CYCLE_G2_M_PHASE_TRANSITION	93	-0.528429	-1.89127	0	0.00318212	0.257	4266	tags=63%, list=28%, signal=88%	59	34	Yes	DNA replication (n=48 gene sets)
GO_LIPID_OXIDATION	97	0.626086	2.00482	0	0.00325975	0.024	2982	tags=53%, list=20%, signal=65%	51	46	Yes	Lipid and alcohol metabolism (n=49 gene sets)
REACTOME_DEGRADATION_OF_DVL	53	-0.586062	-1.88893	0	0.00332742	0.27	4266	tags=68%, list=28%, signal=94%	36	17	Yes	DNA replication (n=48 gene sets)
PID_AURORA_B_PATHWAY	36	-0.639021	-1.88871	0	0.00333639	0.273	3038	tags=67%, list=20%, signal=83%	24	12	Yes	Mitosis (n=80 gene sets)
GO_INSULIN_RECEPTOR_SIGNALING_PATHWAY	130	0.591584	1.96853	0	0.0034465	0.043	1786	tags=27%, list=12%, signal=30%	35	95	Yes	Lipid and alcohol metabolism (n=49 gene sets)
KEGG_PROTEASOME	41	-0.611646	-1.88409	0.00297619	0.0035264	0.286	4266	tags=76%, list=28%, signal=105%	31	10	Yes	DNA replication (n=48 gene sets)
REACTOME_TP53_REGULATES_TRANSCRIPTION_OF_DNA_REPAIR_GENES	60	-0.572451	-1.88413	0	0.00355039	0.286	3598	tags=58%, list=24%, signal=76%	35	25	Yes	Spliceosome; transcription (n=40 gene sets)
GO_LIPID_CATABOLIC_PROCESS	272	0.560544	2.00555	0	0.00359575	0.022	2193	tags=36%, list=14%, signal=41%	97	175	Yes	Lipid and alcohol metabolism (n=49 gene sets)
REACTOME_STABILIZATION_OF_P53	51	-0.593796	-1.87996	0	0.00371057	0.303	4266	tags=71%, list=28%, signal=98%	36	15	Yes	DNA replication (n=48 gene sets)
GO_ORGANELLAR_LARGE_RIBOSOMAL_SUBUNIT	56	-0.575659	-1.88013	0	0.00372548	0.303	3695	tags=48%, list=24%, signal=63%	27	29	Yes	Ribosomal processes (n=59 gene sets)
REACTOME_APOPTOTIC_EXECUTION_PHASE	51	-0.587862	-1.8792	0	0.0037364	0.305	1397	tags=31%, list=9%, signal=34%	16	35	Yes	Cell death (n=28 gene sets)
REACTOME_FORMATION_OF_THE_EARLY_ELONGATION_COMPLEX	32	-0.652861	-1.87753	0	0.00377122	0.309	3009	tags=56%, list=20%, signal=70%	18	14	Yes	Spliceosome; transcription (n=40 gene sets)
GO_STEROID_HORMONE_RECEPTOR_ACTIVITY	48	0.678622	1.96016	0	0.00377504	0.051	1464	tags=27%, list=10%, signal=30%	13	35	Yes	Lipid and alcohol metabolism (n=49 gene sets)
KEGG_LYSOSOME	110	0.601198	1.94794	0	0.00379514	0.06	2352	tags=40%, list=15%, signal=47%	44	66	Yes	Membrane transporters (n=26 gene sets)
GO_KINETOCHORE	127	-0.50072	-1.8738	0	0.00390603	0.321	2886	tags=47%, list=19%, signal=58%	60	67	Yes	Mitosis (n=80 gene sets)
KEGG_RETINOL_METABOLISM	34	0.729629	1.95002	0	0.00398002	0.059	1075	tags=24%, list=7%, signal=25%	8	26	Yes	Lipid and alcohol metabolism (n=49 gene sets)
DORMANCY_CHENG-ET-AL_ACTIVATION	45	0.673014	1.94321	0	0.00402845	0.068	3121	tags=60%, list=20%, signal=75%	27	18	Yes	Lipid and alcohol metabolism (n=49 gene sets)
REACTOME_REGULATION_OF_MRNA_STABILITY_BY_PROTEINS_THAT_BIND_AU_RICH_ELEMENTS	80	-0.546038	-1.87055	0	0.004057	0.331	4266	tags=64%, list=28%, signal=88%	51	29	Yes	DNA replication (n=48 gene sets)
REACTOME_ACTIVATION_OF_ATR_IN_RESPONSE_TO_REPLICATION_STRESS	37	-0.625905	-1.86881	0	0.00407311	0.333	4120	tags=70%, list=27%, signal=96%	26	11	Yes	Cell cycle; DNA repair (n=71 gene sets)
GO_TRANSFERRIN_TRANSPORT	35	0.722452	1.94089	0	0.00407446	0.074	1505	tags=40%, list=10%, signal=44%	14	21	Yes	Membrane transporters (n=26 gene sets)
GO_U2_TYPE_CATALYTIC_STEP_2_SPLICEOSOME	30	-0.637259	-1.86787	0	0.0040857	0.337	2602	tags=53%, list=17%, signal=64%	16	14	Yes	Spliceosome; transcription (n=40 gene sets)
GO_TELOMERIC_DNA_BINDING	35	-0.622856	-1.86894	0	0.00409939	0.333	2843	tags=46%, list=19%, signal=56%	16	19	Yes	Cell cycle; DNA repair (n=71 gene sets)
REACTOME_CARBOXYTERMINAL_POST_TRANSLATIONAL_MODIFICATIONS_OF_TUBULIN	33	-0.63813	-1.86318	0	0.00425958	0.349	2984	tags=42%, list=20%, signal=53%	14	19	Yes	Mitosis (n=80 gene sets)
REACTOME_TRANSPORT_OF_MATURE_TRANSCRIPT_TO_CYTOPLASM	77	-0.548602	-1.86177	0	0.00438564	0.358	3860	tags=60%, list=25%, signal=80%	46	31	Yes	RNA transport (n=39 gene sets)
GO_SINGLE_STRANDED_DNA_BINDING	101	-0.520806	-1.85816	0	0.00452853	0.37	3823	tags=54%, list=25%, signal=72%	55	46	Yes	Cell cycle; DNA repair (n=71 gene sets)
GO_SITE_OF_DOUBLE_STRAND_BREAK	52	-0.572561	-1.85577	0	0.00465995	0.384	3060	tags=44%, list=20%, signal=55%	23	29	Yes	Cell cycle; DNA repair (n=71 gene sets)
REACTOME_RNA_POLYMERASE_II_TRANSCRIPTION_TERMINATION	62	-0.553235	-1.85311	0	0.00477147	0.395	3860	tags=58%, list=25%, signal=77%	36	26	Yes	Spliceosome; transcription (n=40 gene sets)
GO_RIBONUCLEOPROTEIN_COMPLEX_BIOGENESIS	407	-0.439423	-1.85097	0	0.004892	0.405	3275	tags=39%, list=21%, signal=48%	157	250	Yes	Ribosomal processes (n=59 gene sets)
REACTOME_HIV_INFECTION	211	-0.470318	-1.84994	0	0.00494568	0.41	3598	tags=50%, list=24%, signal=65%	106	105	Yes	RNA transport (n=39 gene sets)
REACTOME_NUCLEAR_RECEPTOR_TRANSCRIPTION_PATHWAY	48	0.664754	1.92363	0.00153846	0.00499744	0.109	1460	tags=25%, list=10%, signal=28%	12	36	Yes	Lipid and alcohol metabolism (n=49 gene sets)
KEGG_CELL_CYCLE	119	-0.502513	-1.84734	0	0.00508943	0.418	3806	tags=57%, list=25%, signal=76%	68	51	Yes	Mitosis (n=80 gene sets)
REACTOME_EXPORT_OF_VIRAL_RIBONUCLEOPROTEINS_FROM_NUCLEUS	30	-0.634411	-1.8435	0	0.00520116	0.432	3711	tags=73%, list=24%, signal=97%	22	8	Yes	RNA transport (n=39 gene sets)
REACTOME_METABOLISM_OF_POLYAMINES	55	-0.564075	-1.84376	0	0.00522359	0.431	4266	tags=65%, list=28%, signal=91%	36	19	Yes	DNA replication (n=48 gene sets)
REACTOME_REGULATION_OF_APOPTOSIS	49	-0.587726	-1.83951	0	0.00528265	0.442	4266	tags=69%, list=28%, signal=96%	34	15	Yes	DNA replication (n=48 gene sets)
GO_VACUOLE_ORGANIZATION	151	0.567668	1.92375	0	0.00529141	0.109	2740	tags=39%, list=18%, signal=47%	59	92	Yes	Membrane transporters (n=26 gene sets)
GO_STRUCTURAL_CONSTITUENT_OF_CYTOSKELETON	84	-0.521048	-1.84	0	0.00531373	0.442	2274	tags=36%, list=15%, signal=42%	30	54	Yes	Mitosis (n=80 gene sets)
REACTOME_HOST_INTERACTIONS_WITH_INFLUENZA_FACTORS	38	-0.60291	-1.8401	0.0026455	0.00534517	0.442	3824	tags=63%, list=25%, signal=84%	24	14	Yes	RNA transport (n=39 gene sets)
PID_IL23_PATHWAY	34	-0.618835	-1.84067	0	0.00535919	0.441	1471	tags=29%, list=10%, signal=32%	10	24	Yes	Cell death (n=28 gene sets)
REACTOME_CELLULAR_RESPONSE_TO_HYPOXIA	69	-0.545433	-1.83688	0	0.00543566	0.454	4266	tags=61%, list=28%, signal=84%	42	27	Yes	DNA replication (n=48 gene sets)
GO_FATTY_ACID_BETA_OXIDATION	71	0.629699	1.91637	0	0.00560047	0.127	2982	tags=58%, list=20%, signal=71%	41	30	Yes	Lipid and alcohol metabolism (n=49 gene sets)
REACTOME_TRANSFERRIN_ENDOCYTOSIS_AND_RECYCLING	30	0.73142	1.92428	0	0.00562213	0.109	1505	tags=40%, list=10%, signal=44%	12	18	Yes	Membrane transporters (n=26 gene sets)
GO_RNA_SPLICING	388	-0.432284	-1.83212	0	0.00585254	0.484	3873	tags=45%, list=25%, signal=59%	175	213	Yes	Spliceosome; transcription (n=40 gene sets)
GO_MATURATION_OF_SSU_RRNA	42	-0.585707	-1.83011	0	0.00590755	0.489	2743	tags=38%, list=18%, signal=46%	20	22	Yes	Ribosomal processes (n=59 gene sets)
REACTOME_HDR_THROUGH_SINGLE_STRAND_ANNEALING_SSA	37	-0.621576	-1.83055	0	0.00591496	0.489	3559	tags=62%, list=23%, signal=81%	28	9	Yes	Cell cycle; DNA repair (n=71 gene sets)
GO_DNA_DEPENDENT_DNA_REPLICATION_MAINTENANCE_OF_FIDELITY	40	-0.596042	-1.82965	0	0.00593389	0.493	3757	tags=63%, list=25%, signal=83%	25	15	Yes	Cell cycle; DNA repair (n=71 gene sets)
GO_TERMINATION_OF_RNA_POLYMERASE_II_TRANSCRIPTION	32	-0.621433	-1.82894	0	0.00596957	0.495	3824	tags=63%, list=25%, signal=83%	20	12	Yes	Spliceosome; transcription (n=40 gene sets)
GO_CENTRIOLE_ASSEMBLY	35	-0.623578	-1.82772	0	0.00601251	0.499	2921	tags=57%, list=19%, signal=70%	20	15	Yes	Mitosis (n=80 gene sets)
GO_NUCLEAR_REPLICATION_FORK	40	-0.603295	-1.82738	0	0.00603827	0.502	3718	tags=63%, list=24%, signal=82%	25	15	Yes	Cell cycle; DNA repair (n=71 gene sets)
GO_RIBONUCLEOPROTEIN_COMPLEX_SUBUNIT_ORGANIZATION	230	-0.453197	-1.82531	0	0.00613886	0.51	3275	tags=41%, list=21%, signal=52%	103	127	Yes	Ribosomal processes (n=59 gene sets)
GO_CADHERIN_BINDING	300	-0.439586	-1.82508	0	0.00616441	0.512	1152	tags=17%, list=8%, signal=18%	79	221	Yes	Mitosis (n=80 gene sets)
GO_IRON_ION_TRANSPORT	74	0.620446	1.90695	0	0.00618434	0.148	1272	tags=28%, list=8%, signal=31%	21	53	Yes	Membrane transporters (n=26 gene sets)
KEGG_CYTOSOLIC_DNA_SENSING_PATHWAY	42	-0.58951	-1.82443	0	0.00618905	0.515	1415	tags=24%, list=9%, signal=26%	15	27	Yes	Cell death (n=28 gene sets)
GO_SM_LIKE_PROTEIN_FAMILY_COMPLEX	71	-0.531585	-1.82256	0	0.00629613	0.524	3858	tags=62%, list=25%, signal=83%	44	27	Yes	Spliceosome; transcription (n=40 gene sets)
PID_ATM_PATHWAY	31	-0.619994	-1.82267	0.00600601	0.00629669	0.523	3701	tags=55%, list=24%, signal=72%	17	14	Yes	Cell cycle; DNA repair (n=71 gene sets)
GO_NUCLEAR_CHROMOSOME_TELOMERIC_REGION	104	-0.502505	-1.81772	0	0.00670337	0.552	3829	tags=50%, list=25%, signal=66%	52	52	Yes	Cell cycle; DNA repair (n=71 gene sets)
REACTOME_PROGRAMMED_CELL_DEATH	169	-0.473888	-1.81665	0	0.00673953	0.556	2730	tags=34%, list=18%, signal=41%	58	111	Yes	Cell death (n=28 gene sets)
REACTOME_NUCLEAR_IMPORT_OF_REV_PROTEIN	31	-0.636223	-1.81528	0	0.00683243	0.566	3711	tags=74%, list=24%, signal=98%	23	8	Yes	RNA transport (n=39 gene sets)
REACTOME_G1_S_DNA_DAMAGE_CHECKPOINTS	61	-0.556702	-1.81347	0	0.00688444	0.575	4266	tags=70%, list=28%, signal=97%	43	18	Yes	DNA replication (n=48 gene sets)
REACTOME_TRANSCRIPTION_COUPLED_NUCLEOTIDE_EXCISION_REPAIR_TC_NER	75	-0.516041	-1.81414	0	0.00689291	0.571	3269	tags=51%, list=21%, signal=64%	38	37	Yes	Cell cycle; DNA repair (n=71 gene sets)
REACTOME_CHROMOSOME_MAINTENANCE	76	-0.518964	-1.81281	0	0.00689519	0.577	3701	tags=67%, list=24%, signal=88%	51	25	Yes	Mitosis (n=80 gene sets)
GO_SISTER_CHROMATID_SEGREGATION	168	-0.466575	-1.81379	0	0.006897	0.574	2742	tags=42%, list=18%, signal=50%	70	98	Yes	Mitosis (n=80 gene sets)
GO_SUBSTANTIA_NIGRA_DEVELOPMENT	35	-0.608741	-1.81123	0	0.00697793	0.583	1980	tags=31%, list=13%, signal=36%	11	24	Yes	Misc. (n=2 gene sets)
REACTOME_FCERI_MEDIATED_NF_KB_ACTIVATION	73	-0.522382	-1.80873	0	0.00720287	0.598	4266	tags=59%, list=28%, signal=81%	43	30	Yes	DNA replication (n=48 gene sets)
GO_NUCLEOTIDE_EXCISION_REPAIR	101	-0.508941	-1.80697	0	0.00731367	0.602	3287	tags=48%, list=22%, signal=60%	48	53	Yes	Cell cycle; DNA repair (n=71 gene sets)
REACTOME_SUMOYLATION_OF_SUMOYLATION_PROTEINS	32	-0.614622	-1.80662	0.00271003	0.00736121	0.609	3711	tags=66%, list=24%, signal=87%	21	11	Yes	RNA transport (n=39 gene sets)
GO_CHROMOSOME_SEGREGATION	277	-0.438666	-1.80563	0	0.00739373	0.613	3964	tags=50%, list=26%, signal=66%	138	139	Yes	Mitosis (n=80 gene sets)
GO_PROTEIN_TARGETING	382	-0.428619	-1.79787	0	0.00804059	0.647	1541	tags=25%, list=10%, signal=28%	97	285	Yes	Ribosomal processes (n=59 gene sets)
GO_TRANSCRIPTION_COUPLED_NUCLEOTIDE_EXCISION_REPAIR	70	-0.526507	-1.79593	0	0.00822799	0.657	3226	tags=51%, list=21%, signal=65%	36	34	Yes	Cell cycle; DNA repair (n=71 gene sets)
GO_CELL_CYCLE_DNA_REPLICATION	61	-0.54909	-1.79424	0	0.0082698	0.663	3438	tags=61%, list=23%, signal=78%	37	24	Yes	Cell cycle; DNA repair (n=71 gene sets)
GO_TELOMERE_ORGANIZATION	143	-0.465171	-1.79492	0	0.00827788	0.658	3509	tags=45%, list=23%, signal=58%	65	78	Yes	Cell cycle; DNA repair (n=71 gene sets)
GO_SPINDLE	307	-0.439845	-1.79444	0	0.00829623	0.662	2933	tags=39%, list=19%, signal=47%	119	188	Yes	Mitosis (n=80 gene sets)
REACTOME_RESOLUTION_OF_ABASIC_SITES_AP_SITES	37	-0.600214	-1.78892	0.00531915	0.00876402	0.689	1930	tags=41%, list=13%, signal=46%	27	10	Yes	Cell cycle; DNA repair (n=71 gene sets)
REACTOME_TRANSPORT_OF_MATURE_MRNAS_DERIVED_FROM_INTRONLESS_TRANSCRIPTS	40	-0.585575	-1.78943	0	0.00876978	0.688	3711	tags=63%, list=24%, signal=82%	25	15	Yes	RNA transport (n=39 gene sets)
GO_STEROID_BINDING	82	0.60201	1.88967	0	0.00879506	0.211	2058	tags=30%, list=13%, signal=35%	25	57	Yes	Lipid and alcohol metabolism (n=49 gene sets)
GO_NUCLEAR_RECEPTOR_ACTIVITY	42	0.669828	1.87988	0	0.00909834	0.243	1460	tags=24%, list=10%, signal=26%	10	32	Yes	Lipid and alcohol metabolism (n=49 gene sets)
GO_LIPID_MODIFICATION	215	0.538565	1.88571	0	0.00914256	0.226	2982	tags=40%, list=20%, signal=48%	85	130	Yes	Lipid and alcohol metabolism (n=49 gene sets)
HALLMARK_BILE_ACID_METABOLISM	104	0.584725	1.88273	0	0.00918766	0.236	1910	tags=32%, list=13%, signal=36%	33	71	Yes	Lipid and alcohol metabolism (n=49 gene sets)
GO_ENERGY_COUPLED_PROTON_TRANSMEMBRANE_TRANSPORT_AGAINST_ELECTROCHEMICAL_GRADIENT	30	0.710012	1.87667	0	0.00929731	0.258	1536	tags=37%, list=10%, signal=41%	11	19	Yes	Membrane transporters (n=26 gene sets)
GO_AUTOPHAGOSOME	81	0.596798	1.86497	0	0.00987186	0.314	4153	tags=58%, list=27%, signal=79%	47	34	Yes	Membrane transporters (n=26 gene sets)
GO_MONOCARBOXYLIC_ACID_CATABOLIC_PROCESS	111	0.570969	1.86578	0	0.0100298	0.307	3121	tags=52%, list=20%, signal=65%	58	53	Yes	Lipid and alcohol metabolism (n=49 gene sets)
GO_CELLULAR_RESPONSE_TO_INSULIN_STIMULUS	201	0.537754	1.86713	0	0.0100553	0.296	2853	tags=35%, list=19%, signal=42%	70	131	Yes	Lipid and alcohol metabolism (n=49 gene sets)
GO_REGULATION_OF_PH	87	0.589999	1.86823	0	0.0102315	0.291	1944	tags=31%, list=13%, signal=35%	27	60	Yes	Membrane transporters (n=26 gene sets)
REACTOME_SUMOYLATION_OF_UBIQUITINYLATION_PROTEINS	37	-0.584949	-1.77656	0.00255754	0.0102812	0.75	3711	tags=59%, list=24%, signal=78%	22	15	Yes	RNA transport (n=39 gene sets)
REACTOME_CROSS_PRESENTATION_OF_SOLUBLE_EXOGENOUS_ANTIGENS_ENDOSOMES	44	-0.571028	-1.77132	0.00273224	0.010697	0.773	4266	tags=73%, list=28%, signal=101%	32	12	Yes	DNA replication (n=48 gene sets)
GO_LIPASE_ACTIVITY	100	0.576455	1.85619	0	0.0111323	0.355	2949	tags=35%, list=19%, signal=43%	35	65	Yes	Lipid and alcohol metabolism (n=49 gene sets)
GO_CENTROMERE_COMPLEX_ASSEMBLY	44	-0.57348	-1.76672	0.00615385	0.0111906	0.789	2325	tags=45%, list=15%, signal=53%	26	18	Yes	Mitosis (n=80 gene sets)
GO_CELLULAR_MONOVALENT_INORGANIC_CATION_HOMEOSTASIS	95	0.579869	1.84715	0	0.0112717	0.394	1944	tags=32%, list=13%, signal=36%	30	65	Yes	Membrane transporters (n=26 gene sets)
GO_FATTY_ACID_CATABOLIC_PROCESS	97	0.57828	1.84839	0	0.0114239	0.392	3121	tags=54%, list=20%, signal=67%	52	45	Yes	Lipid and alcohol metabolism (n=49 gene sets)
GO_LIPID_HOMEOSTASIS	117	0.55911	1.84844	0	0.0117809	0.392	2731	tags=36%, list=18%, signal=43%	42	75	Yes	Lipid and alcohol metabolism (n=49 gene sets)
GO_INTERLEUKIN_1_MEDIATED_SIGNALING_PATHWAY	93	-0.496967	-1.76023	0	0.0119524	0.815	3613	tags=47%, list=24%, signal=62%	44	49	Yes	DNA replication (n=48 gene sets)
GO_CHROMOSOME_TELOMERIC_REGION	136	-0.471138	-1.76068	0	0.0119663	0.813	3829	tags=49%, list=25%, signal=64%	66	70	Yes	Cell cycle; DNA repair (n=71 gene sets)
GO_GLUCOSE_IMPORT	56	0.626543	1.83933	0.00146843	0.012053	0.433	1058	tags=27%, list=7%, signal=29%	15	41	Yes	Lipid and alcohol metabolism (n=49 gene sets)
GO_POSITIVE_REGULATION_OF_GLUCOSE_TRANSMEMBRANE_TRANSPORT	36	0.675819	1.84861	0	0.0121361	0.392	1768	tags=33%, list=12%, signal=38%	12	24	Yes	Lipid and alcohol metabolism (n=49 gene sets)
GO_RESPONSE_TO_INSULIN	251	0.518731	1.84024	0	0.0121749	0.428	2853	tags=32%, list=19%, signal=39%	81	170	Yes	Lipid and alcohol metabolism (n=49 gene sets)
GO_POSITIVE_REGULATION_OF_PROTEIN_LOCALIZATION_TO_NUCLEUS	67	-0.513645	-1.75836	0	0.0121876	0.824	3177	tags=48%, list=21%, signal=60%	32	35	Yes	Spliceosome; transcription (n=40 gene sets)
REACTOME_TRANSPORT_OF_THE_SLBP_DEPENDANT_MATURE_MRNA	34	-0.58866	-1.75646	0.0108401	0.012323	0.828	3711	tags=65%, list=24%, signal=85%	22	12	Yes	RNA transport (n=39 gene sets)
REACTOME_TRNA_PROCESSING_IN_THE_NUCLEUS	54	-0.53656	-1.75603	0.00286533	0.0123292	0.829	3711	tags=54%, list=24%, signal=71%	29	25	Yes	RNA transport (n=39 gene sets)
GO_REGULATION_OF_DNA_REPLICATION	102	-0.490133	-1.75658	0	0.0123601	0.827	3701	tags=52%, list=24%, signal=68%	53	49	Yes	Cell cycle; DNA repair (n=71 gene sets)
GO_VACUOLAR_MEMBRANE	355	0.502768	1.83511	0	0.0125093	0.461	2946	tags=36%, list=19%, signal=44%	128	227	Yes	Membrane transporters (n=26 gene sets)
GO_NUCLEAR_DNA_REPLICATION	51	-0.554609	-1.7543	0.003125	0.0126055	0.841	3438	tags=61%, list=23%, signal=78%	31	20	Yes	Cell cycle; DNA repair (n=71 gene sets)
REACTOME_TERMINATION_OF_TRANSLESION_DNA_SYNTHESIS	31	-0.613585	-1.7534	0.0075	0.0126809	0.845	1930	tags=39%, list=13%, signal=44%	16	15	Yes	Cell cycle; DNA repair (n=71 gene sets)
GO_WNT_PROTEIN_BINDING	34	0.678736	1.83552	0	0.0127843	0.46	1867	tags=35%, list=12%, signal=40%	12	22	Yes	Lipid and alcohol metabolism (n=49 gene sets)
GO_RRNA_METABOLIC_PROCESS	188	-0.443692	-1.75222	0	0.0128273	0.85	3686	tags=40%, list=24%, signal=53%	76	112	Yes	Ribosomal processes (n=59 gene sets)
REACTOME_FORMATION_OF_THE_CORNIFIED_ENVELOPE	65	-0.512134	-1.75109	0.00322581	0.0128666	0.851	1277	tags=17%, list=8%, signal=18%	11	54	Yes	Cell death (n=28 gene sets)
GO_RNA_POLYMERASE_ACTIVITY	40	-0.565685	-1.74998	0.0027933	0.0129822	0.855	3627	tags=63%, list=24%, signal=82%	25	15	Yes	Spliceosome; transcription (n=40 gene sets)
REACTOME_DEFECTIVE_TPR_MAY_CONFER_SUSCEPTIBILITY_TOWARDS_THYROID_PAPILLARY_CARCINOMA_TPC	30	-0.618927	-1.74791	0	0.0132223	0.861	3711	tags=70%, list=24%, signal=92%	21	9	Yes	RNA transport (n=39 gene sets)
GO_RNA_EXPORT_FROM_NUCLEUS	125	-0.467158	-1.74363	0	0.0135959	0.871	3892	tags=51%, list=25%, signal=68%	64	61	Yes	RNA transport (n=39 gene sets)
REACTOME_GLUCOSE_METABOLISM	86	-0.506447	-1.74385	0	0.0136233	0.87	3340	tags=50%, list=22%, signal=64%	43	43	Yes	RNA transport (n=39 gene sets)
GO_SPLICEOSOMAL_SNRNP_ASSEMBLY	37	-0.601539	-1.74437	0	0.0136308	0.868	3851	tags=57%, list=25%, signal=76%	23	14	Yes	Spliceosome; transcription (n=40 gene sets)
GO_RIBOSOMAL_LARGE_SUBUNIT_BIOGENESIS	63	-0.529667	-1.74111	0	0.0139313	0.881	3406	tags=46%, list=22%, signal=59%	29	34	Yes	Ribosomal processes (n=59 gene sets)
REACTOME_RNA_POLYMERASE_I_TRANSCRIPTION_TERMINATION	31	-0.606248	-1.74052	0.0025641	0.0139705	0.883	2780	tags=48%, list=18%, signal=59%	15	16	Yes	Spliceosome; transcription (n=40 gene sets)
GO_DOUBLE_STRAND_BREAK_REPAIR	202	-0.440476	-1.7396	0	0.0140351	0.885	3836	tags=45%, list=25%, signal=59%	90	112	Yes	Cell cycle; DNA repair (n=71 gene sets)
GO_PRIMARY_ALCOHOL_METABOLIC_PROCESS	49	0.632553	1.82442	0.00151057	0.0140921	0.519	1281	tags=27%, list=8%, signal=29%	13	36	Yes	Lipid and alcohol metabolism (n=49 gene sets)
GO_PHAGOSOME_MATURATION	43	0.647358	1.82261	0	0.0142642	0.529	1923	tags=35%, list=13%, signal=40%	15	28	Yes	Membrane transporters (n=26 gene sets)
GO_TRNA_TRANSPORT	33	-0.592893	-1.73643	0.00519481	0.0143234	0.889	3711	tags=64%, list=24%, signal=84%	21	12	Yes	RNA transport (n=39 gene sets)
REACTOME_HIV_LIFE_CYCLE	140	-0.46062	-1.73664	0	0.0143466	0.889	3789	tags=52%, list=25%, signal=69%	73	67	Yes	RNA transport (n=39 gene sets)
GO_MONOCARBOXYLIC_ACID_BINDING	51	0.634085	1.82499	0	0.0143738	0.518	2193	tags=37%, list=14%, signal=43%	19	32	Yes	Lipid and alcohol metabolism (n=49 gene sets)
GO_DNA_GEOMETRIC_CHANGE	88	-0.490677	-1.73686	0	0.014376	0.888	2843	tags=41%, list=19%, signal=50%	36	52	Yes	Cell cycle; DNA repair (n=71 gene sets)
HALLMARK_UV_RESPONSE_DN	137	0.544617	1.81905	0	0.0144007	0.549	2676	tags=34%, list=18%, signal=41%	47	90	Yes	Lipid and alcohol metabolism (n=49 gene sets)
GO_NUCLEOTIDYLTRANSFERASE_ACTIVITY	112	-0.473015	-1.73421	0	0.0145556	0.895	2658	tags=42%, list=17%, signal=50%	55	57	Yes	Spliceosome; transcription (n=40 gene sets)
GO_DITERPENOID_METABOLIC_PROCESS	69	0.599084	1.81943	0	0.014595	0.545	1215	tags=23%, list=8%, signal=25%	16	53	Yes	Lipid and alcohol metabolism (n=49 gene sets)
GO_REGULATION_OF_POSTTRANSCRIPTIONAL_GENE_SILENCING	88	-0.490509	-1.73271	0	0.0147104	0.898	3711	tags=50%, list=24%, signal=66%	44	44	Yes	Spliceosome; transcription (n=40 gene sets)
GO_PHOSPHOLIPASE_ACTIVITY	81	0.572897	1.81386	0	0.015315	0.586	2949	tags=37%, list=19%, signal=46%	30	51	Yes	Lipid and alcohol metabolism (n=49 gene sets)
KEGG_PYRIMIDINE_METABOLISM	93	-0.491124	-1.72821	0.00353357	0.0154173	0.912	2874	tags=48%, list=19%, signal=59%	46	47	Yes	Spliceosome; transcription (n=40 gene sets)
GO_NEGATIVE_REGULATION_OF_NUCLEOBASE_CONTAINING_COMPOUND_METABOLIC_PROCESS	131	-0.465166	-1.72561	0	0.0157772	0.913	2356	tags=32%, list=15%, signal=38%	42	89	Yes	Spliceosome; transcription (n=40 gene sets)
REACTOME_NUCLEOTIDE_EXCISION_REPAIR	103	-0.483122	-1.72539	0	0.0157876	0.914	3270	tags=44%, list=21%, signal=55%	45	58	Yes	Cell cycle; DNA repair (n=71 gene sets)
GO_TRANSCRIPTION_INITIATION_FROM_RNA_POLYMERASE_I_PROMOTER	35	-0.586233	-1.72227	0.00304878	0.0162605	0.923	2780	tags=46%, list=18%, signal=56%	16	19	Yes	Spliceosome; transcription (n=40 gene sets)
HALLMARK_GLYCOLYSIS	193	-0.433778	-1.72092	0	0.0164317	0.927	1811	tags=28%, list=12%, signal=32%	55	138	Yes	Glycolysis (n=2 gene sets)
GO_MITOTIC_METAPHASE_PLATE_CONGRESSION	42	-0.544295	-1.7203	0.00600601	0.016458	0.928	2875	tags=38%, list=19%, signal=47%	21	21	Yes	Mitosis (n=80 gene sets)
GO_NUCLEAR_CHROMOSOME_SEGREGATION	229	-0.430779	-1.71895	0	0.0166452	0.93	3922	tags=49%, list=26%, signal=65%	112	117	Yes	Mitosis (n=80 gene sets)
GO_LYTIC_VACUOLE_ORGANIZATION	57	0.61047	1.80563	0.00149031	0.0167589	0.635	2569	tags=42%, list=17%, signal=50%	24	33	Yes	Membrane transporters (n=26 gene sets)
GO_ANIMAL_ORGAN_FORMATION	50	0.618027	1.80387	0.00147275	0.0168524	0.644	1971	tags=28%, list=13%, signal=32%	14	36	Yes	Lipid and alcohol metabolism (n=49 gene sets)
REACTOME_RNA_POLYMERASE_I_TRANSCRIPTION_INITIATION	47	-0.544714	-1.71678	0.00291545	0.0168943	0.935	2780	tags=49%, list=18%, signal=60%	23	24	Yes	Spliceosome; transcription (n=40 gene sets)
REACTOME_DUAL_INCISION_IN_GG_NER	40	-0.559685	-1.71713	0.00864553	0.0169266	0.934	3269	tags=50%, list=21%, signal=63%	20	20	Yes	Cell cycle; DNA repair (n=71 gene sets)
GO_TRANSLATION_INITIATION_FACTOR_ACTIVITY	48	-0.546972	-1.71572	0.00273224	0.0170272	0.939	2679	tags=44%, list=18%, signal=53%	24	24	Yes	Ribosomal processes (n=59 gene sets)
GO_AUTOPHAGOSOME_ORGANIZATION	89	0.574357	1.8057	0	0.0170966	0.634	3050	tags=42%, list=20%, signal=52%	37	52	Yes	Membrane transporters (n=26 gene sets)
REACTOME_KERATINIZATION	68	-0.502499	-1.71277	0	0.0172061	0.944	1277	tags=16%, list=8%, signal=18%	11	57	Yes	Cell death (n=28 gene sets)
GO_RNA_DEPENDENT_DNA_BIOSYNTHETIC_PROCESS	66	-0.509434	-1.71289	0.00320513	0.0172585	0.944	2847	tags=41%, list=19%, signal=50%	29	37	Yes	Cell cycle; DNA repair (n=71 gene sets)
GO_DNA_REPAIR	486	-0.400828	-1.71324	0	0.0172732	0.942	3836	tags=43%, list=25%, signal=56%	211	275	Yes	Cell cycle; DNA repair (n=71 gene sets)
GO_CELLULAR_PROTEIN_COMPLEX_DISASSEMBLY	202	-0.433247	-1.71181	0	0.0173539	0.945	2812	tags=34%, list=18%, signal=41%	68	134	Yes	Ribosomal processes (n=59 gene sets)
GO_COMPLEMENT_ACTIVATION	44	0.640485	1.80002	0.0015674	0.0173808	0.661	694	tags=18%, list=5%, signal=19%	8	36	Yes	Complement activation (n=1 gene set)
REACTOME_FORMATION_OF_HIV_ELONGATION_COMPLEX_IN_THE_ABSENCE_OF_HIV_TAT	43	-0.549382	-1.71109	0.00578035	0.0174322	0.947	3598	tags=58%, list=24%, signal=76%	25	18	Yes	Spliceosome; transcription (n=40 gene sets)
GO_POSTREPLICATION_REPAIR	48	-0.537127	-1.70819	0.0027027	0.0178512	0.952	3239	tags=50%, list=21%, signal=63%	24	24	Yes	Cell cycle; DNA repair (n=71 gene sets)
HALLMARK_ALLOGRAFT_REJECTION	161	-0.442022	-1.70831	0	0.0178918	0.951	2373	tags=24%, list=16%, signal=28%	39	122	Yes	Cell death (n=28 gene sets)
GO_DNA_DAMAGE_RESPONSE_DETECTION_OF_DNA_DAMAGE	37	-0.572538	-1.70727	0.0027027	0.0179751	0.953	4099	tags=62%, list=27%, signal=85%	23	14	Yes	Cell cycle; DNA repair (n=71 gene sets)
HALLMARK_DNA_REPAIR	143	-0.452493	-1.70552	0	0.0181784	0.956	2644	tags=38%, list=17%, signal=46%	55	88	Yes	Spliceosome; transcription (n=40 gene sets)
REACTOME_CYCLIN_A:CDK2_ASSOCIATED_EVENTS_AT_S_PHASE_ENTRY	80	-0.499617	-1.70513	0	0.0182327	0.958	4266	tags=66%, list=28%, signal=91%	53	27	Yes	DNA replication (n=48 gene sets)
GO_CONDENSED_NUCLEAR_CHROMOSOME	85	-0.483573	-1.70339	0	0.0184195	0.963	3823	tags=52%, list=25%, signal=69%	44	41	Yes	Cell cycle; DNA repair (n=71 gene sets)
GO_MRNA_BINDING	207	-0.432008	-1.70347	0	0.0184814	0.963	2130	tags=26%, list=14%, signal=30%	54	153	Yes	Spliceosome; transcription (n=40 gene sets)
GO_NUCLEOTIDE_EXCISION_REPAIR_DNA_INCISION	38	-0.565097	-1.70061	0.00273973	0.0188806	0.969	1674	tags=37%, list=11%, signal=41%	14	24	Yes	Cell cycle; DNA repair (n=71 gene sets)
GO_TUMOR_NECROSIS_FACTOR_RECEPTOR_SUPERFAMILY_BINDING	43	-0.550869	-1.69779	0.00810811	0.0193362	0.973	1633	tags=28%, list=11%, signal=31%	13	30	Yes	Cell death (n=28 gene sets)
REACTOME_REGULATION_OF_PTEN_STABILITY_AND_ACTIVITY	63	-0.501225	-1.69331	0	0.0202235	0.979	4266	tags=63%, list=28%, signal=88%	40	23	Yes	DNA replication (n=48 gene sets)
REACTOME_NUCLEAR_PORE_COMPLEX_NPC_DISASSEMBLY	34	-0.567292	-1.69103	0.00554017	0.0206504	0.98	3711	tags=68%, list=24%, signal=89%	23	11	Yes	RNA transport (n=39 gene sets)
GO_INTRACELLULAR_LIPID_TRANSPORT	37	0.649824	1.78446	0.00151057	0.0213412	0.747	2107	tags=38%, list=14%, signal=44%	14	23	Yes	Lipid and alcohol metabolism (n=49 gene sets)
GO_RECOMBINATIONAL_REPAIR	109	-0.460538	-1.68758	0	0.0213527	0.983	3829	tags=49%, list=25%, signal=64%	53	56	Yes	Cell cycle; DNA repair (n=71 gene sets)
GO_GLOMERULUS_DEVELOPMENT	57	0.604689	1.78494	0	0.0216663	0.744	1903	tags=35%, list=12%, signal=40%	20	37	Yes	Lipid and alcohol metabolism (n=49 gene sets)
GO_ATPASE_ACTIVITY_COUPLED_TO_MOVEMENT_OF_SUBSTANCES	108	0.554941	1.78208	0	0.0217191	0.758	1606	tags=24%, list=11%, signal=27%	26	82	Yes	Membrane transporters (n=26 gene sets)
GO_CATALYTIC_ACTIVITY_ACTING_ON_DNA	168	-0.444428	-1.68466	0	0.0219126	0.984	3278	tags=40%, list=21%, signal=50%	67	101	Yes	Cell cycle; DNA repair (n=71 gene sets)
GO_CHROMOSOME_LOCALIZATION	68	-0.500012	-1.68345	0	0.0221457	0.984	1911	tags=28%, list=13%, signal=32%	19	49	Yes	Mitosis (n=80 gene sets)
GO_REGULATION_OF_BONE_REMODELING	41	-0.542303	-1.68066	0.00555556	0.0224903	0.985	2387	tags=34%, list=16%, signal=40%	14	27	Yes	Cell death (n=28 gene sets)
GO_MRNA_METABOLIC_PROCESS	477	-0.393727	-1.68011	0	0.0225249	0.985	3680	tags=40%, list=24%, signal=51%	189	288	Yes	Spliceosome; transcription (n=40 gene sets)
REACTOME_PROTEIN_FOLDING	90	-0.46848	-1.68091	0	0.0225304	0.985	3270	tags=41%, list=21%, signal=52%	37	53	Yes	Mitosis (n=80 gene sets)
REACTOME_RRNA_MODIFICATION_IN_THE_NUCLEUS_AND_CYTOSOL	55	-0.521219	-1.68134	0	0.0225426	0.985	3012	tags=33%, list=20%, signal=41%	18	37	Yes	Ribosomal processes (n=59 gene sets)
GO_REGULATION_OF_GLUCOSE_TRANSMEMBRANE_TRANSPORT	66	0.592938	1.77407	0	0.0236734	0.797	2709	tags=36%, list=18%, signal=44%	24	42	Yes	Lipid and alcohol metabolism (n=49 gene sets)
GO_CHROMOSOME_ORGANIZATION_INVOLVED_IN_MEIOTIC_CELL_CYCLE	53	-0.515222	-1.67418	0.00271739	0.0238058	0.99	3823	tags=49%, list=25%, signal=65%	26	27	Yes	Cell cycle; DNA repair (n=71 gene sets)
GO_CARBOHYDRATE_TRANSMEMBRANE_TRANSPORT	97	0.557892	1.77491	0	0.023903	0.792	2771	tags=33%, list=18%, signal=40%	32	65	Yes	Lipid and alcohol metabolism (n=49 gene sets)
GO_CYTOSKELETON_DEPENDENT_CYTOKINESIS	90	-0.466705	-1.67217	0.00328947	0.0241397	0.992	2812	tags=39%, list=18%, signal=47%	35	55	Yes	Mitosis (n=80 gene sets)
REACTOME_HEDGEHOG_LIGAND_BIOGENESIS	60	-0.504993	-1.67066	0.0030581	0.0242895	0.994	4266	tags=65%, list=28%, signal=90%	39	21	Yes	DNA replication (n=48 gene sets)
GO_RESPONSE_TO_INTERLEUKIN_1	165	-0.427976	-1.67105	0	0.0242896	0.994	2811	tags=30%, list=18%, signal=37%	50	115	Yes	DNA replication (n=48 gene sets)
GO_MITOCHONDRIAL_GENE_EXPRESSION	158	-0.435301	-1.66636	0	0.0252433	0.994	3722	tags=42%, list=24%, signal=55%	66	92	Yes	Ribosomal processes (n=59 gene sets)
REACTOME_INTERLEUKIN_12_SIGNALING	40	-0.53789	-1.66543	0.0058651	0.0253812	0.995	2812	tags=48%, list=18%, signal=58%	20	20	Yes	DNA replication (n=48 gene sets)
GO_MRNA_TRANSPORT	136	-0.441061	-1.6646	0.00393701	0.0255054	0.995	3892	tags=46%, list=25%, signal=62%	70	66	Yes	RNA transport (n=39 gene sets)
GO_NUCLEAR_PORE	70	-0.489223	-1.6639	0	0.0256128	0.995	3711	tags=49%, list=24%, signal=64%	34	36	Yes	RNA transport (n=39 gene sets)
REACTOME_CILIUM_ASSEMBLY	185	-0.430829	-1.66177	0	0.0259646	0.995	3006	tags=36%, list=20%, signal=44%	66	119	Yes	Mitosis (n=80 gene sets)
GO_REGULATION_OF_T_CELL_RECEPTOR_SIGNALING_PATHWAY	32	-0.573604	-1.66184	0.0104167	0.0260488	0.995	2302	tags=31%, list=15%, signal=37%	10	22	Yes	Mitosis (n=80 gene sets)
GO_TERMINATION_OF_RNA_POLYMERASE_I_TRANSCRIPTION	31	-0.576749	-1.65909	0.0119048	0.0265925	0.996	2780	tags=45%, list=18%, signal=55%	14	17	Yes	Spliceosome; transcription (n=40 gene sets)
GO_MRNA_EXPORT_FROM_NUCLEUS	104	-0.460066	-1.65739	0	0.0266228	0.997	3892	tags=51%, list=25%, signal=68%	53	51	Yes	RNA transport (n=39 gene sets)
GO_RNA_LOCALIZATION	204	-0.420591	-1.6581	0	0.0266575	0.997	3711	tags=45%, list=24%, signal=59%	96	108	Yes	RNA transport (n=39 gene sets)
BIOCARTA_IL1R_PATHWAY	30	-0.591284	-1.65753	0.0170455	0.0266864	0.997	1009	tags=23%, list=7%, signal=25%	7	23	Yes	Cell death (n=28 gene sets)
GO_ESTABLISHMENT_OF_PROTEIN_LOCALIZATION_TO_ORGANELLE	487	-0.385544	-1.65837	0	0.0266938	0.997	1520	tags=24%, list=10%, signal=25%	115	372	Yes	Ribosomal processes (n=59 gene sets)
GO_CELL_CORTEX_PART	161	-0.434378	-1.65642	0	0.0267672	0.997	1522	tags=20%, list=10%, signal=23%	33	128	Yes	Mitosis (n=80 gene sets)
REACTOME_REGULATION_OF_HSF1_MEDIATED_HEAT_SHOCK_RESPONSE	74	-0.478005	-1.65603	0	0.0267688	0.997	3340	tags=49%, list=22%, signal=62%	36	38	Yes	RNA transport (n=39 gene sets)
REACTOME_GENE_AND_PROTEIN_EXPRESSION_BY_JAK_STAT_SIGNALING_AFTER_INTERLEUKIN_12_STIMULATION	34	-0.552767	-1.65453	0.00546448	0.0271062	0.997	2812	tags=53%, list=18%, signal=65%	19	15	Yes	DNA replication (n=48 gene sets)
GO_TRANSITION_METAL_ION_TRANSPORT	114	0.54352	1.76371	0	0.0272014	0.85	1272	tags=24%, list=8%, signal=26%	27	87	Yes	Membrane transporters (n=26 gene sets)
GO_RNA_CAPPING	32	-0.56992	-1.65147	0.0027933	0.0278052	0.998	3127	tags=50%, list=20%, signal=63%	16	16	Yes	Spliceosome; transcription (n=40 gene sets)
GO_REGULATION_OF_CELL_CYCLE_PHASE_TRANSITION	410	-0.391651	-1.65044	0	0.0280118	0.998	3470	tags=43%, list=23%, signal=54%	175	235	Yes	DNA replication (n=48 gene sets)
GO_PURINE_NTP_DEPENDENT_HELICASE_ACTIVITY	71	-0.485129	-1.6468	0.00653595	0.028802	0.998	3515	tags=46%, list=23%, signal=60%	33	38	Yes	Cell cycle; DNA repair (n=71 gene sets)
GO_NEGATIVE_REGULATION_OF_NUCLEAR_DIVISION	55	-0.502103	-1.64545	0	0.0288218	0.998	2875	tags=44%, list=19%, signal=54%	24	31	Yes	Mitosis (n=80 gene sets)
KEGG_BASE_EXCISION_REPAIR	32	-0.568817	-1.64564	0.0132275	0.0288432	0.998	4622	tags=69%, list=30%, signal=98%	22	10	Yes	Cell cycle; DNA repair (n=71 gene sets)
GO_NEGATIVE_REGULATION_OF_PEPTIDYL_TYROSINE_PHOSPHORYLATION	47	-0.529501	-1.64697	0.00828729	0.0288713	0.998	1878	tags=23%, list=12%, signal=27%	13	34	Yes	Mitosis (n=80 gene sets)
GO_DNA_REPAIR_COMPLEX	35	-0.550945	-1.64582	0.0104712	0.0288962	0.998	2692	tags=40%, list=18%, signal=48%	14	21	Yes	Cell cycle; DNA repair (n=71 gene sets)
GO_CELLULAR_DEFENSE_RESPONSE	32	-0.564167	-1.64712	0.0103896	0.0289036	0.998	1732	tags=28%, list=11%, signal=32%	9	23	Yes	Misc. (n=2 gene sets)
GO_TRANSPORT_OF_VIRUS	53	-0.502318	-1.64599	0	0.0289555	0.998	3711	tags=55%, list=24%, signal=72%	29	24	Yes	RNA transport (n=39 gene sets)
GO_POSITIVE_REGULATION_OF_CYTOKINE_PRODUCTION_INVOLVED_IN_IMMUNE_RESPONSE	45	-0.520766	-1.64458	0.0115607	0.0289728	0.998	990	tags=16%, list=6%, signal=17%	7	38	Yes	Cell death (n=28 gene sets)
PID_ATR_PATHWAY	39	-0.547548	-1.64333	0.0110193	0.0292255	0.998	2299	tags=49%, list=15%, signal=57%	19	20	Yes	Cell cycle; DNA repair (n=71 gene sets)
GO_PRIMARY_ACTIVE_TRANSMEMBRANE_TRANSPORTER_ACTIVITY	101	0.549978	1.75759	0	0.0292908	0.876	1606	tags=25%, list=11%, signal=27%	25	76	Yes	Membrane transporters (n=26 gene sets)
REACTOME_SENESCENCE_ASSOCIATED_SECRETORY_PHENOTYPE_SASP	66	-0.492403	-1.64152	0	0.02977	0.998	2173	tags=35%, list=14%, signal=40%	23	43	Yes	Mitosis (n=80 gene sets)
KEGG_NUCLEOTIDE_EXCISION_REPAIR	42	-0.532445	-1.64082	0.0111421	0.0299184	0.998	2843	tags=48%, list=19%, signal=58%	22	20	Yes	Cell cycle; DNA repair (n=71 gene sets)
GO_CLEAVAGE_FURROW	53	-0.507698	-1.63975	0	0.0301409	0.998	2458	tags=36%, list=16%, signal=43%	19	34	Yes	Mitosis (n=80 gene sets)
GO_NEGATIVE_REGULATION_OF_LIPID_METABOLIC_PROCESS	65	0.582424	1.75346	0	0.0304019	0.894	2297	tags=35%, list=15%, signal=41%	23	42	Yes	Lipid and alcohol metabolism (n=49 gene sets)
REACTOME_IRON_UPTAKE_AND_TRANSPORT	56	0.592697	1.74966	0	0.0304057	0.908	1505	tags=25%, list=10%, signal=28%	14	42	Yes	Membrane transporters (n=26 gene sets)
GO_CHROMOSOME_SEPARATION	85	-0.466761	-1.6382	0.003367	0.0304128	0.998	3922	tags=56%, list=26%, signal=76%	48	37	Yes	Mitosis (n=80 gene sets)
GO_REGULATION_OF_CELL_SHAPE	139	-0.434126	-1.63708	0	0.0305865	0.998	1303	tags=19%, list=9%, signal=20%	26	113	Yes	Mitosis (n=80 gene sets)
GO_OTHER_ORGANISM	62	-0.491726	-1.63585	0.00609756	0.0306588	0.998	3768	tags=53%, list=25%, signal=70%	33	29	Yes	RNA transport (n=39 gene sets)
GO_DNA_DEPENDENT_ATPASE_ACTIVITY	81	-0.474108	-1.63617	0.00327869	0.0306698	0.998	3515	tags=54%, list=23%, signal=70%	44	37	Yes	Cell cycle; DNA repair (n=71 gene sets)
GO_REGULATION_OF_HEART_MORPHOGENESIS	30	0.670498	1.75011	0.00321543	0.0307143	0.907	3121	tags=43%, list=20%, signal=54%	13	17	Yes	Lipid and alcohol metabolism (n=49 gene sets)
REACTOME_DUAL_INCISION_IN_TC_NER	62	-0.490119	-1.63636	0	0.030722	0.998	3269	tags=47%, list=21%, signal=59%	29	33	Yes	Cell cycle; DNA repair (n=71 gene sets)
PID_AURORA_A_PATHWAY	31	-0.568852	-1.6349	0.00842697	0.0308403	0.998	2973	tags=61%, list=19%, signal=76%	19	12	Yes	Mitosis (n=80 gene sets)
GO_VACUOLAR_PART	479	0.472177	1.75074	0	0.0309384	0.904	2615	tags=32%, list=17%, signal=37%	152	327	Yes	Membrane transporters (n=26 gene sets)
GO_AUTOPHAGOSOME_MATURATION	34	0.651635	1.74595	0	0.0316062	0.914	2347	tags=50%, list=15%, signal=59%	17	17	Yes	Membrane transporters (n=26 gene sets)
GO_REGULATION_OF_NUCLEAR_DIVISION	186	-0.415672	-1.631	0	0.0319346	0.999	3292	tags=41%, list=22%, signal=51%	76	110	Yes	Mitosis (n=80 gene sets)
GO_REGULATION_OF_GENE_SILENCING	120	-0.446195	-1.63073	0.00340136	0.0319352	0.999	3711	tags=49%, list=24%, signal=64%	59	61	Yes	RNA transport (n=39 gene sets)
GO_NEGATIVE_REGULATION_OF_TELOMERE_MAINTENANCE	31	-0.556971	-1.62751	0.0135501	0.0327656	0.999	602	tags=23%, list=4%, signal=23%	7	24	Yes	Cell cycle; DNA repair (n=71 gene sets)
GO_ORGANELLE_FISSION	410	-0.386778	-1.62544	0	0.0330535	0.999	3292	tags=38%, list=22%, signal=47%	154	256	Yes	Mitosis (n=80 gene sets)
GO_REGULATION_OF_VIRAL_TRANSCRIPTION	58	-0.485303	-1.62603	0.00306748	0.0330768	0.999	3815	tags=43%, list=25%, signal=57%	26	32	Yes	Spliceosome; transcription (n=40 gene sets)
GO_POSITIVE_REGULATION_OF_PRODUCTION_OF_MOLECULAR_MEDIATOR_OF_IMMUNE_RESPONSE	78	-0.464325	-1.62563	0	0.0330923	0.999	1688	tags=21%, list=11%, signal=23%	16	62	Yes	Cell death (n=28 gene sets)
GO_MICROTUBULE_ORGANIZING_CENTER_ORGANIZATION	124	-0.432721	-1.62449	0	0.0332607	0.999	2826	tags=43%, list=19%, signal=52%	54	70	Yes	Mitosis (n=80 gene sets)
GO_ISOPRENOID_METABOLIC_PROCESS	80	0.569021	1.73984	0.00142653	0.0336009	0.927	1215	tags=21%, list=8%, signal=23%	17	63	Yes	Lipid and alcohol metabolism (n=49 gene sets)
GO_GENE_SILENCING_BY_RNA	148	-0.424741	-1.62287	0	0.0337824	0.999	3711	tags=43%, list=24%, signal=57%	64	84	Yes	Spliceosome; transcription (n=40 gene sets)
REACTOME_AXON_GUIDANCE	497	-0.380643	-1.62205	0	0.0339239	0.999	2114	tags=29%, list=14%, signal=32%	143	354	Yes	Mitosis (n=80 gene sets)
GO_ACTIVATION_OF_CYSTEINE_TYPE_ENDOPEPTIDASE_ACTIVITY_INVOLVED_IN_APOPTOTIC_PROCESS	75	-0.465566	-1.6212	0.0101695	0.0340885	0.999	2164	tags=29%, list=14%, signal=34%	22	53	Yes	Cell death (n=28 gene sets)
REACTOME_TRANSLESION_SYNTHESIS_BY_Y_FAMILY_DNA_POLYMERASES_BYPASSES_LESIONS_ON_DNA_TEMPLATE	38	-0.528516	-1.62013	0.0136986	0.0343536	0.999	3269	tags=47%, list=21%, signal=60%	18	20	Yes	Cell cycle; DNA repair (n=71 gene sets)
GO_CORNIFICATION	66	-0.480994	-1.61917	0.00914634	0.0344062	0.999	1277	tags=18%, list=8%, signal=20%	12	54	Yes	Cell death (n=28 gene sets)
GO_CENTROSOME_DUPLICATION	63	-0.484174	-1.61848	0.00597015	0.0344758	0.999	2921	tags=46%, list=19%, signal=57%	30	33	Yes	Mitosis (n=80 gene sets)
REACTOME_MITOTIC_PROPHASE	98	-0.453889	-1.61928	0	0.0344921	0.999	2917	tags=45%, list=19%, signal=55%	53	45	Yes	RNA transport (n=39 gene sets)
GO_KERATINIZATION	76	-0.467473	-1.61638	0.00331126	0.0351037	0.999	1277	tags=17%, list=8%, signal=19%	15	61	Yes	Cell death (n=28 gene sets)
REACTOME_INTERLEUKIN_10_SIGNALING	36	-0.546747	-1.61533	0.0142045	0.0352497	0.999	1944	tags=28%, list=13%, signal=32%	10	26	Yes	Cell death (n=28 gene sets)
GO_NEGATIVE_REGULATION_OF_T_CELL_DIFFERENTIATION	36	-0.54967	-1.61446	0.00765306	0.0352901	0.999	1978	tags=31%, list=13%, signal=35%	11	25	Yes	Cell death (n=28 gene sets)
GO_NCRNA_PROCESSING	337	-0.38845	-1.61474	0	0.0353055	0.999	3686	tags=38%, list=24%, signal=49%	129	208	Yes	Ribosomal processes (n=59 gene sets)
GO_NUCLEAR_UBIQUITIN_LIGASE_COMPLEX	42	-0.524859	-1.61535	0.00831025	0.0353612	0.999	2191	tags=38%, list=14%, signal=44%	16	26	Yes	Mitosis (n=80 gene sets)
GO_NUCLEOLAR_PART	171	-0.419985	-1.61299	0	0.035602	0.999	2767	tags=32%, list=18%, signal=39%	55	116	Yes	Ribosomal processes (n=59 gene sets)
GO_CELL_DIVISION_SITE	66	-0.483289	-1.61249	0	0.035681	0.999	2523	tags=39%, list=17%, signal=47%	26	40	Yes	Mitosis (n=80 gene sets)
GO_STEROL_BINDING	53	0.58884	1.73376	0.0015528	0.0361322	0.944	2058	tags=32%, list=13%, signal=37%	17	36	Yes	Lipid and alcohol metabolism (n=49 gene sets)
GO_BILE_ACID_METABOLIC_PROCESS	41	0.62291	1.73244	0.00457317	0.0362519	0.946	2165	tags=32%, list=14%, signal=37%	13	28	Yes	Lipid and alcohol metabolism (n=49 gene sets)
GO_POSITIVE_REGULATION_OF_B_CELL_ACTIVATION	67	-0.483554	-1.61059	0.00301205	0.036261	0.999	2373	tags=31%, list=16%, signal=37%	21	46	Yes	Cell death (n=28 gene sets)
GO_PHAGOPHORE_ASSEMBLY_SITE	31	0.647969	1.73075	0.00469484	0.0365661	0.948	3439	tags=58%, list=23%, signal=75%	18	13	Yes	Membrane transporters (n=26 gene sets)
GO_REGULATION_OF_LIPID_CATABOLIC_PROCESS	48	0.600787	1.72859	0.0014771	0.0368912	0.951	3155	tags=46%, list=21%, signal=58%	22	26	Yes	Lipid and alcohol metabolism (n=49 gene sets)
GO_CELLULAR_RESPONSE_TO_OSMOTIC_STRESS	34	-0.538717	-1.60777	0.0157895	0.0370585	0.999	1918	tags=32%, list=13%, signal=37%	11	23	Yes	Cell death (n=28 gene sets)
REACTOME_HIV_ELONGATION_ARREST_AND_RECOVERY	31	-0.558048	-1.60563	0.0236842	0.0376889	0.999	3598	tags=61%, list=24%, signal=80%	19	12	Yes	Spliceosome; transcription (n=40 gene sets)
PID_HIV_NEF_PATHWAY	35	-0.547724	-1.60516	0.0247934	0.0377311	0.999	1591	tags=34%, list=10%, signal=38%	12	23	Yes	Cell death (n=28 gene sets)
REACTOME_DNA_REPAIR	286	-0.393712	-1.60451	0	0.0378479	0.999	3829	tags=45%, list=25%, signal=59%	129	157	Yes	Cell cycle; DNA repair (n=71 gene sets)
GO_B_CELL_ACTIVATION_INVOLVED_IN_IMMUNE_RESPONSE	65	-0.477282	-1.60364	0.00609756	0.0380966	0.999	3075	tags=35%, list=20%, signal=44%	23	42	Yes	Cell cycle; DNA repair (n=71 gene sets)
GO_CELLULAR_HORMONE_METABOLIC_PROCESS	76	0.563769	1.72484	0.00298063	0.0381676	0.957	2165	tags=25%, list=14%, signal=29%	19	57	Yes	Lipid and alcohol metabolism (n=49 gene sets)
GO_PRERIBOSOME	69	-0.475224	-1.60257	0.00308642	0.0384299	0.999	4737	tags=51%, list=31%, signal=73%	35	34	Yes	Ribosomal processes (n=59 gene sets)
REACTOME_DNA_DAMAGE_BYPASS	47	-0.504633	-1.60205	0.00536193	0.0385764	0.999	3269	tags=47%, list=21%, signal=59%	22	25	Yes	Cell cycle; DNA repair (n=71 gene sets)
GO_CELL_KILLING	94	-0.452171	-1.60094	0.00350877	0.0388718	0.999	2122	tags=26%, list=14%, signal=29%	27	67	Yes	Cell death (n=28 gene sets)
GO_METAPHASE_PLATE_CONGRESSION	53	-0.491579	-1.59939	0.0146628	0.0390182	0.999	1911	tags=28%, list=13%, signal=32%	24	29	Yes	Mitosis (n=80 gene sets)
REACTOME_CLEC7A_DECTIN_1_SIGNALING	92	-0.451972	-1.59958	0.00638978	0.0390577	0.999	4266	tags=57%, list=28%, signal=78%	52	40	Yes	DNA replication (n=48 gene sets)
GO_SPINDLE_MICROTUBULE	51	-0.504291	-1.59965	0.0030581	0.0391621	0.999	3376	tags=53%, list=22%, signal=68%	27	24	Yes	Mitosis (n=80 gene sets)
GO_MEIOTIC_CELL_CYCLE_PROCESS	160	-0.415668	-1.59682	0.00395257	0.0396937	0.999	3823	tags=44%, list=25%, signal=58%	70	90	Yes	Cell cycle; DNA repair (n=71 gene sets)
GO_NCRNA_EXPORT_FROM_NUCLEUS	36	-0.532334	-1.596	0.011396	0.0397131	0.999	3711	tags=67%, list=24%, signal=88%	24	12	Yes	RNA transport (n=39 gene sets)
GO_SPINDLE_ORGANIZATION	152	-0.421475	-1.59623	0	0.0397327	0.999	2950	tags=39%, list=19%, signal=48%	59	93	Yes	Mitosis (n=80 gene sets)
GO_RESPONSE_TO_INTERLEUKIN_12	43	-0.522891	-1.59693	0.00835655	0.0397579	0.999	2812	tags=49%, list=18%, signal=60%	21	22	Yes	DNA replication (n=48 gene sets)
GO_NIK_NF_KAPPAB_SIGNALING	144	-0.41779	-1.59405	0.004	0.0403237	1	2748	tags=31%, list=18%, signal=38%	45	99	Yes	DNA replication (n=48 gene sets)
REACTOME_RHO_GTPASE_EFFECTORS	266	-0.395606	-1.59226	0	0.0407553	1	3128	tags=39%, list=20%, signal=49%	105	161	Yes	Mitosis (n=80 gene sets)
GO_REPLICATION_FORK_PROCESSING	30	-0.558257	-1.58975	0.026455	0.0415113	1	3757	tags=60%, list=25%, signal=79%	19	11	Yes	Cell cycle; DNA repair (n=71 gene sets)
GO_POSITIVE_REGULATION_OF_VIRAL_TRANSCRIPTION	38	-0.539566	-1.5878	0.0138504	0.0415573	1	3598	tags=47%, list=24%, signal=62%	18	20	Yes	Spliceosome; transcription (n=40 gene sets)
PID_FOXM1_PATHWAY	38	-0.526216	-1.58791	0.0140449	0.0416468	1	2692	tags=61%, list=18%, signal=73%	23	15	Yes	Mitosis (n=80 gene sets)
GO_REGULATION_OF_DOUBLE_STRAND_BREAK_REPAIR	62	-0.47062	-1.58901	0.00940439	0.0416649	1	2734	tags=35%, list=18%, signal=43%	23	39	Yes	Cell cycle; DNA repair (n=71 gene sets)
GO_NEGATIVE_REGULATION_OF_CHROMOSOME_SEGREGATION	43	-0.503892	-1.58803	0.00903614	0.0417196	1	2228	tags=42%, list=15%, signal=49%	18	25	Yes	Mitosis (n=80 gene sets)
GO_T_HELPER_1_TYPE_IMMUNE_RESPONSE	37	-0.529171	-1.58831	0.0102041	0.0417527	1	1530	tags=32%, list=10%, signal=36%	12	25	Yes	Cell death (n=28 gene sets)
GO_DNA_RECOMBINATION	242	-0.398181	-1.58662	0	0.0417728	1	3829	tags=45%, list=25%, signal=59%	109	133	Yes	Cell cycle; DNA repair (n=71 gene sets)
GO_CILIARY_BASAL_BODY	107	-0.436287	-1.58676	0.00343643	0.0418324	1	2288	tags=30%, list=15%, signal=35%	32	75	Yes	Mitosis (n=80 gene sets)
KEGG_VALINE_LEUCINE_AND_ISOLEUCINE_DEGRADATION	43	0.607598	1.71619	0.00152207	0.041931	0.978	3065	tags=58%, list=20%, signal=73%	25	18	Yes	Lipid and alcohol metabolism (n=49 gene sets)
GO_NEUTRAL_LIPID_BIOSYNTHETIC_PROCESS	36	0.625554	1.71482	0.00321027	0.0420944	0.978	2612	tags=47%, list=17%, signal=57%	17	19	Yes	Lipid and alcohol metabolism (n=49 gene sets)
REACTOME_INSULIN_RECEPTOR_SIGNALLING_CASCADE	46	0.601102	1.71699	0.0015748	0.0421252	0.978	2764	tags=39%, list=18%, signal=48%	18	28	Yes	Lipid and alcohol metabolism (n=49 gene sets)
REACTOME_DOWNSTREAM_TCR_SIGNALING	80	-0.457336	-1.58427	0.00325733	0.0425468	1	4266	tags=56%, list=28%, signal=78%	45	35	Yes	DNA replication (n=48 gene sets)
GO_METAPHASE_ANAPHASE_TRANSITION_OF_CELL_CYCLE	55	-0.481686	-1.5823	0.0248447	0.0432004	1	2228	tags=42%, list=15%, signal=49%	31	24	Yes	Mitosis (n=80 gene sets)
GO_PROTON_TRANSMEMBRANE_TRANSPORT	128	0.50936	1.71169	0	0.0433361	0.981	1730	tags=20%, list=11%, signal=22%	25	103	Yes	Membrane transporters (n=26 gene sets)
GO_MULTI_ORGANISM_LOCALIZATION	65	-0.463753	-1.58016	0.0170068	0.043937	1	3711	tags=51%, list=24%, signal=67%	33	32	Yes	RNA transport (n=39 gene sets)
GO_DEFENSE_RESPONSE_TO_GRAM_NEGATIVE_BACTERIUM	41	-0.517437	-1.57971	0.0112994	0.0439588	1	1521	tags=29%, list=10%, signal=32%	12	29	Yes	Cell death (n=28 gene sets)
GO_POSITIVE_REGULATION_OF_FAT_CELL_DIFFERENTIATION	54	0.586525	1.70846	0	0.0441063	0.983	2237	tags=39%, list=15%, signal=45%	21	33	Yes	Lipid and alcohol metabolism (n=49 gene sets)
PID_FANCONI_PATHWAY	47	-0.50868	-1.57871	0.0138122	0.044174	1	4056	tags=68%, list=27%, signal=92%	32	15	Yes	Cell cycle; DNA repair (n=71 gene sets)
GO_ESTABLISHMENT_OF_RNA_LOCALIZATION	174	-0.415251	-1.57807	0	0.0442032	1	3892	tags=44%, list=25%, signal=59%	77	97	Yes	RNA transport (n=39 gene sets)
GO_FIBRILLAR_CENTER	126	-0.418457	-1.57822	0.00357143	0.0442551	1	2767	tags=31%, list=18%, signal=37%	39	87	Yes	Ribosomal processes (n=59 gene sets)
GO_GROWTH_FACTOR_BINDING	122	0.520689	1.70893	0	0.0444303	0.981	2019	tags=23%, list=13%, signal=26%	28	94	Yes	Lipid and alcohol metabolism (n=49 gene sets)
HALLMARK_MTORC1_SIGNALING	195	-0.39535	-1.57575	0	0.0448452	1	3499	tags=44%, list=23%, signal=56%	89	106	Yes	Glycolysis (n=2 gene sets)
KEGG_LEISHMANIA_INFECTION	60	-0.48229	-1.57599	0.003003	0.0448646	1	1009	tags=18%, list=7%, signal=20%	15	45	Yes	Cell death (n=28 gene sets)
REACTOME_RESOLUTION_OF_D_LOOP_STRUCTURES	32	-0.539284	-1.57364	0.0308989	0.0456701	1	3922	tags=66%, list=26%, signal=88%	21	11	Yes	Cell cycle; DNA repair (n=71 gene sets)
GO_DNA_HELICASE_ACTIVITY	45	-0.503987	-1.57302	0.0136986	0.0457885	1	3732	tags=56%, list=24%, signal=73%	25	20	Yes	Cell cycle; DNA repair (n=71 gene sets)
REACTOME_INTERLEUKIN_12_FAMILY_SIGNALING	50	-0.493997	-1.57268	0.0119403	0.0458218	1	2812	tags=42%, list=18%, signal=51%	21	29	Yes	DNA replication (n=48 gene sets)
GO_ACTIN_FILAMENT_BINDING	174	-0.403572	-1.57055	0	0.0465506	1	2363	tags=21%, list=15%, signal=25%	44	130	Yes	Mitosis (n=80 gene sets)
KEGG_PROGESTERONE_MEDIATED_OOCYTE_MATURATION	79	-0.444691	-1.56858	0.00319489	0.0472607	1	2288	tags=37%, list=15%, signal=43%	29	50	Yes	Mitosis (n=80 gene sets)
GO_NEGATIVE_REGULATION_OF_VIRAL_GENOME_REPLICATION	41	-0.518962	-1.56768	0.0221607	0.0474818	1	1778	tags=24%, list=12%, signal=28%	10	31	Yes	Spliceosome; transcription (n=40 gene sets)
GO_MEMBRANE_DOCKING	169	-0.401083	-1.56616	0.004	0.0477553	1	3149	tags=37%, list=21%, signal=46%	62	107	Yes	Mitosis (n=80 gene sets)
GO_HEMATOPOIETIC_STEM_CELL_DIFFERENTIATION	73	-0.458389	-1.56593	0.0031746	0.0477699	1	4266	tags=60%, list=28%, signal=83%	44	29	Yes	DNA replication (n=48 gene sets)
GO_REGULATION_OF_ACUTE_INFLAMMATORY_RESPONSE	35	-0.542621	-1.56626	0.0193906	0.0478452	1	2286	tags=29%, list=15%, signal=34%	10	25	Yes	Cell death (n=28 gene sets)
REACTOME_CELLULAR_SENESCENCE	147	-0.414402	-1.56653	0	0.0478772	1	2213	tags=29%, list=14%, signal=34%	43	104	Yes	Mitosis (n=80 gene sets)
GO_PHAGOCYTIC_VESICLE_MEMBRANE	66	0.558731	1.69962	0.00290698	0.0480462	0.991	3021	tags=38%, list=20%, signal=47%	25	41	Yes	Membrane transporters (n=26 gene sets)
GO_CORTICAL_CYTOSKELETON_ORGANIZATION	45	-0.51001	-1.5648	0.00547945	0.0481579	1	2345	tags=29%, list=15%, signal=34%	13	32	Yes	Mitosis (n=80 gene sets)
GO_NEUTRAL_LIPID_METABOLIC_PROCESS	103	0.52704	1.7	0.00142857	0.0485331	0.991	2193	tags=29%, list=14%, signal=34%	30	73	Yes	Lipid and alcohol metabolism (n=49 gene sets)
GO_POSITIVE_REGULATION_OF_DNA_METABOLIC_PROCESS	143	-0.416601	-1.56277	0	0.0487253	1	3829	tags=46%, list=25%, signal=61%	66	77	Yes	Cell cycle; DNA repair (n=71 gene sets)
GO_NON_RECOMBINATIONAL_REPAIR	76	-0.455622	-1.56297	0.00977199	0.0487951	1	3470	tags=39%, list=23%, signal=51%	30	46	Yes	Cell cycle; DNA repair (n=71 gene sets)
KEGG_ARACHIDONIC_ACID_METABOLISM	40	0.61807	1.69531	0.00156986	0.0497023	0.991	2054	tags=25%, list=13%, signal=29%	10	30	Yes	Lipid and alcohol metabolism (n=49 gene sets)
GO_NEUTRAL_LIPID_CATABOLIC_PROCESS	31	0.638069	1.69581	0.0015873	0.0499898	0.991	2193	tags=39%, list=14%, signal=45%	12	19	Yes	Lipid and alcohol metabolism (n=49 gene sets)
KEGG_GLYCOLYSIS_GLUCONEOGENESIS	52	-0.484704	-1.5592	0.00576369	0.0501387	1	1870	tags=27%, list=12%, signal=31%	NA	NA	No	Not significant
GO_MACROAUTOPHAGY	279	0.477003	1.69378	0	0.0502546	0.991	2764	tags=33%, list=18%, signal=40%	NA	NA	No	Not significant
GO_SNRNA_TRANSCRIPTION	69	-0.455759	-1.55798	0.016835	0.0506501	1	3302	tags=41%, list=22%, signal=52%	NA	NA	No	Not significant
KEGG_TOLL_LIKE_RECEPTOR_SIGNALING_PATHWAY	85	-0.441725	-1.55576	0.00711744	0.0515814	1	1014	tags=15%, list=7%, signal=16%	NA	NA	No	Not significant
GO_DNA_CONFORMATION_CHANGE	231	-0.390172	-1.55493	0	0.0519271	1	2381	tags=35%, list=16%, signal=41%	NA	NA	No	Not significant
GO_T_CELL_APOPTOTIC_PROCESS	43	-0.497884	-1.55342	0.0179641	0.0523675	1	2346	tags=35%, list=15%, signal=41%	NA	NA	No	Not significant
GO_TELOMERE_MAINTENANCE_VIA_TELOMERE_LENGTHENING	74	-0.450869	-1.55283	0.0112045	0.0524904	1	2847	tags=38%, list=19%, signal=46%	NA	NA	No	Not significant
REACTOME_DEATH_RECEPTOR_SIGNALLING	134	-0.411835	-1.5524	0	0.0525075	1	1617	tags=24%, list=11%, signal=26%	NA	NA	No	Not significant
GO_REGULATION_OF_CHROMOSOME_SEPARATION	58	-0.4794	-1.54998	0.00291545	0.0531639	1	2228	tags=41%, list=15%, signal=48%	NA	NA	No	Not significant
GO_CELL_CORTEX	281	-0.375308	-1.55005	0	0.0532722	1	1241	tags=17%, list=8%, signal=18%	NA	NA	No	Not significant
GO_DISULFIDE_OXIDOREDUCTASE_ACTIVITY	38	-0.516204	-1.55014	0.0193906	0.0533652	1	2620	tags=45%, list=17%, signal=54%	NA	NA	No	Not significant
GO_NCRNA_METABOLIC_PROCESS	408	-0.365861	-1.54863	0	0.0536131	1	3627	tags=36%, list=24%, signal=46%	NA	NA	No	Not significant
GO_BASE_EXCISION_REPAIR	40	-0.512787	-1.5466	0.0105541	0.0541631	1	3360	tags=45%, list=22%, signal=58%	NA	NA	No	Not significant
REACTOME_INTERLEUKIN_1_FAMILY_SIGNALING	124	-0.419303	-1.54686	0	0.0541858	1	3591	tags=44%, list=24%, signal=56%	NA	NA	No	Not significant
REACTOME_TRIF_TICAM1_MEDIATED_TLR4_SIGNALING	93	-0.431046	-1.54546	0.00961539	0.0544769	1	1141	tags=20%, list=7%, signal=22%	NA	NA	No	Not significant
GO_BONE_RESORPTION	53	-0.471142	-1.54568	0.00828729	0.0545319	1	2387	tags=30%, list=16%, signal=36%	NA	NA	No	Not significant
GO_PROTEIN_DEPOLYMERIZATION	96	-0.432758	-1.54408	0.00636943	0.0546932	1	1546	tags=24%, list=10%, signal=26%	NA	NA	No	Not significant
GO_DAMAGED_DNA_BINDING	66	-0.457182	-1.54426	0.00911854	0.0547486	1	3174	tags=44%, list=21%, signal=55%	NA	NA	No	Not significant
GO_POSITIVE_REGULATION_OF_NUCLEOBASE_CONTAINING_COMPOUND_METABOLIC_PROCESS	208	-0.384895	-1.54442	0	0.0548358	1	2722	tags=33%, list=18%, signal=39%	NA	NA	No	Not significant
REACTOME_HOMOLOGY_DIRECTED_REPAIR	104	-0.422768	-1.54329	0	0.0548998	1	4120	tags=57%, list=27%, signal=77%	NA	NA	No	Not significant
GO_INTRINSIC_APOPTOTIC_SIGNALING_PATHWAY_IN_RESPONSE_TO_DNA_DAMAGE_BY_P53_CLASS_MEDIATOR	44	-0.487692	-1.54292	0.01983	0.0549105	1	1054	tags=20%, list=7%, signal=22%	NA	NA	No	Not significant
GO_TRANSLATION_REGULATOR_ACTIVITY	123	-0.416827	-1.54199	0	0.0550756	1	2951	tags=38%, list=19%, signal=47%	NA	NA	No	Not significant
GO_CORTICAL_CYTOSKELETON	99	-0.432828	-1.54104	0.00738007	0.0554074	1	1522	tags=23%, list=10%, signal=26%	NA	NA	No	Not significant
GO_NEGATIVE_REGULATION_OF_CELL_CYCLE_PROCESS	303	-0.372085	-1.54036	0	0.0555569	1	3790	tags=46%, list=25%, signal=60%	NA	NA	No	Not significant
GO_POSITIVE_REGULATION_OF_ANIMAL_ORGAN_MORPHOGENESIS	67	0.549853	1.68392	0	0.0561149	0.996	1959	tags=30%, list=13%, signal=34%	NA	NA	No	Not significant
GO_REGULATION_OF_CENTROSOME_CYCLE	55	-0.476522	-1.53774	0.00909091	0.0566591	1	3244	tags=45%, list=21%, signal=58%	NA	NA	No	Not significant
GO_ENDOCHONDRAL_BONE_MORPHOGENESIS	65	0.550431	1.6668	0.00451128	0.0567436	1	694	tags=15%, list=5%, signal=16%	NA	NA	No	Not significant
GO_REGULATION_OF_GLUCONEOGENESIS	40	0.60843	1.67626	0.00466563	0.0569146	0.999	3153	tags=45%, list=21%, signal=57%	NA	NA	No	Not significant
GO_NEPHRON_DEVELOPMENT	126	0.510888	1.67679	0	0.0572209	0.999	2016	tags=29%, list=13%, signal=33%	NA	NA	No	Not significant
GO_AMYLOID_BETA_BINDING	66	0.550081	1.6669	0.00303951	0.0572831	1	1890	tags=32%, list=12%, signal=36%	NA	NA	No	Not significant
GO_FATTY_ACID_METABOLIC_PROCESS	221	0.478086	1.66528	0.00124688	0.0573032	1	3012	tags=39%, list=20%, signal=48%	NA	NA	No	Not significant
REACTOME_TCR_SIGNALING	99	-0.429792	-1.53588	0.00320513	0.0573427	1	4266	tags=49%, list=28%, signal=68%	NA	NA	No	Not significant
GO_ALCOHOL_BINDING	71	0.543292	1.67267	0.00296296	0.0574087	0.999	3514	tags=37%, list=23%, signal=47%	NA	NA	No	Not significant
REACTOME_SIGNALING_BY_RETINOIC_ACID	36	0.62363	1.67358	0.00321543	0.0574127	0.999	832	tags=19%, list=5%, signal=21%	NA	NA	No	Not significant
GO_LYSOSOMAL_TRANSPORT	98	0.527145	1.6803	0.00139082	0.0574274	0.999	2885	tags=40%, list=19%, signal=49%	NA	NA	No	Not significant
REACTOME_COMPLEMENT_CASCADE	38	0.620848	1.67843	0.0015528	0.0574366	0.999	591	tags=16%, list=4%, signal=16%	NA	NA	No	Not significant
GO_TRANSMEMBRANE_RECEPTOR_PROTEIN_TYROSINE_KINASE_ACTIVITY	55	0.568875	1.67738	0.00149031	0.0574861	0.999	1526	tags=25%, list=10%, signal=28%	NA	NA	No	Not significant
GO_MONOCARBOXYLIC_ACID_METABOLIC_PROCESS	393	0.456889	1.67926	0	0.0575192	0.999	2385	tags=29%, list=16%, signal=34%	NA	NA	No	Not significant
GO_MICROBODY_PART	92	0.525719	1.66742	0	0.0575768	1	2109	tags=34%, list=14%, signal=39%	NA	NA	No	Not significant
GO_STRIATED_MUSCLE_CELL_PROLIFERATION	54	0.577104	1.68096	0.00153139	0.0576786	0.999	2701	tags=33%, list=18%, signal=40%	NA	NA	No	Not significant
HALLMARK_FATTY_ACID_METABOLISM	147	0.498556	1.6742	0	0.0577162	0.999	1407	tags=22%, list=9%, signal=24%	NA	NA	No	Not significant
REACTOME_COLLAGEN_CHAIN_TRIMERIZATION	40	0.602998	1.669	0.00492611	0.0581788	1	2813	tags=38%, list=18%, signal=46%	NA	NA	No	Not significant
GO_VITAMIN_METABOLIC_PROCESS	105	0.522721	1.66747	0.00137741	0.0581791	1	2266	tags=26%, list=15%, signal=30%	NA	NA	No	Not significant
GO_MESONEPHROS_DEVELOPMENT	88	0.525298	1.66936	0	0.0585481	0.999	2016	tags=28%, list=13%, signal=33%	NA	NA	No	Not significant
GO_KIDNEY_EPITHELIUM_DEVELOPMENT	123	0.504266	1.66764	0	0.0585902	1	3045	tags=37%, list=20%, signal=45%	NA	NA	No	Not significant
KEGG_PPAR_SIGNALING_PATHWAY	64	0.562219	1.66965	0	0.0589518	0.999	2370	tags=34%, list=16%, signal=41%	NA	NA	No	Not significant
REACTOME_SIGNALING_BY_THE_B_CELL_RECEPTOR_BCR	103	-0.430695	-1.53013	0.00719425	0.0601654	1	3591	tags=47%, list=24%, signal=61%	NA	NA	No	Not significant
GO_PROTON_TRANSMEMBRANE_TRANSPORTER_ACTIVITY	104	0.514502	1.65928	0.00141044	0.0602654	1	1730	tags=19%, list=11%, signal=22%	NA	NA	No	Not significant
GO_OUTFLOW_TRACT_MORPHOGENESIS	69	0.548154	1.65982	0.00148148	0.0604651	1	3463	tags=35%, list=23%, signal=45%	NA	NA	No	Not significant
GO_REGULATION_OF_PROTEIN_DEPOLYMERIZATION	72	-0.448178	-1.52917	0.00314465	0.0605348	1	1470	tags=22%, list=10%, signal=24%	NA	NA	No	Not significant
REACTOME_INTERLEUKIN_1_SIGNALING	94	-0.438107	-1.52754	0.0141343	0.0607259	1	3591	tags=46%, list=24%, signal=59%	NA	NA	No	Not significant
GO_MITOTIC_SPINDLE	91	-0.42948	-1.52718	0.00711744	0.0607605	1	2928	tags=43%, list=19%, signal=53%	NA	NA	No	Not significant
REACTOME_TRNA_PROCESSING	102	-0.426359	-1.52776	0	0.0607674	1	3711	tags=44%, list=24%, signal=58%	NA	NA	No	Not significant
REACTOME_DNA_DOUBLE_STRAND_BREAK_REPAIR	132	-0.40882	-1.52836	0	0.060776	1	3318	tags=43%, list=22%, signal=55%	NA	NA	No	Not significant
GO_ENDOPEPTIDASE_COMPLEX	60	-0.474482	-1.5278	0.0202312	0.0608935	1	4266	tags=62%, list=28%, signal=85%	NA	NA	No	Not significant
GO_MICROTUBULE_CYTOSKELETON_ORGANIZATION	488	-0.352006	-1.52626	0	0.0609288	1	2921	tags=33%, list=19%, signal=40%	NA	NA	No	Not significant
REACTOME_ANTIGEN_PROCESSING_CROSS_PRESENTATION	87	-0.43274	-1.52648	0.0106762	0.0609598	1	4266	tags=55%, list=28%, signal=76%	NA	NA	No	Not significant
REACTOME_CELLULAR_RESPONSES_TO_STRESS	365	-0.370158	-1.52556	0	0.0611542	1	3428	tags=41%, list=22%, signal=52%	NA	NA	No	Not significant
GO_GENITALIA_DEVELOPMENT	37	0.612889	1.65751	0.00623053	0.061156	1	1060	tags=19%, list=7%, signal=20%	NA	NA	No	Not significant
GO_SPINDLE_ASSEMBLY	91	-0.424292	-1.52474	0.0132013	0.0613045	1	2908	tags=38%, list=19%, signal=47%	NA	NA	No	Not significant
GO_DNA_TEMPLATED_TRANSCRIPTION_ELONGATION	105	-0.430876	-1.52484	0.010453	0.0613962	1	3598	tags=43%, list=24%, signal=56%	NA	NA	No	Not significant
PID_FAS_PATHWAY	37	-0.502136	-1.52375	0.0246575	0.0614391	1	1014	tags=24%, list=7%, signal=26%	NA	NA	No	Not significant
GO_REGULATION_OF_MRNA_CATABOLIC_PROCESS	178	-0.392442	-1.52415	0	0.0614412	1	3480	tags=43%, list=23%, signal=55%	NA	NA	No	Not significant
GO_PROTEIN_SERINE_THREONINE_PHOSPHATASE_COMPLEX	44	-0.491161	-1.52276	0.0205128	0.0615753	1	2548	tags=41%, list=17%, signal=49%	NA	NA	No	Not significant
GO_NEGATIVE_REGULATION_OF_CHROMOSOME_ORGANIZATION	133	-0.402589	-1.52234	0	0.0616637	1	2228	tags=31%, list=15%, signal=36%	NA	NA	No	Not significant
REACTOME_NUCLEOTIDE_BINDING_DOMAIN_LEUCINE_RICH_REPEAT_CONTAINING_RECEPTOR_NLR_SIGNALING_PATHWAYS	52	-0.478236	-1.52199	0.021875	0.0616764	1	1618	tags=27%, list=11%, signal=30%	NA	NA	No	Not significant
GO_MITOTIC_CYTOKINESIS	66	-0.457713	-1.52284	0.0179641	0.0616998	1	2812	tags=42%, list=18%, signal=52%	NA	NA	No	Not significant
GO_MONOVALENT_INORGANIC_CATION_HOMEOSTASIS	129	0.499531	1.65533	0	0.0620678	1	1944	tags=25%, list=13%, signal=28%	NA	NA	No	Not significant
GO_NEGATIVE_REGULATION_OF_MICROTUBULE_POLYMERIZATION_OR_DEPOLYMERIZATION	32	-0.526216	-1.52037	0.0384615	0.062397	1	2201	tags=31%, list=14%, signal=36%	NA	NA	No	Not significant
REACTOME_COOPERATION_OF_PDCL_PHLP1_AND_TRIC_CCT_IN_G_PROTEIN_BETA_FOLDING	35	-0.512885	-1.51892	0.0300546	0.0631005	1	3234	tags=37%, list=21%, signal=47%	NA	NA	No	Not significant
GO_REGULATION_OF_NUCLEOBASE_CONTAINING_COMPOUND_METABOLIC_PROCESS	451	-0.353389	-1.51797	0	0.0632806	1	2813	tags=30%, list=18%, signal=36%	NA	NA	No	Not significant
GO_CILIUM_ORGANIZATION	331	-0.361745	-1.51799	0	0.0634258	1	3077	tags=31%, list=20%, signal=37%	NA	NA	No	Not significant
GO_NUCLEIC_ACID_PHOSPHODIESTER_BOND_HYDROLYSIS	255	-0.376536	-1.51713	0	0.0635361	1	3360	tags=33%, list=22%, signal=41%	NA	NA	No	Not significant
REACTOME_GLUCONEOGENESIS	31	-0.525743	-1.51551	0.0246154	0.0641367	1	1870	tags=32%, list=12%, signal=37%	NA	NA	No	Not significant
GO_DNA_BIOSYNTHETIC_PROCESS	178	-0.390817	-1.51506	0.00406504	0.0642288	1	2847	tags=36%, list=19%, signal=44%	NA	NA	No	Not significant
GO_VACUOLAR_TRANSPORT	129	0.498431	1.65074	0	0.064264	1	2558	tags=34%, list=17%, signal=41%	NA	NA	No	Not significant
GO_REGULATION_OF_DNA_DEPENDENT_DNA_REPLICATION	49	-0.481349	-1.51552	0.00593472	0.0642828	1	3470	tags=59%, list=23%, signal=76%	NA	NA	No	Not significant
GO_GLYCEROLIPID_CATABOLIC_PROCESS	50	0.572753	1.64982	0.0103397	0.0643232	1	2193	tags=34%, list=14%, signal=40%	NA	NA	No	Not significant
GO_REGULATION_OF_FAT_CELL_DIFFERENTIATION	112	0.504029	1.64874	0.00136426	0.0645604	1	2565	tags=36%, list=17%, signal=43%	NA	NA	No	Not significant
GO_INNATE_IMMUNE_RESPONSE_ACTIVATING_CELL_SURFACE_RECEPTOR_SIGNALING_PATHWAY	96	-0.416232	-1.51411	0.00986842	0.0646336	1	4266	tags=50%, list=28%, signal=69%	NA	NA	No	Not significant
GO_RAB_GUANYL_NUCLEOTIDE_EXCHANGE_FACTOR_ACTIVITY	36	0.605838	1.65094	0.00620155	0.0647402	1	2687	tags=44%, list=18%, signal=54%	NA	NA	No	Not significant
GO_REGULATION_OF_TRANSCRIPTION_FROM_RNA_POLYMERASE_II_PROMOTER_IN_RESPONSE_TO_HYPOXIA	71	-0.435931	-1.5132	0.00911854	0.0650247	1	4266	tags=58%, list=28%, signal=80%	NA	NA	No	Not significant
GO_DNA_SYNTHESIS_INVOLVED_IN_DNA_REPAIR	50	-0.480137	-1.51119	0.027027	0.0659319	1	3269	tags=46%, list=21%, signal=58%	NA	NA	No	Not significant
REACTOME_NOD1_2_SIGNALING_PATHWAY	33	-0.512239	-1.51073	0.0247934	0.0660558	1	1618	tags=27%, list=11%, signal=30%	NA	NA	No	Not significant
GO_SOMATIC_DIVERSIFICATION_OF_IMMUNE_RECEPTORS	57	-0.465339	-1.50768	0.0117647	0.0673891	1	3118	tags=44%, list=20%, signal=55%	NA	NA	No	Not significant
REACTOME_REGULATION_OF_TNFR1_SIGNALING	31	-0.530514	-1.5074	0.0298103	0.0673933	1	2238	tags=35%, list=15%, signal=41%	NA	NA	No	Not significant
GO_B_CELL_ACTIVATION	196	-0.384993	-1.50783	0	0.0674515	1	2547	tags=28%, list=17%, signal=33%	NA	NA	No	Not significant
GO_CELL_CELL_ADHESION_MEDIATOR_ACTIVITY	45	-0.484784	-1.50557	0.0283286	0.0683191	1	514	tags=16%, list=3%, signal=16%	NA	NA	No	Not significant
GO_ATP_DEPENDENT_DNA_HELICASE_ACTIVITY	35	-0.519918	-1.50412	0.0176768	0.0689868	1	2451	tags=43%, list=16%, signal=51%	NA	NA	No	Not significant
GO_CELLULAR_RESPONSE_TO_PEPTIDE_HORMONE_STIMULUS	283	0.459817	1.63349	0	0.0690593	1	2853	tags=28%, list=19%, signal=34%	NA	NA	No	Not significant
REACTOME_SIGNALING_BY_TYPE_1_INSULIN_LIKE_GROWTH_FACTOR_1_RECEPTOR_IGF1R	47	0.578972	1.63168	0.00447094	0.0692687	1	2764	tags=38%, list=18%, signal=47%	NA	NA	No	Not significant
GO_ODONTOGENESIS	104	0.502311	1.63234	0.00405405	0.0693588	1	2008	tags=28%, list=13%, signal=32%	NA	NA	No	Not significant
GO_REGULATION_OF_ACTIN_CYTOSKELETON_REORGANIZATION	33	-0.513687	-1.50304	0.0304569	0.0694325	1	1152	tags=36%, list=8%, signal=39%	NA	NA	No	Not significant
GO_NCRNA_TRANSCRIPTION	101	-0.427348	-1.50271	0.00355872	0.0694867	1	3302	tags=40%, list=22%, signal=50%	NA	NA	No	Not significant
GO_CELLULAR_RESPONSE_TO_AMINO_ACID_STIMULUS	64	0.540646	1.63361	0.00144092	0.0695633	1	2897	tags=41%, list=19%, signal=50%	NA	NA	No	Not significant
GO_SULFOTRANSFERASE_ACTIVITY	35	0.608454	1.63476	0.0106222	0.069693	1	759	tags=14%, list=5%, signal=15%	NA	NA	No	Not significant
GO_MIDBODY	158	-0.386929	-1.50201	0.00414938	0.0697245	1	3104	tags=37%, list=20%, signal=46%	NA	NA	No	Not significant
GO_CELL_FATE_SPECIFICATION	58	0.555628	1.63401	0.00573888	0.0697451	1	2016	tags=21%, list=13%, signal=24%	NA	NA	No	Not significant
GO_NEURAL_NUCLEUS_DEVELOPMENT	48	-0.474447	-1.50086	0.0261628	0.0699402	1	1980	tags=25%, list=13%, signal=29%	NA	NA	No	Not significant
GO_NUCLEOBASE_CONTAINING_COMPOUND_TRANSPORT	210	-0.375951	-1.50132	0	0.0699518	1	3892	tags=41%, list=25%, signal=54%	NA	NA	No	Not significant
REACTOME_ECM_PROTEOGLYCANS	71	0.54242	1.6407	0.00147059	0.0699668	1	3123	tags=42%, list=20%, signal=53%	NA	NA	No	Not significant
GO_PRODUCTION_OF_SMALL_RNA_INVOLVED_IN_GENE_SILENCING_BY_RNA	48	-0.47983	-1.50102	0.0296736	0.0699796	1	3299	tags=42%, list=22%, signal=53%	NA	NA	No	Not significant
GO_STEROL_HOMEOSTASIS	72	0.535567	1.63494	0.00600601	0.0700987	1	2165	tags=25%, list=14%, signal=29%	NA	NA	No	Not significant
GO_GLIAL_CELL_MIGRATION	41	0.583086	1.63711	0.0110935	0.0702206	1	953	tags=22%, list=6%, signal=23%	NA	NA	No	Not significant
GO_NEPHRON_EPITHELIUM_DEVELOPMENT	95	0.51073	1.63783	0.002849	0.0702326	1	3045	tags=38%, list=20%, signal=47%	NA	NA	No	Not significant
GO_MICROBODY_MEMBRANE	58	0.553251	1.64109	0.00291971	0.070361	1	2982	tags=43%, list=20%, signal=53%	NA	NA	No	Not significant
GO_NEUROPEPTIDE_RECEPTOR_ACTIVITY	33	0.612462	1.6361	0.0125786	0.0704783	1	3	tags=3%, list=0%, signal=3%	NA	NA	No	Not significant
REACTOME_PHASE_I_FUNCTIONALIZATION_OF_COMPOUNDS	78	0.527531	1.63835	0.00147059	0.0704896	1	1305	tags=18%, list=9%, signal=20%	NA	NA	No	Not significant
GO_SMOOTH_MUSCLE_CONTRACTION	83	0.530667	1.63519	0.00291971	0.0705322	1	1337	tags=18%, list=9%, signal=20%	NA	NA	No	Not significant
HALLMARK_MYC_TARGETS_V2	57	-0.44648	-1.49922	0.0152905	0.0708076	1	4333	tags=51%, list=28%, signal=71%	NA	NA	No	Not significant
GO_REGULATION_OF_CHROMOSOME_SEGREGATION	94	-0.422158	-1.49865	0.00694444	0.070957	1	2465	tags=39%, list=16%, signal=47%	NA	NA	No	Not significant
GO_ARACHIDONIC_ACID_METABOLIC_PROCESS	35	0.599952	1.63858	0.00900901	0.0709618	1	247	tags=11%, list=2%, signal=12%	NA	NA	No	Not significant
GO_MEIOTIC_CHROMOSOME_SEGREGATION	75	-0.438739	-1.49633	0.00898204	0.0718948	1	3922	tags=47%, list=26%, signal=62%	NA	NA	No	Not significant
GO_REGULATION_OF_B_CELL_ACTIVATION	101	-0.418137	-1.49636	0.00373134	0.0720488	1	1659	tags=23%, list=11%, signal=25%	NA	NA	No	Not significant
GO_ALCOHOL_METABOLIC_PROCESS	193	0.476625	1.62602	0	0.0721985	1	2221	tags=26%, list=15%, signal=31%	NA	NA	No	Not significant
GO_REGULATION_OF_CENTROSOME_DUPLICATION	41	-0.485514	-1.49479	0.0190736	0.0723938	1	3083	tags=41%, list=20%, signal=52%	NA	NA	No	Not significant
GO_LYMPHOCYTE_ACTIVATION_INVOLVED_IN_IMMUNE_RESPONSE	138	-0.394755	-1.49494	0	0.0725064	1	1530	tags=19%, list=10%, signal=21%	NA	NA	No	Not significant
GO_PROCESS_UTILIZING_AUTOPHAGIC_MECHANISM	444	0.437847	1.62625	0	0.0725529	1	2897	tags=30%, list=19%, signal=35%	NA	NA	No	Not significant
GO_MESONEPHRIC_TUBULE_MORPHOGENESIS	57	0.547656	1.62638	0.00745157	0.0730684	1	3045	tags=39%, list=20%, signal=48%	NA	NA	No	Not significant
REACTOME_RNA_POLYMERASE_II_TRANSCRIBES_SNRNA_GENES	72	-0.438907	-1.49271	0.0265781	0.073537	1	3302	tags=39%, list=22%, signal=49%	NA	NA	No	Not significant
GO_MONOSACCHARIDE_METABOLIC_PROCESS	140	0.485562	1.62348	0	0.0736334	1	2665	tags=28%, list=17%, signal=33%	NA	NA	No	Not significant
REACTOME_G1_PHASE	41	-0.489486	-1.49204	0.0225352	0.0738228	1	2935	tags=41%, list=19%, signal=51%	NA	NA	No	Not significant
GO_POSITIVE_REGULATION_OF_IMMUNOGLOBULIN_PRODUCTION	35	-0.506508	-1.49118	0.0325203	0.0741129	1	1645	tags=26%, list=11%, signal=29%	NA	NA	No	Not significant
GO_REGULATION_OF_COAGULATION	72	-0.426047	-1.49007	0.00884956	0.0747531	1	791	tags=13%, list=5%, signal=13%	NA	NA	No	Not significant
GO_HORMONE_METABOLIC_PROCESS	173	0.470698	1.62034	0	0.0749588	1	2250	tags=20%, list=15%, signal=23%	NA	NA	No	Not significant
GO_HYDROLASE_ACTIVITY_HYDROLYZING_O_GLYCOSYL_COMPOUNDS	67	0.52955	1.62088	0.0015015	0.0751645	1	1999	tags=33%, list=13%, signal=38%	NA	NA	No	Not significant
REACTOME_TNFR2_NON_CANONICAL_NF_KB_PATHWAY	90	-0.413599	-1.48786	0.00338983	0.0760109	1	4266	tags=50%, list=28%, signal=69%	NA	NA	No	Not significant
GO_TRANSLESION_SYNTHESIS	39	-0.487379	-1.48752	0.0435967	0.0760169	1	3239	tags=46%, list=21%, signal=58%	NA	NA	No	Not significant
GO_BILE_ACID_BIOSYNTHETIC_PROCESS	32	0.607044	1.61819	0.0124417	0.0762169	1	2058	tags=31%, list=13%, signal=36%	NA	NA	No	Not significant
GO_PHOSPHATASE_INHIBITOR_ACTIVITY	40	-0.491133	-1.4867	0.0245232	0.0763536	1	2348	tags=30%, list=15%, signal=35%	NA	NA	No	Not significant
GO_PROTEIN_SELF_ASSOCIATION	49	-0.469021	-1.48587	0.021148	0.0767526	1	2334	tags=27%, list=15%, signal=31%	NA	NA	No	Not significant
GO_REGULATION_OF_SISTER_CHROMATID_SEGREGATION	77	-0.43335	-1.48469	0.0031746	0.077397	1	2228	tags=39%, list=15%, signal=45%	NA	NA	No	Not significant
GO_TRANSCRIPTION_ELONGATION_FROM_RNA_POLYMERASE_II_PROMOTER	79	-0.434024	-1.48403	0.0239521	0.0776386	1	3009	tags=38%, list=20%, signal=47%	NA	NA	No	Not significant
GO_MAINTENANCE_OF_PROTEIN_LOCATION_IN_CELL	67	-0.436936	-1.48158	0.0311526	0.078688	1	2391	tags=33%, list=16%, signal=39%	NA	NA	No	Not significant
REACTOME_SUMOYLATION_OF_DNA_DAMAGE_RESPONSE_AND_REPAIR_PROTEINS	71	-0.432021	-1.48177	0.013245	0.0787582	1	3829	tags=52%, list=25%, signal=69%	NA	NA	No	Not significant
GO_POSITIVE_REGULATION_OF_TELOMERE_MAINTENANCE	46	-0.474685	-1.48182	0.0274725	0.0789023	1	3153	tags=48%, list=21%, signal=60%	NA	NA	No	Not significant
GO_CELL_MATRIX_ADHESION	203	0.471002	1.61078	0	0.0796999	1	2365	tags=26%, list=15%, signal=30%	NA	NA	No	Not significant
GO_EXTRACELLULAR_MATRIX_STRUCTURAL_CONSTITUENT_CONFERRING_TENSILE_STRENGTH	37	0.596848	1.61182	0.0124031	0.0799874	1	2813	tags=38%, list=18%, signal=46%	NA	NA	No	Not significant
REACTOME_CYTOCHROME_P450_ARRANGED_BY_SUBSTRATE_TYPE	43	0.569689	1.61096	0.00763359	0.0801589	1	3076	tags=33%, list=20%, signal=41%	NA	NA	No	Not significant
REACTOME_ION_CHANNEL_TRANSPORT	159	0.476428	1.61304	0	0.0801938	1	2186	tags=21%, list=14%, signal=24%	NA	NA	No	Not significant
GO_HORMONE_BINDING	84	0.515085	1.61196	0.00143885	0.0804866	1	1464	tags=17%, list=10%, signal=18%	NA	NA	No	Not significant
REACTOME_SUMOYLATION_OF_RNA_BINDING_PROTEINS	43	-0.479408	-1.4777	0.0224719	0.0806114	1	3711	tags=56%, list=24%, signal=74%	NA	NA	No	Not significant
KEGG_APOPTOSIS	77	-0.42419	-1.47804	0.0261438	0.0806257	1	1591	tags=23%, list=10%, signal=26%	NA	NA	No	Not significant
HALLMARK_INTERFERON_GAMMA_RESPONSE	180	-0.374958	-1.4783	0	0.0806501	1	1915	tags=19%, list=13%, signal=21%	NA	NA	No	Not significant
GO_PHOSPHATIDIC_ACID_BIOSYNTHETIC_PROCESS	34	0.598007	1.60878	0.00941915	0.080846	1	1894	tags=38%, list=12%, signal=44%	NA	NA	No	Not significant
REACTOME_RNA_POLYMERASE_II_TRANSCRIPTION_ELONGATION	56	-0.460802	-1.47677	0.0230548	0.0810373	1	3009	tags=43%, list=20%, signal=53%	NA	NA	No	Not significant
GO_LIPOPOLYSACCHARIDE_MEDIATED_SIGNALING_PATHWAY	49	-0.464455	-1.47635	0.0289017	0.0811576	1	582	tags=16%, list=4%, signal=17%	NA	NA	No	Not significant
GO_POSITIVE_REGULATION_OF_INTERFERON_GAMMA_PRODUCTION	51	-0.455812	-1.47526	0.0338462	0.0816801	1	1530	tags=18%, list=10%, signal=20%	NA	NA	No	Not significant
GO_POSITIVE_REGULATION_OF_CYSTEINE_TYPE_ENDOPEPTIDASE_ACTIVITY	124	-0.391486	-1.47331	0.00746269	0.0827096	1	3131	tags=31%, list=21%, signal=38%	NA	NA	No	Not significant
GO_TRANSMEMBRANE_RECEPTOR_PROTEIN_KINASE_ACTIVITY	70	0.530467	1.60327	0.00297619	0.082971	1	1526	tags=21%, list=10%, signal=24%	NA	NA	No	Not significant
GO_REGULATION_OF_AUTOPHAGY	291	0.447062	1.60253	0	0.0831048	1	3159	tags=31%, list=21%, signal=38%	NA	NA	No	Not significant
GO_LATE_ENDOSOME	212	0.458564	1.60502	0	0.0831948	1	2963	tags=34%, list=19%, signal=42%	NA	NA	No	Not significant
REACTOME_C_TYPE_LECTIN_RECEPTORS_CLRS	122	-0.396672	-1.47174	0.00392157	0.0832298	1	4266	tags=49%, list=28%, signal=68%	NA	NA	No	Not significant
GO_SIGNAL_TRANSDUCTION_IN_RESPONSE_TO_DNA_DAMAGE	122	-0.39666	-1.47215	0.00735294	0.0832644	1	3174	tags=39%, list=21%, signal=48%	NA	NA	No	Not significant
GO_REGULATION_OF_CELLULAR_RESPONSE_TO_HEAT	74	-0.437829	-1.47185	0.0216718	0.0833144	1	3340	tags=43%, list=22%, signal=55%	NA	NA	No	Not significant
GO_NEPHRON_MORPHOGENESIS	68	0.532673	1.60342	0	0.0834627	1	3045	tags=40%, list=20%, signal=49%	NA	NA	No	Not significant
REACTOME_IRS_MEDIATED_SIGNALLING	41	0.571677	1.60515	0.0123648	0.0836578	1	2764	tags=39%, list=18%, signal=48%	NA	NA	No	Not significant
GO_ROUGH_ENDOPLASMIC_RETICULUM	74	-0.419303	-1.47078	0.0228571	0.0836993	1	1732	tags=27%, list=11%, signal=30%	NA	NA	No	Not significant
GO_RESPONSE_TO_AMINO_ACID_STARVATION	44	0.570537	1.60352	0.00941915	0.0839788	1	3438	tags=36%, list=23%, signal=47%	NA	NA	No	Not significant
GO_SPINDLE_MIDZONE	33	-0.497133	-1.46959	0.037037	0.0840027	1	3621	tags=52%, list=24%, signal=67%	NA	NA	No	Not significant
PID_TELOMERASE_PATHWAY	66	-0.439782	-1.46971	0.0157233	0.0840855	1	4094	tags=47%, list=27%, signal=64%	NA	NA	No	Not significant
GO_HOMOTYPIC_CELL_CELL_ADHESION	70	-0.429398	-1.46884	0.021875	0.0843534	1	987	tags=13%, list=6%, signal=14%	NA	NA	No	Not significant
GO_TRANSCRIPTION_BY_RNA_POLYMERASE_I	61	-0.435878	-1.46704	0.0121951	0.0850574	1	2974	tags=39%, list=19%, signal=49%	NA	NA	No	Not significant
GO_REGULATION_OF_ANTIGEN_RECEPTOR_MEDIATED_SIGNALING_PATHWAY	51	-0.46112	-1.46704	0.0285714	0.0852387	1	2302	tags=22%, list=15%, signal=25%	NA	NA	No	Not significant
GO_REGULATION_OF_MACROAUTOPHAGY	163	0.473441	1.59909	0	0.0858152	1	2764	tags=32%, list=18%, signal=39%	NA	NA	No	Not significant
REACTOME_CELLULAR_RESPONSE_TO_HEAT_STRESS	91	-0.414047	-1.46468	0.0159236	0.0865584	1	3340	tags=44%, list=22%, signal=56%	NA	NA	No	Not significant
GO_LEUKOCYTE_MEDIATED_CYTOTOXICITY	72	-0.431481	-1.46435	0.0157729	0.0865738	1	2584	tags=31%, list=17%, signal=37%	NA	NA	No	Not significant
REACTOME_G2_M_DNA_DAMAGE_CHECKPOINT	67	-0.443441	-1.46338	0.0240964	0.0868827	1	2451	tags=42%, list=16%, signal=50%	NA	NA	No	Not significant
GO_IMMUNOGLOBULIN_PRODUCTION	83	-0.413999	-1.46342	0	0.0870377	1	2148	tags=25%, list=14%, signal=29%	NA	NA	No	Not significant
GO_REGULATION_OF_GENE_EXPRESSION_EPIGENETIC	281	-0.357596	-1.46253	0	0.087063	1	3711	tags=42%, list=24%, signal=54%	NA	NA	No	Not significant
GO_TRANSLATION_REGULATOR_ACTIVITY_NUCLEIC_ACID_BINDING	95	-0.406515	-1.46267	0.00990099	0.0871472	1	3375	tags=43%, list=22%, signal=55%	NA	NA	No	Not significant
GO_MICROTUBULE_DEPOLYMERIZATION	39	-0.476559	-1.46117	0.0432277	0.0877822	1	2491	tags=38%, list=16%, signal=46%	NA	NA	No	Not significant
GO_MIDBRAIN_DEVELOPMENT	71	-0.431804	-1.46033	0.015625	0.0881851	1	1980	tags=24%, list=13%, signal=27%	NA	NA	No	Not significant
GO_CELL_CYCLE_CHECKPOINT	209	-0.366813	-1.46001	0.00930233	0.0882155	1	3916	tags=46%, list=26%, signal=62%	NA	NA	No	Not significant
GO_REGULATION_OF_LEUKOCYTE_MEDIATED_IMMUNITY	156	-0.376293	-1.458	0.00371747	0.0894171	1	1530	tags=19%, list=10%, signal=20%	NA	NA	No	Not significant
GO_ORGAN_GROWTH	151	0.478641	1.59422	0.00131406	0.0900667	1	1301	tags=17%, list=9%, signal=18%	NA	NA	No	Not significant
GO_COLLAGEN_TRIMER	66	0.520428	1.59204	0.0089153	0.0909124	1	2813	tags=33%, list=18%, signal=41%	NA	NA	No	Not significant
GO_REGULATION_OF_T_CELL_APOPTOTIC_PROCESS	31	-0.493641	-1.45554	0.037037	0.0910101	1	2346	tags=32%, list=15%, signal=38%	NA	NA	No	Not significant
GO_EXCITATORY_SYNAPSE	38	-0.486106	-1.45491	0.0456989	0.0911101	1	1179	tags=18%, list=8%, signal=20%	NA	NA	No	Not significant
GO_ANTIGEN_PROCESSING_AND_PRESENTATION_OF_PEPTIDE_ANTIGEN_VIA_MHC_CLASS_I	81	-0.423862	-1.45505	0.0159744	0.0911985	1	4266	tags=56%, list=28%, signal=77%	NA	NA	No	Not significant
GO_OXIDOREDUCTASE_ACTIVITY_ACTING_ON_THE_ALDEHYDE_OR_OXO_GROUP_OF_DONORS	39	0.570301	1.58921	0.0170015	0.091244	1	1585	tags=28%, list=10%, signal=31%	NA	NA	No	Not significant
GO_LOCOMOTORY_BEHAVIOR	159	0.470796	1.58969	0	0.0913335	1	2106	tags=23%, list=14%, signal=26%	NA	NA	No	Not significant
GO_DETECTION_OF_MECHANICAL_STIMULUS	34	0.586574	1.59031	0.019432	0.0913602	1	1839	tags=26%, list=12%, signal=30%	NA	NA	No	Not significant
GO_POSITIVE_REGULATION_OF_REPRODUCTIVE_PROCESS	63	0.535839	1.59225	0.00295858	0.0913927	1	2695	tags=25%, list=18%, signal=31%	NA	NA	No	Not significant
GO_SCHAFFER_COLLATERAL__CA1_SYNAPSE	78	0.515989	1.5881	0.00582242	0.0917045	1	1526	tags=23%, list=10%, signal=26%	NA	NA	No	Not significant
GO_REGULATION_OF_SYNAPSE_ASSEMBLY	85	0.505262	1.58735	0	0.0918238	1	2632	tags=28%, list=17%, signal=34%	NA	NA	No	Not significant
GO_ATPASE_ACTIVITY_COUPLED_TO_TRANSMEMBRANE_MOVEMENT_OF_IONS_PHOSPHORYLATIVE_MECHANISM	31	0.601541	1.59042	0.0222222	0.0919025	1	1272	tags=23%, list=8%, signal=25%	NA	NA	No	Not significant
HALLMARK_MYOGENESIS	183	0.46388	1.58622	0.00125471	0.0924	1	2212	tags=24%, list=14%, signal=28%	NA	NA	No	Not significant
GO_FICOLIN_1_RICH_GRANULE	113	-0.394364	-1.45246	0.011194	0.0928002	1	1651	tags=24%, list=11%, signal=27%	NA	NA	No	Not significant
GO_MITOTIC_SPINDLE_ASSEMBLY	48	-0.452956	-1.45219	0.039548	0.092834	1	2908	tags=42%, list=19%, signal=51%	NA	NA	No	Not significant
BIOCARTA_FMLP_PATHWAY	32	-0.506885	-1.45114	0.0505618	0.0930397	1	1732	tags=31%, list=11%, signal=35%	NA	NA	No	Not significant
PID_P38_ALPHA_BETA_PATHWAY	30	-0.51147	-1.45132	0.0876712	0.0930812	1	1056	tags=23%, list=7%, signal=25%	NA	NA	No	Not significant
GO_DNA_PACKAGING	142	-0.379991	-1.45153	0.00371747	0.0931038	1	2381	tags=37%, list=16%, signal=44%	NA	NA	No	Not significant
REACTOME_P75_NTR_RECEPTOR_MEDIATED_SIGNALLING	95	-0.403425	-1.45049	0.0174825	0.0931764	1	1259	tags=22%, list=8%, signal=24%	NA	NA	No	Not significant
REACTOME_DNA_DAMAGE_RECOGNITION_IN_GG_NER	36	-0.478763	-1.45058	0.0440771	0.0932834	1	4099	tags=53%, list=27%, signal=72%	NA	NA	No	Not significant
REACTOME_NCAM1_INTERACTIONS	40	0.564964	1.5838	0.0172414	0.0934826	1	3904	tags=48%, list=26%, signal=64%	NA	NA	No	Not significant
GO_PHOSPHORIC_DIESTER_HYDROLASE_ACTIVITY	85	0.502566	1.58433	0.00573066	0.0935378	1	2949	tags=29%, list=19%, signal=36%	NA	NA	No	Not significant
GO_PLATELET_AGGREGATION	52	-0.450936	-1.44923	0.0388889	0.0939141	1	987	tags=13%, list=6%, signal=14%	NA	NA	No	Not significant
GO_POSITIVE_REGULATION_OF_CALCIUM_ION_TRANSPORT_INTO_CYTOSOL	44	-0.466981	-1.44862	0.0333333	0.0941231	1	1797	tags=23%, list=12%, signal=26%	NA	NA	No	Not significant
GO_REGULATION_OF_NIK_NF_KAPPAB_SIGNALING	89	-0.406285	-1.4478	0.00986842	0.0944873	1	1635	tags=21%, list=11%, signal=24%	NA	NA	No	Not significant
GO_LYMPHOCYTE_HOMEOSTASIS	56	-0.438573	-1.44738	0.0411392	0.0946062	1	2462	tags=32%, list=16%, signal=38%	NA	NA	No	Not significant
REACTOME_COLLAGEN_DEGRADATION	57	0.53639	1.58206	0.0165414	0.0947363	1	1903	tags=26%, list=12%, signal=30%	NA	NA	No	Not significant
GO_CYTOKINE_ACTIVITY	137	-0.381124	-1.44679	0.0120482	0.0948174	1	1508	tags=19%, list=10%, signal=21%	NA	NA	No	Not significant
GO_CARBOXYLIC_ESTER_HYDROLASE_ACTIVITY	104	0.48867	1.57884	0.00135501	0.0948594	1	2093	tags=28%, list=14%, signal=32%	NA	NA	No	Not significant
GO_NEGATIVE_REGULATION_OF_NOTCH_SIGNALING_PATHWAY	34	-0.492582	-1.44607	0.0424929	0.0951777	1	348	tags=18%, list=2%, signal=18%	NA	NA	No	Not significant
GO_POSITIVE_REGULATION_OF_SODIUM_ION_TRANSPORT	31	0.602688	1.57791	0.00805153	0.0952125	1	2444	tags=35%, list=16%, signal=42%	NA	NA	No	Not significant
GO_RENAL_TUBULE_DEVELOPMENT	82	0.51194	1.57892	0.00568182	0.0953544	1	3045	tags=38%, list=20%, signal=47%	NA	NA	No	Not significant
GO_OXIDOREDUCTASE_ACTIVITY_ACTING_ON_THE_ALDEHYDE_OR_OXO_GROUP_OF_DONORS_NAD_OR_NADP_AS_ACCEPTOR	32	0.599358	1.58068	0.0175439	0.0954863	1	1585	tags=28%, list=10%, signal=31%	NA	NA	No	Not significant
HALLMARK_COAGULATION	122	0.480567	1.57998	0.00268817	0.0955509	1	2571	tags=28%, list=17%, signal=33%	NA	NA	No	Not significant
GO_NEGATIVE_REGULATION_OF_LIPID_BIOSYNTHETIC_PROCESS	45	0.547527	1.57908	0.00892857	0.0957799	1	1894	tags=27%, list=12%, signal=30%	NA	NA	No	Not significant
GO_LYSOSOMAL_LUMEN	80	0.4982	1.57669	0.00424929	0.0958195	1	2415	tags=41%, list=16%, signal=49%	NA	NA	No	Not significant
GO_REGULATION_OF_DOUBLE_STRAND_BREAK_REPAIR_VIA_HOMOLOGOUS_RECOMBINATION	34	-0.494687	-1.44478	0.0472222	0.0959771	1	3991	tags=56%, list=26%, signal=75%	NA	NA	No	Not significant
GO_NUCLEOTIDE_BINDING_DOMAIN_LEUCINE_RICH_REPEAT_CONTAINING_RECEPTOR_SIGNALING_PATHWAY	31	-0.505356	-1.4441	0.0621622	0.096332	1	1617	tags=29%, list=11%, signal=32%	NA	NA	No	Not significant
GO_RNA_3_END_PROCESSING	128	-0.389298	-1.44313	0.012	0.0964959	1	3860	tags=45%, list=25%, signal=60%	NA	NA	No	Not significant
GO_MAINTENANCE_OF_PROTEIN_LOCATION	94	-0.408595	-1.44357	0.0214724	0.0965666	1	2391	tags=29%, list=16%, signal=34%	NA	NA	No	Not significant
GO_LEUKOCYTE_HOMEOSTASIS	77	-0.418909	-1.44317	0.0295082	0.0966616	1	2462	tags=31%, list=16%, signal=37%	NA	NA	No	Not significant
GO_REGULATION_OF_TELOMERE_MAINTENANCE	72	-0.427637	-1.44221	0.012945	0.0969408	1	2847	tags=35%, list=19%, signal=42%	NA	NA	No	Not significant
GO_ORGANIC_ACID_CATABOLIC_PROCESS	220	0.443261	1.57162	0	0.0969682	1	3065	tags=36%, list=20%, signal=45%	NA	NA	No	Not significant
GO_NUCLEAR_TRANSCRIBED_MRNA_CATABOLIC_PROCESS_EXONUCLEOLYTIC	34	-0.479416	-1.44123	0.0453333	0.0972948	1	3313	tags=38%, list=22%, signal=49%	NA	NA	No	Not significant
GO_LIPID_TRANSPORTER_ACTIVITY	120	0.479993	1.5747	0.0013245	0.0973036	1	2089	tags=28%, list=14%, signal=32%	NA	NA	No	Not significant
GO_OXIDOREDUCTASE_ACTIVITY_ACTING_ON_THE_CH_CH_GROUP_OF_DONORS	53	0.535231	1.57183	0.0153374	0.0973353	1	2942	tags=40%, list=19%, signal=49%	NA	NA	No	Not significant
PID_CASPASE_PATHWAY	47	-0.461263	-1.44137	0.0298507	0.0973919	1	2443	tags=32%, list=16%, signal=38%	NA	NA	No	Not significant
GO_RESPONSE_TO_STARVATION	168	0.460319	1.57216	0.00265604	0.0976123	1	1871	tags=20%, list=12%, signal=23%	NA	NA	No	Not significant
GO_POSITIVE_REGULATION_OF_CELL_ACTIVATION	266	-0.357801	-1.44007	0	0.0977654	1	1508	tags=16%, list=10%, signal=17%	NA	NA	No	Not significant
GO_NUCLEAR_ENVELOPE_ORGANIZATION	50	-0.448046	-1.43952	0.0311688	0.0978087	1	2595	tags=32%, list=17%, signal=38%	NA	NA	No	Not significant
GO_INTERSTRAND_CROSS_LINK_REPAIR	51	-0.451469	-1.43975	0.0192926	0.0978155	1	4099	tags=55%, list=27%, signal=75%	NA	NA	No	Not significant
GO_RIBONUCLEOPROTEIN_COMPLEX_BINDING	123	-0.387866	-1.44022	0.00732601	0.0978415	1	3886	tags=46%, list=25%, signal=61%	NA	NA	No	Not significant
GO_CYTOKINESIS	146	-0.387717	-1.4391	0.0123967	0.0978995	1	2812	tags=34%, list=18%, signal=41%	NA	NA	No	Not significant
GO_STEROL_TRANSPORT	87	0.494971	1.56997	0.00862069	0.0979824	1	2165	tags=28%, list=14%, signal=32%	NA	NA	No	Not significant
GO_METANEPHRIC_NEPHRON_DEVELOPMENT	36	0.583675	1.56791	0.00904977	0.0980618	1	1956	tags=36%, list=13%, signal=41%	NA	NA	No	Not significant
GO_CENTRAL_NERVOUS_SYSTEM_NEURON_DEVELOPMENT	66	0.524554	1.57229	0.0136778	0.0980878	1	711	tags=17%, list=5%, signal=17%	NA	NA	No	Not significant
GO_CHONDROCYTE_DEVELOPMENT	43	0.553069	1.56668	0.021309	0.0981245	1	1206	tags=16%, list=8%, signal=18%	NA	NA	No	Not significant
REACTOME_MITOCHONDRIAL_FATTY_ACID_BETA_OXIDATION	34	0.579538	1.57249	0.00944882	0.0984644	1	2660	tags=50%, list=17%, signal=60%	NA	NA	No	Not significant
GO_EXTRACELLULAR_MATRIX	431	0.423018	1.56683	0	0.0985424	1	2274	tags=23%, list=15%, signal=27%	NA	NA	No	Not significant
GO_MICROBODY_LUMEN	44	0.549358	1.57297	0.00315956	0.0985704	1	2087	tags=39%, list=14%, signal=45%	NA	NA	No	Not significant
REACTOME_ROS_AND_RNS_PRODUCTION_IN_PHAGOCYTES	35	0.588868	1.56795	0.0138675	0.0985987	1	1505	tags=29%, list=10%, signal=32%	NA	NA	No	Not significant
REACTOME_AMINO_ACID_TRANSPORT_ACROSS_THE_PLASMA_MEMBRANE	31	0.588989	1.56884	0.0203125	0.0987804	1	3450	tags=48%, list=23%, signal=62%	NA	NA	No	Not significant
GO_STEROL_TRANSPORTER_ACTIVITY	32	0.5835	1.56812	0.0106707	0.0989949	1	2058	tags=31%, list=13%, signal=36%	NA	NA	No	Not significant
REACTOME_INTRA_GOLGI_TRAFFIC	43	0.552592	1.56452	0.0121951	0.0991594	1	2564	tags=40%, list=17%, signal=47%	NA	NA	No	Not significant
GO_NEGATIVE_REGULATION_OF_PROTEIN_DEPHOSPHORYLATION	58	-0.437508	-1.43685	0.0278638	0.0993963	1	2302	tags=26%, list=15%, signal=30%	NA	NA	No	Not significant
GO_MICROBODY	123	0.478593	1.56457	0.00268817	0.0996812	1	2109	tags=29%, list=14%, signal=34%	NA	NA	No	Not significant
KEGG_OXIDATIVE_PHOSPHORYLATION	103	0.489981	1.5634	0.00564972	0.0997261	1	1536	tags=13%, list=10%, signal=14%	NA	NA	No	Not significant
GO_DNA_DAMAGE_RESPONSE_SIGNAL_TRANSDUCTION_BY_P53_CLASS_MEDIATOR	99	-0.400957	-1.43589	0.0143369	0.0999444	1	2173	tags=29%, list=14%, signal=34%	NA	NA	No	Not significant
GO_CELL_ADHESION_MOLECULE_BINDING	449	-0.335295	-1.43507	0	0.100388	1	2029	tags=19%, list=13%, signal=22%	NA	NA	No	Not significant
GO_VASCULAR_ENDOTHELIAL_GROWTH_FACTOR_PRODUCTION	31	-0.496776	-1.43377	0.0382514	0.100991	1	2346	tags=35%, list=15%, signal=42%	NA	NA	No	Not significant
GO_REGULATION_OF_RNA_METABOLIC_PROCESS	196	-0.362135	-1.43389	0	0.10109	1	2359	tags=27%, list=15%, signal=32%	NA	NA	No	Not significant
GO_3_5_EXONUCLEASE_ACTIVITY	50	-0.443545	-1.43232	0.037037	0.101788	1	3628	tags=38%, list=24%, signal=50%	NA	NA	No	Not significant
GO_PLACENTA_DEVELOPMENT	136	-0.380219	-1.43255	0.00763359	0.101805	1	2346	tags=29%, list=15%, signal=34%	NA	NA	No	Not significant
GO_GLYCOSYL_COMPOUND_BIOSYNTHETIC_PROCESS	36	-0.485872	-1.43193	0.0459459	0.101898	1	2874	tags=47%, list=19%, signal=58%	NA	NA	No	Not significant
GO_SMALL_SUBUNIT_PROCESSOME	35	-0.481153	-1.43138	0.060423	0.10193	1	4737	tags=49%, list=31%, signal=70%	NA	NA	No	Not significant
GO_RESPONSE_TO_MOLECULE_OF_BACTERIAL_ORIGIN	280	-0.352283	-1.43108	0	0.101968	1	1521	tags=16%, list=10%, signal=18%	NA	NA	No	Not significant
GO_POSITIVE_REGULATION_OF_CYTOKINE_SECRETION	101	-0.397536	-1.43155	0.0225564	0.101972	1	1324	tags=15%, list=9%, signal=16%	NA	NA	No	Not significant
GO_NEGATIVE_REGULATION_OF_TOR_SIGNALING	42	0.559414	1.55942	0.0198171	0.102289	1	2455	tags=31%, list=16%, signal=37%	NA	NA	No	Not significant
GO_PROTEIN_TYROSINE_KINASE_BINDING	77	0.504886	1.55989	0.012605	0.102388	1	2528	tags=30%, list=17%, signal=36%	NA	NA	No	Not significant
GO_NEGATIVE_REGULATION_OF_COLD_INDUCED_THERMOGENESIS	44	0.554536	1.56008	0.00925926	0.102779	1	3245	tags=43%, list=21%, signal=55%	NA	NA	No	Not significant
GO_POSITIVE_REGULATION_OF_SMALL_MOLECULE_METABOLIC_PROCESS	87	0.495727	1.55831	0.00420168	0.10295	1	1768	tags=24%, list=12%, signal=27%	NA	NA	No	Not significant
GO_REGULATION_OF_MYELOID_LEUKOCYTE_MEDIATED_IMMUNITY	44	-0.450526	-1.42896	0.0260116	0.103402	1	1894	tags=23%, list=12%, signal=26%	NA	NA	No	Not significant
GO_GLYCOGEN_BIOSYNTHETIC_PROCESS	41	0.560314	1.55696	0.00938967	0.104012	1	2665	tags=46%, list=17%, signal=56%	NA	NA	No	Not significant
PID_P73PATHWAY	73	-0.413486	-1.42682	0.0150602	0.104986	1	2312	tags=30%, list=15%, signal=35%	NA	NA	No	Not significant
GO_CARDIAC_SEPTUM_MORPHOGENESIS	66	0.513412	1.5553	0.0148148	0.105229	1	1959	tags=26%, list=13%, signal=29%	NA	NA	No	Not significant
GO_POSITIVE_REGULATION_OF_PEPTIDE_SECRETION	219	-0.352343	-1.42505	0	0.106094	1	1690	tags=17%, list=11%, signal=19%	NA	NA	No	Not significant
REACTOME_SIGNALING_BY_PDGF	56	0.524632	1.55385	0.00766871	0.106229	1	2813	tags=34%, list=18%, signal=41%	NA	NA	No	Not significant
GO_CENTROSOME	468	-0.332486	-1.42337	0	0.106282	1	2921	tags=32%, list=19%, signal=38%	NA	NA	No	Not significant
GO_POSITIVE_REGULATION_OF_ACTIN_FILAMENT_POLYMERIZATION	89	-0.408928	-1.42339	0.0100671	0.106455	1	968	tags=17%, list=6%, signal=18%	NA	NA	No	Not significant
KEGG_ANTIGEN_PROCESSING_AND_PRESENTATION	42	-0.466738	-1.42341	0.0526316	0.106637	1	3256	tags=29%, list=21%, signal=36%	NA	NA	No	Not significant
GO_RESPONSE_TO_HYDROGEN_PEROXIDE	124	-0.377583	-1.42361	0.00374532	0.106672	1	1780	tags=27%, list=12%, signal=30%	NA	NA	No	Not significant
GO_POSITIVE_REGULATION_OF_CHROMOSOME_ORGANIZATION	157	-0.371089	-1.42408	0	0.106695	1	2933	tags=38%, list=19%, signal=46%	NA	NA	No	Not significant
GO_WATER_SOLUBLE_VITAMIN_METABOLIC_PROCESS	73	0.505287	1.55292	0.00745157	0.106744	1	2198	tags=25%, list=14%, signal=29%	NA	NA	No	Not significant
GO_POSITIVE_REGULATION_OF_DNA_REPLICATION	36	-0.47504	-1.42378	0.0458221	0.106748	1	3271	tags=42%, list=21%, signal=53%	NA	NA	No	Not significant
GO_ACUTE_PHASE_RESPONSE	31	-0.480414	-1.42106	0.0482574	0.108014	1	191	tags=10%, list=1%, signal=10%	NA	NA	No	Not significant
GO_RIBONUCLEOPROTEIN_GRANULE	190	-0.365602	-1.42029	0.00416667	0.108396	1	2835	tags=27%, list=19%, signal=33%	NA	NA	No	Not significant
GO_NEGATIVE_REGULATION_OF_VIRAL_PROCESS	72	-0.415808	-1.41951	0.0190476	0.108588	1	1938	tags=19%, list=13%, signal=22%	NA	NA	No	Not significant
GO_TRANSCRIPTION_ELONGATION_FROM_RNA_POLYMERASE_I_PROMOTER	30	-0.496887	-1.41968	0.0693642	0.108644	1	2780	tags=47%, list=18%, signal=57%	NA	NA	No	Not significant
GO_SNRNA_BINDING	38	-0.468039	-1.41909	0.0440771	0.108747	1	3607	tags=58%, list=24%, signal=76%	NA	NA	No	Not significant
GO_TOR_SIGNALING	107	0.483124	1.54873	0.00827586	0.110208	1	2897	tags=34%, list=19%, signal=41%	NA	NA	No	Not significant
REACTOME_FORMATION_OF_TC_NER_PRE_INCISION_COMPLEX	51	-0.441266	-1.41714	0.0432099	0.110266	1	2986	tags=41%, list=20%, signal=51%	NA	NA	No	Not significant
GO_SCAFFOLD_PROTEIN_BINDING	52	-0.434305	-1.41677	0.0266272	0.110405	1	2014	tags=33%, list=13%, signal=38%	NA	NA	No	Not significant
GO_ODONTOGENESIS_OF_DENTIN_CONTAINING_TOOTH	67	0.514184	1.5471	0.0109739	0.110419	1	2008	tags=33%, list=13%, signal=38%	NA	NA	No	Not significant
GO_TRANSFERASE_ACTIVITY_TRANSFERRING_SULFUR_CONTAINING_GROUPS	52	0.525699	1.54804	0.0193741	0.110487	1	1236	tags=15%, list=8%, signal=17%	NA	NA	No	Not significant
KEGG_PEROXISOME	75	0.49839	1.54898	0.00879765	0.110549	1	2010	tags=35%, list=13%, signal=40%	NA	NA	No	Not significant
GO_LIPID_DROPLET	71	0.502898	1.54729	0.0168453	0.110763	1	2266	tags=35%, list=15%, signal=41%	NA	NA	No	Not significant
REACTOME_MACROAUTOPHAGY	87	0.491718	1.54563	0.0129125	0.111474	1	2930	tags=39%, list=19%, signal=48%	NA	NA	No	Not significant
GO_RNA_POLYMERASE_COMPLEX	99	-0.395161	-1.41421	0.0114504	0.11185	1	3430	tags=44%, list=22%, signal=57%	NA	NA	No	Not significant
GO_DNA_INTEGRITY_CHECKPOINT	152	-0.377488	-1.41436	0	0.111902	1	3991	tags=48%, list=26%, signal=64%	NA	NA	No	Not significant
KEGG_OOCYTE_MEIOSIS	97	-0.398686	-1.41459	0.0246479	0.11193	1	2257	tags=38%, list=15%, signal=44%	NA	NA	No	Not significant
GO_REGULATION_OF_TISSUE_REMODELING	62	-0.415323	-1.41254	0.035461	0.113077	1	1803	tags=26%, list=12%, signal=29%	NA	NA	No	Not significant
GO_REGULATION_OF_LIPID_METABOLIC_PROCESS	349	0.424983	1.5431	0	0.113251	1	2370	tags=28%, list=16%, signal=32%	NA	NA	No	Not significant
GO_COLLAGEN_CONTAINING_EXTRACELLULAR_MATRIX	336	0.42394	1.54332	0	0.113596	1	2274	tags=24%, list=15%, signal=27%	NA	NA	No	Not significant
GO_NEURON_PROJECTION_MEMBRANE	47	0.538717	1.54047	0.0260736	0.114015	1	3369	tags=32%, list=22%, signal=41%	NA	NA	No	Not significant
GO_STEROL_METABOLIC_PROCESS	91	0.48676	1.54091	0.00408719	0.114106	1	1877	tags=24%, list=12%, signal=27%	NA	NA	No	Not significant
GO_PHOTORECEPTOR_INNER_SEGMENT	44	0.537051	1.5419	0.0274809	0.114157	1	1268	tags=16%, list=8%, signal=17%	NA	NA	No	Not significant
GO_PEPTIDE_HORMONE_BINDING	40	0.555269	1.53967	0.0186916	0.114307	1	405	tags=13%, list=3%, signal=13%	NA	NA	No	Not significant
BIOCARTA_NUCLEARRS_PATHWAY	30	0.579771	1.54095	0.0223285	0.114635	1	1606	tags=23%, list=11%, signal=26%	NA	NA	No	Not significant
GO_OSSIFICATION	334	0.422795	1.53878	0	0.114762	1	2283	tags=24%, list=15%, signal=28%	NA	NA	No	Not significant
KEGG_VIBRIO_CHOLERAE_INFECTION	51	0.53243	1.53761	0.0164671	0.11488	1	1511	tags=25%, list=10%, signal=28%	NA	NA	No	Not significant
GO_EXOCRINE_SYSTEM_DEVELOPMENT	42	0.548987	1.53789	0.01849	0.115138	1	2162	tags=29%, list=14%, signal=33%	NA	NA	No	Not significant
REACTOME_KERATAN_SULFATE_KERATIN_METABOLISM	32	0.577828	1.53688	0.028754	0.115174	1	1345	tags=25%, list=9%, signal=27%	NA	NA	No	Not significant
GO_MEIOTIC_CELL_CYCLE	211	-0.352718	-1.40899	0	0.115468	1	3559	tags=40%, list=23%, signal=51%	NA	NA	No	Not significant
GO_9PLUS2_MOTILE_CILIUM	72	-0.405902	-1.40941	0.0205479	0.115553	1	2973	tags=25%, list=19%, signal=31%	NA	NA	No	Not significant
REACTOME_KINESINS	48	-0.449383	-1.40903	0.0482955	0.11565	1	2491	tags=44%, list=16%, signal=52%	NA	NA	No	Not significant
GO_POSITIVE_REGULATION_OF_RELEASE_OF_SEQUESTERED_CALCIUM_ION_INTO_CYTOSOL	33	-0.473842	-1.40793	0.0796915	0.116004	1	1797	tags=21%, list=12%, signal=24%	NA	NA	No	Not significant
GO_REGULATION_OF_CELL_CYCLE_ARREST	98	-0.39361	-1.40811	0.02	0.116025	1	2173	tags=28%, list=14%, signal=32%	NA	NA	No	Not significant
GO_CELL_REDOX_HOMEOSTASIS	70	-0.413615	-1.407	0.0226537	0.116422	1	2192	tags=31%, list=14%, signal=37%	NA	NA	No	Not significant
HALLMARK_REACTIVE_OXYGEN_SPECIES_PATHWAY	49	-0.435133	-1.40639	0.0439883	0.116574	1	2427	tags=33%, list=16%, signal=39%	NA	NA	No	Not significant
GO_MEDIATOR_COMPLEX	35	-0.479417	-1.407	0.0524934	0.116635	1	2471	tags=40%, list=16%, signal=48%	NA	NA	No	Not significant
GO_SOMATIC_DIVERSIFICATION_OF_IMMUNE_RECEPTORS_VIA_GERMLINE_RECOMBINATION_WITHIN_A_SINGLE_LOCUS	51	-0.433871	-1.40648	0.0419162	0.116703	1	3118	tags=41%, list=20%, signal=52%	NA	NA	No	Not significant
GO_NEGATIVE_REGULATION_OF_ORGANELLE_ORGANIZATION	336	-0.339465	-1.40535	0	0.116812	1	2363	tags=27%, list=15%, signal=31%	NA	NA	No	Not significant
GO_REGULATION_OF_CYSTEINE_TYPE_ENDOPEPTIDASE_ACTIVITY	196	-0.362531	-1.40505	0	0.116888	1	1924	tags=22%, list=13%, signal=25%	NA	NA	No	Not significant
GO_NEGATIVE_REGULATION_OF_RESPONSE_TO_BIOTIC_STIMULUS	35	-0.480416	-1.40552	0.0623377	0.116898	1	1954	tags=31%, list=13%, signal=36%	NA	NA	No	Not significant
GO_RESPONSE_TO_CAMP	93	-0.398916	-1.40572	0.0137457	0.116962	1	1891	tags=19%, list=12%, signal=22%	NA	NA	No	Not significant
GO_REGULATION_OF_DNA_METABOLIC_PROCESS	250	-0.345261	-1.40316	0	0.117902	1	3214	tags=35%, list=21%, signal=43%	NA	NA	No	Not significant
GO_MICROTUBULE_POLYMERIZATION_OR_DEPOLYMERIZATION	98	-0.390666	-1.40322	0.0323741	0.118088	1	2647	tags=32%, list=17%, signal=38%	NA	NA	No	Not significant
GO_ANTIGEN_PROCESSING_AND_PRESENTATION	180	-0.358039	-1.4033	0.012605	0.118216	1	3461	tags=38%, list=23%, signal=48%	NA	NA	No	Not significant
REACTOME_FORMATION_OF_INCISION_COMPLEX_IN_GG_NER	41	-0.459221	-1.40251	0.0505952	0.118268	1	2843	tags=32%, list=19%, signal=39%	NA	NA	No	Not significant
GO_ADAPTIVE_THERMOGENESIS	142	0.456368	1.5327	0.00269179	0.118353	1	3251	tags=32%, list=21%, signal=41%	NA	NA	No	Not significant
GO_TRANSLATION_FACTOR_ACTIVITY_RNA_BINDING	78	-0.408113	-1.40208	0.0318471	0.118374	1	3375	tags=45%, list=22%, signal=57%	NA	NA	No	Not significant
REACTOME_MOLECULES_ASSOCIATED_WITH_ELASTIC_FIBRES	36	0.56544	1.53301	0.0173502	0.118555	1	1667	tags=22%, list=11%, signal=25%	NA	NA	No	Not significant
GO_NEGATIVE_REGULATION_OF_CARBOHYDRATE_METABOLIC_PROCESS	40	0.553885	1.53329	0.0268562	0.1188	1	2674	tags=38%, list=18%, signal=45%	NA	NA	No	Not significant
GO_SULFUR_COMPOUND_TRANSMEMBRANE_TRANSPORTER_ACTIVITY	32	0.573071	1.53128	0.0141509	0.118837	1	2228	tags=31%, list=15%, signal=37%	NA	NA	No	Not significant
GO_LIPID_LOCALIZATION	325	0.42066	1.53174	0	0.118902	1	2107	tags=25%, list=14%, signal=28%	NA	NA	No	Not significant
GO_CELLULAR_RESPONSE_TO_PEPTIDE	334	0.422945	1.53066	0	0.119028	1	2853	tags=28%, list=19%, signal=33%	NA	NA	No	Not significant
GO_PROTEIN_CONTAINING_COMPLEX_SCAFFOLD_ACTIVITY	84	-0.397391	-1.3992	0.022508	0.120761	1	1601	tags=18%, list=10%, signal=20%	NA	NA	No	Not significant
GO_REGULATION_OF_CELL_MATRIX_ADHESION	107	0.476628	1.52467	0.00991501	0.121229	1	2125	tags=30%, list=14%, signal=34%	NA	NA	No	Not significant
GO_FAT_CELL_DIFFERENTIATION	198	0.439323	1.52684	0	0.121464	1	2331	tags=28%, list=15%, signal=32%	NA	NA	No	Not significant
GO_PEPTIDASE_COMPLEX	81	-0.399303	-1.39786	0.02	0.121519	1	4266	tags=54%, list=28%, signal=75%	NA	NA	No	Not significant
GO_TRANSFORMING_GROWTH_FACTOR_BETA_RECEPTOR_BINDING	40	0.547018	1.52634	0.02	0.121531	1	1281	tags=20%, list=8%, signal=22%	NA	NA	No	Not significant
GO_DEOXYRIBONUCLEASE_ACTIVITY	54	-0.422678	-1.39796	0.0457317	0.121634	1	3360	tags=41%, list=22%, signal=52%	NA	NA	No	Not significant
GO_REGULATION_OF_CELLULAR_CARBOHYDRATE_METABOLIC_PROCESS	102	0.473405	1.52566	0.00869565	0.121709	1	2674	tags=36%, list=18%, signal=44%	NA	NA	No	Not significant
REACTOME_DAG_AND_IP3_SIGNALING	37	0.559621	1.52471	0.0282575	0.121718	1	2066	tags=24%, list=14%, signal=28%	NA	NA	No	Not significant
GO_COFACTOR_TRANSPORT	43	0.543304	1.52507	0.00931677	0.121852	1	3648	tags=44%, list=24%, signal=58%	NA	NA	No	Not significant
GO_PROTEIN_TRANSPORTER_ACTIVITY	81	-0.39711	-1.39719	0.0282686	0.121947	1	2029	tags=26%, list=13%, signal=30%	NA	NA	No	Not significant
GO_RESPONSE_TO_PEPTIDE_HORMONE	378	0.416729	1.52688	0	0.121977	1	2779	tags=25%, list=18%, signal=30%	NA	NA	No	Not significant
GO_POSITIVE_REGULATION_OF_CELL_CYCLE_PHASE_TRANSITION	88	-0.397483	-1.39642	0.0383387	0.122145	1	2889	tags=35%, list=19%, signal=43%	NA	NA	No	Not significant
REACTOME_DEADENYLATION_DEPENDENT_MRNA_DECAY	52	-0.430335	-1.39615	0.0481586	0.122147	1	3375	tags=38%, list=22%, signal=49%	NA	NA	No	Not significant
GO_NEGATIVE_REGULATION_OF_PROTEIN_COMPLEX_DISASSEMBLY	63	-0.417319	-1.39661	0.0592105	0.122224	1	1470	tags=21%, list=10%, signal=23%	NA	NA	No	Not significant
GO_CAJAL_BODY	52	-0.434324	-1.39572	0.0553936	0.122312	1	3204	tags=35%, list=21%, signal=44%	NA	NA	No	Not significant
GO_NEGATIVE_REGULATION_OF_CELL_PROJECTION_ORGANIZATION	164	0.451587	1.52699	0.00266312	0.122409	1	1841	tags=24%, list=12%, signal=27%	NA	NA	No	Not significant
GO_EXTRACELLULAR_MATRIX_STRUCTURAL_CONSTITUENT	140	0.453507	1.52718	0.00412655	0.122804	1	2813	tags=29%, list=18%, signal=36%	NA	NA	No	Not significant
GO_NEGATIVE_REGULATION_OF_DNA_REPLICATION	37	-0.467405	-1.39425	0.0641711	0.123431	1	3701	tags=54%, list=24%, signal=71%	NA	NA	No	Not significant
PID_CERAMIDE_PATHWAY	43	-0.447535	-1.39398	0.0518135	0.123476	1	2288	tags=33%, list=15%, signal=38%	NA	NA	No	Not significant
GO_BROWN_FAT_CELL_DIFFERENTIATION	37	0.558473	1.52189	0.0286624	0.124001	1	1684	tags=30%, list=11%, signal=33%	NA	NA	No	Not significant
GO_PDZ_DOMAIN_BINDING	80	0.495152	1.52135	0.0160116	0.124063	1	1296	tags=18%, list=8%, signal=19%	NA	NA	No	Not significant
REACTOME_FATTY_ACID_METABOLISM	153	0.449705	1.52028	0.00529801	0.124778	1	2109	tags=27%, list=14%, signal=31%	NA	NA	No	Not significant
GO_REGULATION_OF_GLUCOSE_METABOLIC_PROCESS	66	0.499543	1.51963	0.0137405	0.125094	1	2665	tags=38%, list=17%, signal=46%	NA	NA	No	Not significant
GO_GLUCOSE_METABOLIC_PROCESS	107	0.469522	1.51913	0.0111421	0.125143	1	2764	tags=33%, list=18%, signal=40%	NA	NA	No	Not significant
HALLMARK_TNFA_SIGNALING_VIA_NFKB	189	-0.352529	-1.39147	0	0.125489	1	2198	tags=25%, list=14%, signal=29%	NA	NA	No	Not significant
PID_ANGIOPOIETIN_RECEPTOR_PATHWAY	48	0.524022	1.51835	0.0169753	0.125585	1	1456	tags=19%, list=10%, signal=21%	NA	NA	No	Not significant
GO_POSITIVE_REGULATION_OF_ENDOTHELIAL_CELL_MIGRATION	91	0.474482	1.51624	0.00998574	0.126518	1	2019	tags=23%, list=13%, signal=26%	NA	NA	No	Not significant
GO_POSITIVE_REGULATION_OF_CELL_JUNCTION_ASSEMBLY	32	0.568841	1.51569	0.0292308	0.126638	1	3920	tags=41%, list=26%, signal=55%	NA	NA	No	Not significant
GO_ACTIN_CYTOSKELETON_REORGANIZATION	97	-0.387759	-1.39	0.0263158	0.126713	1	1152	tags=19%, list=8%, signal=20%	NA	NA	No	Not significant
REACTOME_GLYCEROPHOSPHOLIPID_BIOSYNTHESIS	110	0.470425	1.51503	0.00710227	0.126853	1	1802	tags=25%, list=12%, signal=28%	NA	NA	No	Not significant
GO_POSITIVE_REGULATION_OF_LIPID_BIOSYNTHETIC_PROCESS	70	0.503505	1.51406	0.00757576	0.12693	1	2370	tags=30%, list=16%, signal=35%	NA	NA	No	Not significant
GO_XENOBIOTIC_METABOLIC_PROCESS	77	0.49164	1.51632	0.017316	0.126993	1	3193	tags=36%, list=21%, signal=46%	NA	NA	No	Not significant
GO_ORGANIC_ACID_BIOSYNTHETIC_PROCESS	244	0.426363	1.51212	0.00250941	0.127153	1	2370	tags=25%, list=16%, signal=29%	NA	NA	No	Not significant
REACTOME_PHOSPHOLIPID_METABOLISM	188	0.440518	1.5143	0.00258398	0.127215	1	3354	tags=35%, list=22%, signal=44%	NA	NA	No	Not significant
GO_BLOOD_VESSEL_REMODELING	35	0.559746	1.51251	0.0274194	0.127226	1	1184	tags=26%, list=8%, signal=28%	NA	NA	No	Not significant
GO_CENTRAL_NERVOUS_SYSTEM_NEURON_DIFFERENTIATION	139	0.457792	1.51662	0.00263158	0.127252	1	2507	tags=25%, list=16%, signal=30%	NA	NA	No	Not significant
GO_ORGANIC_HYDROXY_COMPOUND_TRANSPORT	194	0.44019	1.51285	0.00256739	0.127329	1	2165	tags=22%, list=14%, signal=25%	NA	NA	No	Not significant
GO_ANTERIOR_POSTERIOR_PATTERN_SPECIFICATION	152	0.447693	1.51314	0.0013089	0.127512	1	3083	tags=28%, list=20%, signal=34%	NA	NA	No	Not significant
GO_MAINTENANCE_OF_LOCATION_IN_CELL	85	-0.403635	-1.38792	0.040293	0.128466	1	2391	tags=28%, list=16%, signal=33%	NA	NA	No	Not significant
REACTOME_TRANSPORT_OF_INORGANIC_CATIONS_ANIONS_AND_AMINO_ACIDS_OLIGOPEPTIDES	96	0.470141	1.51034	0.00567376	0.128784	1	2393	tags=26%, list=16%, signal=31%	NA	NA	No	Not significant
REACTOME_DEGRADATION_OF_BETA_CATENIN_BY_THE_DESTRUCTION_COMPLEX	75	-0.405335	-1.38511	0.0306748	0.129671	1	3591	tags=52%, list=24%, signal=68%	NA	NA	No	Not significant
GO_REGIONALIZATION	265	0.420988	1.50902	0	0.12975	1	3083	tags=25%, list=20%, signal=31%	NA	NA	No	Not significant
GO_POSITIVE_REGULATION_OF_TYPE_I_INTERFERON_PRODUCTION	74	-0.405446	-1.38515	0.0394265	0.129856	1	3271	tags=34%, list=21%, signal=43%	NA	NA	No	Not significant
GO_GLYCOSYL_COMPOUND_CATABOLIC_PROCESS	33	-0.472997	-1.38537	0.0767123	0.129884	1	2020	tags=30%, list=13%, signal=35%	NA	NA	No	Not significant
REACTOME_INTERLEUKIN_4_AND_INTERLEUKIN_13_SIGNALING	97	-0.383628	-1.38403	0.0148699	0.129893	1	2346	tags=30%, list=15%, signal=35%	NA	NA	No	Not significant
REACTOME_TOLL_LIKE_RECEPTOR_9_TLR9_CASCADE	90	-0.389844	-1.3858	0.0275862	0.129943	1	1141	tags=18%, list=7%, signal=19%	NA	NA	No	Not significant
REACTOME_TNF_SIGNALING	41	-0.449032	-1.38602	0.0570652	0.129944	1	2385	tags=32%, list=16%, signal=37%	NA	NA	No	Not significant
GO_REGULATION_OF_INNATE_IMMUNE_RESPONSE	363	-0.334213	-1.3855	0	0.129992	1	3591	tags=31%, list=24%, signal=39%	NA	NA	No	Not significant
GO_POSITIVE_REGULATION_OF_B_CELL_PROLIFERATION	37	-0.458641	-1.38404	0.0860534	0.130099	1	2373	tags=32%, list=16%, signal=38%	NA	NA	No	Not significant
GO_REGULATION_OF_MICROTUBULE_POLYMERIZATION_OR_DEPOLYMERIZATION	69	-0.405577	-1.38441	0.034375	0.130155	1	1118	tags=17%, list=7%, signal=19%	NA	NA	No	Not significant
GO_REGULATION_OF_PROTEIN_POLYMERIZATION	188	-0.354181	-1.38407	0	0.130287	1	1473	tags=16%, list=10%, signal=18%	NA	NA	No	Not significant
GO_CYSTEINE_TYPE_ENDOPEPTIDASE_REGULATOR_ACTIVITY_INVOLVED_IN_APOPTOTIC_PROCESS	31	-0.485324	-1.38321	0.0653951	0.13039	1	1633	tags=26%, list=11%, signal=29%	NA	NA	No	Not significant
GO_ROOF_OF_MOUTH_DEVELOPMENT	71	0.495381	1.50749	0.00992908	0.13104	1	3463	tags=38%, list=23%, signal=49%	NA	NA	No	Not significant
REACTOME_RNA_POLYMERASE_III_TRANSCRIPTION	41	-0.452139	-1.38213	0.048433	0.131123	1	3967	tags=51%, list=26%, signal=69%	NA	NA	No	Not significant
GO_NEGATIVE_REGULATION_OF_EXTRINSIC_APOPTOTIC_SIGNALING_PATHWAY_VIA_DEATH_DOMAIN_RECEPTORS	31	-0.489825	-1.3808	0.0567568	0.131883	1	1892	tags=39%, list=12%, signal=44%	NA	NA	No	Not significant
GO_PROTEIN_DNA_COMPLEX_SUBUNIT_ORGANIZATION	216	-0.344163	-1.38086	0.00446429	0.132064	1	3851	tags=48%, list=25%, signal=63%	NA	NA	No	Not significant
GO_REGULATION_OF_T_CELL_DIFFERENTIATION	122	-0.3737	-1.38007	0.019084	0.13209	1	2373	tags=25%, list=16%, signal=30%	NA	NA	No	Not significant
GO_T_CELL_ACTIVATION_INVOLVED_IN_IMMUNE_RESPONSE	75	-0.407213	-1.38009	0.0481928	0.132303	1	1141	tags=17%, list=7%, signal=19%	NA	NA	No	Not significant
GO_NEGATIVE_REGULATION_OF_CELL_CYCLE_PHASE_TRANSITION	223	-0.34309	-1.37828	0.00485437	0.133087	1	3991	tags=49%, list=26%, signal=66%	NA	NA	No	Not significant
GO_ANTIGEN_PROCESSING_AND_PRESENTATION_OF_EXOGENOUS_PEPTIDE_ANTIGEN_VIA_MHC_CLASS_I	67	-0.40594	-1.37866	0.0501475	0.133217	1	4266	tags=58%, list=28%, signal=80%	NA	NA	No	Not significant
GO_CELLULAR_RESPONSE_TO_BIOTIC_STIMULUS	187	-0.352625	-1.37829	0	0.133305	1	1141	tags=16%, list=7%, signal=17%	NA	NA	No	Not significant
REACTOME_TELOMERE_MAINTENANCE	50	-0.4306	-1.37697	0.0406977	0.134094	1	3701	tags=62%, list=24%, signal=82%	NA	NA	No	Not significant
GO_ACTIVATION_OF_INNATE_IMMUNE_RESPONSE	267	-0.338334	-1.37544	0	0.13507	1	3591	tags=32%, list=24%, signal=41%	NA	NA	No	Not significant
REACTOME_REGULATION_OF_RUNX3_EXPRESSION_AND_ACTIVITY	51	-0.43674	-1.37524	0.0523077	0.135073	1	4266	tags=73%, list=28%, signal=100%	NA	NA	No	Not significant
GO_MITOTIC_CELL_CYCLE_CHECKPOINT	162	-0.357154	-1.37493	0.00442478	0.135109	1	3991	tags=49%, list=26%, signal=66%	NA	NA	No	Not significant
GO_MITOTIC_G2_M_TRANSITION_CHECKPOINT	30	-0.480264	-1.3755	0.0858726	0.135244	1	3621	tags=50%, list=24%, signal=65%	NA	NA	No	Not significant
GO_INTERLEUKIN_1_BETA_SECRETION	35	-0.46217	-1.37407	0.0566572	0.135492	1	1999	tags=34%, list=13%, signal=39%	NA	NA	No	Not significant
GO_REGULATION_OF_RELEASE_OF_SEQUESTERED_CALCIUM_ION_INTO_CYTOSOL	65	-0.405856	-1.3743	0.018018	0.135501	1	821	tags=14%, list=5%, signal=15%	NA	NA	No	Not significant
GO_ENDOSOME_TO_LYSOSOME_TRANSPORT	54	0.510504	1.50238	0.0347432	0.135656	1	2885	tags=43%, list=19%, signal=52%	NA	NA	No	Not significant
GO_INTRACELLULAR_LIGAND_GATED_ION_CHANNEL_ACTIVITY	32	0.551105	1.50319	0.0338164	0.135713	1	1337	tags=19%, list=9%, signal=21%	NA	NA	No	Not significant
REACTOME_O_GLYCOSYLATION_OF_TSR_DOMAIN_CONTAINING_PROTEINS	36	0.555456	1.50274	0.0368664	0.135753	1	2274	tags=33%, list=15%, signal=39%	NA	NA	No	Not significant
GO_NEGATIVE_REGULATION_OF_METAPHASE_ANAPHASE_TRANSITION_OF_CELL_CYCLE	37	-0.465578	-1.37305	0.0640394	0.136338	1	2875	tags=46%, list=19%, signal=56%	NA	NA	No	Not significant
GO_ICOSANOID_METABOLIC_PROCESS	58	0.50853	1.50095	0.0162003	0.136356	1	1305	tags=17%, list=9%, signal=19%	NA	NA	No	Not significant
REACTOME_BILE_ACID_AND_BILE_SALT_METABOLISM	34	0.556356	1.50132	0.0330709	0.136451	1	2165	tags=35%, list=14%, signal=41%	NA	NA	No	Not significant
PID_IL12_2PATHWAY	53	-0.426128	-1.37189	0.0740741	0.137173	1	1141	tags=17%, list=7%, signal=18%	NA	NA	No	Not significant
GO_SMAD_BINDING	75	0.481099	1.49946	0.0122783	0.137605	1	1898	tags=20%, list=12%, signal=23%	NA	NA	No	Not significant
GO_ENDOSOMAL_PART	454	0.402768	1.49824	0.00111732	0.138074	1	2931	tags=26%, list=19%, signal=31%	NA	NA	No	Not significant
GO_NEURON_PROJECTION_REGENERATION	54	0.511624	1.49845	0.024531	0.138387	1	2036	tags=31%, list=13%, signal=36%	NA	NA	No	Not significant
GO_STEROID_METABOLIC_PROCESS	262	0.419784	1.49492	0.0025	0.138609	1	2246	tags=23%, list=15%, signal=26%	NA	NA	No	Not significant
GO_REGULATION_OF_LIPID_BIOSYNTHETIC_PROCESS	171	0.43793	1.49533	0.00256739	0.138644	1	2370	tags=27%, list=16%, signal=32%	NA	NA	No	Not significant
GO_KIDNEY_MORPHOGENESIS	83	0.481057	1.49536	0.0160584	0.13917	1	3045	tags=35%, list=20%, signal=43%	NA	NA	No	Not significant
GO_COENZYME_BINDING	256	0.416152	1.48939	0	0.139291	1	3012	tags=32%, list=20%, signal=39%	NA	NA	No	Not significant
GO_ENDOTHELIAL_CELL_APOPTOTIC_PROCESS	47	0.530716	1.4968	0.027907	0.139479	1	2629	tags=32%, list=17%, signal=38%	NA	NA	No	Not significant
GO_REGULATION_OF_CELL_JUNCTION_ASSEMBLY	86	0.479292	1.49201	0.0141243	0.139578	1	2194	tags=28%, list=14%, signal=32%	NA	NA	No	Not significant
GO_AORTA_DEVELOPMENT	50	0.522307	1.49542	0.027735	0.139588	1	1301	tags=28%, list=9%, signal=31%	NA	NA	No	Not significant
GO_POLYSACCHARIDE_METABOLIC_PROCESS	93	0.46576	1.48952	0.0141243	0.139669	1	2825	tags=34%, list=19%, signal=42%	NA	NA	No	Not significant
GO_NEGATIVE_REGULATION_OF_NEURON_PROJECTION_DEVELOPMENT	141	0.449949	1.49577	0.00270636	0.139715	1	1959	tags=24%, list=13%, signal=27%	NA	NA	No	Not significant
GO_BONE_GROWTH	40	0.538179	1.49272	0.0238501	0.139769	1	694	tags=13%, list=5%, signal=13%	NA	NA	No	Not significant
GO_ADIPOSE_TISSUE_DEVELOPMENT	37	0.551367	1.48981	0.0354391	0.139809	1	1486	tags=22%, list=10%, signal=24%	NA	NA	No	Not significant
GO_WATER_HOMEOSTASIS	59	-0.418847	-1.36846	0.0530973	0.139914	1	1439	tags=17%, list=9%, signal=19%	NA	NA	No	Not significant
GO_INTERLEUKIN_8_PRODUCTION	58	-0.417593	-1.36887	0.05	0.139959	1	1521	tags=19%, list=10%, signal=21%	NA	NA	No	Not significant
GO_RENAL_SYSTEM_DEVELOPMENT	260	0.417277	1.49596	0	0.140012	1	2016	tags=22%, list=13%, signal=25%	NA	NA	No	Not significant
GO_MITOTIC_SPINDLE_ORGANIZATION	97	-0.387824	-1.36804	0.0308642	0.140049	1	3385	tags=44%, list=22%, signal=57%	NA	NA	No	Not significant
GO_CELL_SUBSTRATE_ADHESION	307	0.416143	1.49294	0.00116686	0.140051	1	2019	tags=21%, list=13%, signal=24%	NA	NA	No	Not significant
GO_ACUTE_INFLAMMATORY_RESPONSE	81	-0.389074	-1.36851	0.0408163	0.140084	1	2286	tags=19%, list=15%, signal=22%	NA	NA	No	Not significant
GO_REGULATION_OF_SODIUM_ION_TRANSMEMBRANE_TRANSPORT	51	0.511832	1.49006	0.0162963	0.140086	1	2444	tags=27%, list=16%, signal=33%	NA	NA	No	Not significant
REACTOME_BIOLOGICAL_OXIDATIONS	149	0.438552	1.49203	0.00129534	0.14009	1	3116	tags=28%, list=20%, signal=35%	NA	NA	No	Not significant
GO_UROGENITAL_SYSTEM_DEVELOPMENT	292	0.417547	1.49316	0.00362757	0.140302	1	2016	tags=22%, list=13%, signal=25%	NA	NA	No	Not significant
GO_HORMONE_MEDIATED_SIGNALING_PATHWAY	195	0.435144	1.49013	0	0.140544	1	1971	tags=20%, list=13%, signal=23%	NA	NA	No	Not significant
GO_ORGANIC_HYDROXY_COMPOUND_METABOLIC_PROCESS	411	0.400828	1.4876	0.0011274	0.140556	1	2250	tags=22%, list=15%, signal=25%	NA	NA	No	Not significant
KEGG_ECM_RECEPTOR_INTERACTION	81	0.477159	1.48702	0.010219	0.140767	1	3262	tags=42%, list=21%, signal=53%	NA	NA	No	Not significant
GO_CARTILAGE_DEVELOPMENT_INVOLVED_IN_ENDOCHONDRAL_BONE_MORPHOGENESIS	41	0.532252	1.49073	0.0201863	0.140839	1	694	tags=12%, list=5%, signal=13%	NA	NA	No	Not significant
GO_SYNAPSE_ASSEMBLY	133	0.447153	1.48769	0.00685871	0.140974	1	2632	tags=26%, list=17%, signal=31%	NA	NA	No	Not significant
GO_SOMATIC_RECOMBINATION_OF_IMMUNOGLOBULIN_GENE_SEGMENTS	45	-0.433821	-1.3668	0.058309	0.141042	1	1709	tags=27%, list=11%, signal=30%	NA	NA	No	Not significant
GO_UNSATURATED_FATTY_ACID_METABOLIC_PROCESS	56	0.504048	1.49013	0.0180451	0.141083	1	1305	tags=16%, list=9%, signal=18%	NA	NA	No	Not significant
GO_METENCEPHALON_DEVELOPMENT	95	0.466455	1.48644	0.010929	0.141093	1	2676	tags=24%, list=18%, signal=29%	NA	NA	No	Not significant
GO_MEIOSIS_I_CELL_CYCLE_PROCESS	98	-0.384695	-1.36652	0.028777	0.1411	1	4099	tags=47%, list=27%, signal=64%	NA	NA	No	Not significant
GO_POSITIVE_REGULATION_OF_IMMUNE_EFFECTOR_PROCESS	168	-0.353059	-1.36526	0.0168776	0.141869	1	2148	tags=20%, list=14%, signal=23%	NA	NA	No	Not significant
GO_MISMATCH_REPAIR	31	-0.472762	-1.36535	0.105978	0.142018	1	2843	tags=48%, list=19%, signal=59%	NA	NA	No	Not significant
GO_NEGATIVE_REGULATION_OF_DNA_BIOSYNTHETIC_PROCESS	33	-0.467724	-1.36462	0.0656168	0.142098	1	1012	tags=24%, list=7%, signal=26%	NA	NA	No	Not significant
REACTOME_UCH_PROTEINASES	85	-0.391279	-1.36441	0.0369128	0.142112	1	4266	tags=54%, list=28%, signal=75%	NA	NA	No	Not significant
GO_RECEPTOR_TYROSINE_KINASE_BINDING	61	0.495071	1.48443	0.0254491	0.142172	1	2362	tags=30%, list=15%, signal=35%	NA	NA	No	Not significant
GO_ADAPTIVE_IMMUNE_RESPONSE_BASED_ON_SOMATIC_RECOMBINATION_OF_IMMUNE_RECEPTORS_BUILT_FROM_IMMUNOGLOBULIN_SUPERFAMILY_DOMAINS	199	-0.345454	-1.36477	0	0.14219	1	2148	tags=22%, list=14%, signal=25%	NA	NA	No	Not significant
GO_PEROXISOME_ORGANIZATION	74	0.485629	1.48402	0.0162003	0.142195	1	2087	tags=31%, list=14%, signal=36%	NA	NA	No	Not significant
GO_MYOTUBE_DIFFERENTIATION	82	0.470229	1.48525	0.0130624	0.142209	1	2249	tags=24%, list=15%, signal=28%	NA	NA	No	Not significant
GO_SPHINGOLIPID_METABOLIC_PROCESS	65	0.502395	1.48473	0.020558	0.142333	1	2177	tags=31%, list=14%, signal=36%	NA	NA	No	Not significant
GO_LATE_ENDOSOME_MEMBRANE	111	0.462165	1.48269	0.0122783	0.142926	1	2963	tags=36%, list=19%, signal=44%	NA	NA	No	Not significant
GO_REGULATION_OF_ALCOHOL_BIOSYNTHETIC_PROCESS	70	-0.404011	-1.36285	0.0298013	0.143047	1	2950	tags=34%, list=19%, signal=42%	NA	NA	No	Not significant
REACTOME_PROCESSING_OF_DNA_DOUBLE_STRAND_BREAK_ENDS	67	-0.405418	-1.36331	0.0670927	0.143079	1	3261	tags=48%, list=21%, signal=60%	NA	NA	No	Not significant
GO_POSITIVE_REGULATION_OF_PROTEIN_POLYMERIZATION	118	-0.369313	-1.36306	0.0290909	0.143087	1	1118	tags=15%, list=7%, signal=16%	NA	NA	No	Not significant
GO_HINDBRAIN_DEVELOPMENT	126	0.443507	1.48276	0.00793651	0.143381	1	3115	tags=28%, list=20%, signal=35%	NA	NA	No	Not significant
GO_CONNECTIVE_TISSUE_DEVELOPMENT	231	0.41792	1.48105	0.00120482	0.14368	1	2063	tags=20%, list=14%, signal=23%	NA	NA	No	Not significant
GO_REGULATION_OF_ADAPTIVE_IMMUNE_RESPONSE	132	-0.360269	-1.36175	0.0200803	0.143754	1	1617	tags=18%, list=11%, signal=20%	NA	NA	No	Not significant
REACTOME_DEFECTIVE_CFTR_CAUSES_CYSTIC_FIBROSIS	57	-0.41442	-1.36179	0.0563798	0.143943	1	4266	tags=65%, list=28%, signal=90%	NA	NA	No	Not significant
GO_BIOMINERAL_TISSUE_DEVELOPMENT	132	0.442873	1.48117	0.00647668	0.14407	1	1743	tags=21%, list=11%, signal=24%	NA	NA	No	Not significant
PID_INSULIN_PATHWAY	43	0.525137	1.48125	0.0386399	0.144449	1	2764	tags=35%, list=18%, signal=42%	NA	NA	No	Not significant
GO_REGULATION_OF_T_CELL_ACTIVATION	264	-0.335282	-1.35979	0.00518135	0.145402	1	2373	tags=22%, list=16%, signal=26%	NA	NA	No	Not significant
GO_REGULATION_OF_OSSIFICATION	165	0.434602	1.47919	0.00925926	0.145689	1	2062	tags=24%, list=14%, signal=27%	NA	NA	No	Not significant
GO_NEGATIVE_REGULATION_OF_SMALL_MOLECULE_METABOLIC_PROCESS	65	0.490545	1.47858	0.039039	0.146081	1	2299	tags=31%, list=15%, signal=36%	NA	NA	No	Not significant
GO_REGULATION_OF_CHROMOSOME_ORGANIZATION	310	-0.327821	-1.35802	0	0.146934	1	2228	tags=26%, list=15%, signal=30%	NA	NA	No	Not significant
HALLMARK_INFLAMMATORY_RESPONSE	180	-0.348166	-1.35761	0	0.146939	1	2252	tags=21%, list=15%, signal=24%	NA	NA	No	Not significant
GO_SPLEEN_DEVELOPMENT	30	-0.468273	-1.3574	0.077748	0.146949	1	1014	tags=13%, list=7%, signal=14%	NA	NA	No	Not significant
REACTOME_TRANSCRIPTION_OF_THE_HIV_GENOME	66	-0.404049	-1.35778	0.0601266	0.146983	1	3009	tags=41%, list=20%, signal=51%	NA	NA	No	Not significant
REACTOME_GAP_JUNCTION_TRAFFICKING_AND_REGULATION	39	-0.449062	-1.35541	0.0993789	0.147783	1	2225	tags=38%, list=15%, signal=45%	NA	NA	No	Not significant
GO_CELL_ADHESION_MEDIATOR_ACTIVITY	54	-0.428468	-1.35628	0.0746269	0.147883	1	514	tags=17%, list=3%, signal=17%	NA	NA	No	Not significant
GO_MAINTENANCE_OF_PROTEIN_LOCALIZATION_IN_ORGANELLE	36	-0.459219	-1.35578	0.0922693	0.147916	1	2391	tags=36%, list=16%, signal=43%	NA	NA	No	Not significant
GO_NUCLEUS_ORGANIZATION	115	-0.373591	-1.35552	0.0117647	0.147941	1	2615	tags=27%, list=17%, signal=32%	NA	NA	No	Not significant
GO_POSITIVE_REGULATION_OF_ESTABLISHMENT_OF_PROTEIN_LOCALIZATION	373	-0.324654	-1.35594	0	0.147983	1	1520	tags=16%, list=10%, signal=17%	NA	NA	No	Not significant
GO_CARBOHYDRATE_TRANSPORT	127	0.442311	1.47644	0.00397878	0.148448	1	2771	tags=28%, list=18%, signal=33%	NA	NA	No	Not significant
KEGG_BASAL_CELL_CARCINOMA	48	0.511219	1.47479	0.0303951	0.149112	1	2346	tags=27%, list=15%, signal=32%	NA	NA	No	Not significant
GO_SKELETAL_SYSTEM_MORPHOGENESIS	199	0.422362	1.47539	0.00642674	0.149319	1	2246	tags=20%, list=15%, signal=23%	NA	NA	No	Not significant
GO_ANATOMICAL_STRUCTURE_HOMEOSTASIS	363	-0.328098	-1.3535	0	0.149568	1	2717	tags=27%, list=18%, signal=32%	NA	NA	No	Not significant
REACTOME_METABOLISM_OF_VITAMINS_AND_COFACTORS	165	0.431616	1.4748	0.00257069	0.149624	1	2268	tags=25%, list=15%, signal=29%	NA	NA	No	Not significant
GO_INTERLEUKIN_6_SECRETION	34	-0.472282	-1.3524	0.0930233	0.150548	1	1324	tags=18%, list=9%, signal=19%	NA	NA	No	Not significant
GO_REGULATION_OF_BLOOD_PRESSURE	137	0.445609	1.47324	0.0067659	0.150706	1	1803	tags=19%, list=12%, signal=21%	NA	NA	No	Not significant
GO_OXIDOREDUCTASE_ACTIVITY_ACTING_ON_NAD_P_H	94	-0.372981	-1.3517	0.04	0.150994	1	805	tags=10%, list=5%, signal=10%	NA	NA	No	Not significant
GO_HEART_VALVE_DEVELOPMENT	53	0.50277	1.47132	0.0331754	0.151154	1	1667	tags=28%, list=11%, signal=32%	NA	NA	No	Not significant
GO_THIOESTER_METABOLIC_PROCESS	43	0.521943	1.47205	0.042879	0.151254	1	2107	tags=30%, list=14%, signal=35%	NA	NA	No	Not significant
KEGG_FRUCTOSE_AND_MANNOSE_METABOLISM	32	-0.461319	-1.35113	0.0835655	0.151352	1	1817	tags=31%, list=12%, signal=35%	NA	NA	No	Not significant
GO_NEURAL_CREST_CELL_DIFFERENTIATION	75	0.476571	1.47233	0.0223547	0.151379	1	1959	tags=24%, list=13%, signal=27%	NA	NA	No	Not significant
GO_HEART_GROWTH	74	0.480942	1.4714	0.022792	0.151571	1	2519	tags=30%, list=16%, signal=35%	NA	NA	No	Not significant
GO_REGULATION_OF_FATTY_ACID_METABOLIC_PROCESS	44	0.518482	1.46992	0.0356083	0.151965	1	3542	tags=55%, list=23%, signal=71%	NA	NA	No	Not significant
GO_DRUG_METABOLIC_PROCESS	266	0.412995	1.47019	0.00242131	0.152107	1	2699	tags=24%, list=18%, signal=28%	NA	NA	No	Not significant
GO_PROTEIN_LOCALIZATION_TO_CELL_SURFACE	53	0.509295	1.46945	0.0214067	0.152119	1	3045	tags=38%, list=20%, signal=47%	NA	NA	No	Not significant
GO_FILOPODIUM_ASSEMBLY	53	-0.417646	-1.3499	0.0546448	0.15256	1	348	tags=9%, list=2%, signal=10%	NA	NA	No	Not significant
GO_REGULATION_OF_DIGESTIVE_SYSTEM_PROCESS	34	0.545074	1.4688	0.0439739	0.152586	1	2379	tags=21%, list=16%, signal=24%	NA	NA	No	Not significant
GO_CELLULAR_RESPONSE_TO_CAMP	49	-0.423276	-1.34878	0.0701754	0.153276	1	37	tags=6%, list=0%, signal=6%	NA	NA	No	Not significant
GO_ANTIBIOTIC_METABOLIC_PROCESS	69	0.483147	1.46785	0.0231481	0.153367	1	1877	tags=20%, list=12%, signal=23%	NA	NA	No	Not significant
GO_CHEMOKINE_RECEPTOR_BINDING	35	-0.448272	-1.34892	0.0928962	0.153377	1	598	tags=11%, list=4%, signal=12%	NA	NA	No	Not significant
GO_MONOCARBOXYLIC_ACID_BIOSYNTHETIC_PROCESS	163	0.430479	1.46685	0.00403226	0.15431	1	2370	tags=25%, list=16%, signal=29%	NA	NA	No	Not significant
GO_NUCLEAR_EXPORT	182	-0.342845	-1.34729	0.00896861	0.154571	1	2978	tags=37%, list=20%, signal=46%	NA	NA	No	Not significant
PID_SYNDECAN_2_PATHWAY	30	-0.471463	-1.3468	0.108466	0.154843	1	505	tags=20%, list=3%, signal=21%	NA	NA	No	Not significant
GO_REGULATION_OF_B_CELL_PROLIFERATION	50	-0.428587	-1.34619	0.0578947	0.155265	1	2373	tags=28%, list=16%, signal=33%	NA	NA	No	Not significant
GO_NUCLEOSIDE_BISPHOSPHATE_METABOLIC_PROCESS	57	0.495939	1.46535	0.0243902	0.155879	1	2154	tags=28%, list=14%, signal=33%	NA	NA	No	Not significant
GO_POSITIVE_REGULATION_OF_TYROSINE_PHOSPHORYLATION_OF_STAT_PROTEIN	52	-0.420684	-1.34501	0.0673077	0.156356	1	1508	tags=17%, list=10%, signal=19%	NA	NA	No	Not significant
GO_PHOSPHATIDYLSERINE_BINDING	47	0.510799	1.46407	0.0234375	0.157246	1	2019	tags=26%, list=13%, signal=29%	NA	NA	No	Not significant
REACTOME_SUMOYLATION_OF_CHROMATIN_ORGANIZATION_PROTEINS	57	-0.409721	-1.34324	0.0738462	0.158159	1	3711	tags=49%, list=24%, signal=65%	NA	NA	No	Not significant
REACTOME_FANCONI_ANEMIA_PATHWAY	37	-0.444977	-1.34298	0.0801187	0.158192	1	4286	tags=62%, list=28%, signal=86%	NA	NA	No	Not significant
GO_RESPONSE_TO_DSRNA	37	-0.444792	-1.34184	0.0901639	0.158909	1	1739	tags=19%, list=11%, signal=21%	NA	NA	No	Not significant
GO_DNA_CATABOLIC_PROCESS	34	-0.448093	-1.34189	0.0645161	0.15908	1	4355	tags=44%, list=29%, signal=62%	NA	NA	No	Not significant
GO_POSITIVE_REGULATION_OF_INTRINSIC_APOPTOTIC_SIGNALING_PATHWAY	50	-0.421813	-1.34113	0.0640668	0.15918	1	1899	tags=32%, list=12%, signal=36%	NA	NA	No	Not significant
HALLMARK_ESTROGEN_RESPONSE_LATE	180	-0.339572	-1.34119	0.0209205	0.159358	1	1955	tags=24%, list=13%, signal=27%	NA	NA	No	Not significant
GO_POST_EMBRYONIC_DEVELOPMENT	83	0.459653	1.46063	0.016129	0.160043	1	2138	tags=22%, list=14%, signal=25%	NA	NA	No	Not significant
REACTOME_PHASE_0_RAPID_DEPOLARISATION	34	0.539726	1.46162	0.0369775	0.160196	1	2420	tags=21%, list=16%, signal=24%	NA	NA	No	Not significant
REACTOME_METABOLISM_OF_WATER_SOLUBLE_VITAMINS_AND_COFACTORS	112	0.456858	1.46117	0.0262794	0.160285	1	2198	tags=23%, list=14%, signal=27%	NA	NA	No	Not significant
GO_REGULATION_OF_SODIUM_ION_TRANSPORT	71	0.484331	1.46077	0.0214592	0.160389	1	2444	tags=28%, list=16%, signal=33%	NA	NA	No	Not significant
GO_ADHERENS_JUNCTION_ASSEMBLY	88	0.463684	1.45893	0.0140252	0.161025	1	2365	tags=31%, list=15%, signal=36%	NA	NA	No	Not significant
REACTOME_MTOR_SIGNALLING	38	0.53236	1.459	0.0361635	0.161463	1	2371	tags=32%, list=16%, signal=37%	NA	NA	No	Not significant
GO_LABYRINTHINE_LAYER_DEVELOPMENT	41	-0.447466	-1.33847	0.0752688	0.161617	1	975	tags=27%, list=6%, signal=29%	NA	NA	No	Not significant
GO_POSITIVE_REGULATION_OF_ADHERENS_JUNCTION_ORGANIZATION	31	0.548847	1.45706	0.0440457	0.161624	1	3920	tags=45%, list=26%, signal=61%	NA	NA	No	Not significant
GO_ENDOCYTIC_VESICLE_MEMBRANE	141	0.433604	1.4567	0.00542741	0.161668	1	2740	tags=28%, list=18%, signal=34%	NA	NA	No	Not significant
GO_ANTIGEN_PROCESSING_AND_PRESENTATION_OF_PEPTIDE_ANTIGEN	154	-0.344856	-1.33864	0.012605	0.161699	1	3461	tags=38%, list=23%, signal=49%	NA	NA	No	Not significant
PID_INTEGRIN1_PATHWAY	63	0.487364	1.45918	0.0311573	0.161747	1	3256	tags=44%, list=21%, signal=56%	NA	NA	No	Not significant
GO_AMIDE_BINDING	278	0.40588	1.45799	0.00246609	0.16179	1	1822	tags=19%, list=12%, signal=21%	NA	NA	No	Not significant
GO_BONE_MORPHOGENESIS	94	0.461052	1.45715	0.0141044	0.162063	1	1351	tags=16%, list=9%, signal=17%	NA	NA	No	Not significant
GO_T_CELL_PROLIFERATION	149	-0.345314	-1.33715	0.0226244	0.162234	1	2358	tags=24%, list=15%, signal=28%	NA	NA	No	Not significant
REACTOME_SIGNALING_BY_RHO_GTPASES	392	-0.320107	-1.33741	0	0.162395	1	2713	tags=30%, list=18%, signal=36%	NA	NA	No	Not significant
GO_B_CELL_PROLIFERATION	64	-0.400125	-1.33715	0.0498442	0.162485	1	2547	tags=25%, list=17%, signal=30%	NA	NA	No	Not significant
GO_NEUROPEPTIDE_SIGNALING_PATHWAY	69	0.482217	1.4572	0.0243553	0.162525	1	328	tags=4%, list=2%, signal=4%	NA	NA	No	Not significant
GO_NEGATIVE_REGULATION_OF_LYMPHOCYTE_DIFFERENTIATION	43	-0.437312	-1.33746	0.0901639	0.162576	1	1978	tags=26%, list=13%, signal=29%	NA	NA	No	Not significant
REACTOME_ANTIVIRAL_MECHANISM_BY_IFN_STIMULATED_GENES	72	-0.384864	-1.33645	0.0610933	0.16279	1	3711	tags=42%, list=24%, signal=55%	NA	NA	No	Not significant
GO_REGULATION_OF_MYOTUBE_DIFFERENTIATION	44	0.520878	1.45539	0.0322086	0.163058	1	2209	tags=25%, list=14%, signal=29%	NA	NA	No	Not significant
GO_CATALYTIC_ACTIVITY_ACTING_ON_RNA	317	-0.322636	-1.33452	0.00641026	0.164742	1	3661	tags=34%, list=24%, signal=44%	NA	NA	No	Not significant
REACTOME_INTERLEUKIN_17_SIGNALING	67	-0.399746	-1.33427	0.0489297	0.164763	1	1405	tags=18%, list=9%, signal=20%	NA	NA	No	Not significant
PID_BMP_PATHWAY	36	0.53772	1.45224	0.0354391	0.16615	1	1573	tags=19%, list=10%, signal=22%	NA	NA	No	Not significant
GO_ACYLGLYCEROL_METABOLIC_PROCESS	55	0.499112	1.45286	0.0209268	0.166229	1	1989	tags=27%, list=13%, signal=31%	NA	NA	No	Not significant
GO_REGULATION_OF_FATTY_ACID_BIOSYNTHETIC_PROCESS	39	0.53598	1.45243	0.0342146	0.166365	1	2660	tags=33%, list=17%, signal=40%	NA	NA	No	Not significant
GO_REGULATION_OF_CELL_KILLING	59	-0.40197	-1.332	0.0495356	0.166962	1	1678	tags=20%, list=11%, signal=23%	NA	NA	No	Not significant
GO_INTRAMOLECULAR_OXIDOREDUCTASE_ACTIVITY	39	-0.432471	-1.33202	0.0842697	0.167206	1	2612	tags=28%, list=17%, signal=34%	NA	NA	No	Not significant
GO_RNA_PHOSPHODIESTER_BOND_HYDROLYSIS	127	-0.359863	-1.33143	0.0251799	0.167392	1	3661	tags=35%, list=24%, signal=45%	NA	NA	No	Not significant
GO_REGULATION_OF_CELL_ACTIVATION	445	-0.312388	-1.33051	0	0.16818	1	2387	tags=20%, list=16%, signal=23%	NA	NA	No	Not significant
GO_POSITIVE_REGULATION_OF_LYMPHOCYTE_ACTIVATION	223	-0.333087	-1.3299	0.0207254	0.168364	1	2373	tags=22%, list=16%, signal=26%	NA	NA	No	Not significant
GO_PROTEIN_C_TERMINUS_BINDING	174	-0.341107	-1.32969	0.0218341	0.168424	1	2358	tags=28%, list=15%, signal=33%	NA	NA	No	Not significant
GO_CHROMATIN_REMODELING	147	-0.350043	-1.32946	0.015444	0.168425	1	3671	tags=39%, list=24%, signal=51%	NA	NA	No	Not significant
GO_REGULATION_OF_LYMPHOCYTE_APOPTOTIC_PROCESS	47	-0.426158	-1.32992	0.0895954	0.168591	1	2346	tags=32%, list=15%, signal=38%	NA	NA	No	Not significant
REACTOME_REGULATION_OF_LIPID_METABOLISM_BY_PEROXISOME_PROLIFERATOR_ACTIVATED_RECEPTOR_ALPHA_PPARALPHA	113	0.441911	1.44954	0.0189959	0.169771	1	1894	tags=22%, list=12%, signal=25%	NA	NA	No	Not significant
GO_POSITIVE_REGULATION_OF_LIPID_KINASE_ACTIVITY	31	-0.459967	-1.32758	0.129121	0.170393	1	990	tags=19%, list=6%, signal=21%	NA	NA	No	Not significant
GO_POSITIVE_REGULATION_OF_CELL_CELL_ADHESION	214	-0.33456	-1.32695	0.0153061	0.170658	1	2373	tags=21%, list=16%, signal=24%	NA	NA	No	Not significant
KEGG_HEMATOPOIETIC_CELL_LINEAGE	69	-0.382592	-1.32702	0.0480481	0.170856	1	1371	tags=16%, list=9%, signal=17%	NA	NA	No	Not significant
HALLMARK_PROTEIN_SECRETION	92	0.454001	1.44497	0.0267606	0.17089	1	3347	tags=35%, list=22%, signal=44%	NA	NA	No	Not significant
GO_DIGESTIVE_SYSTEM_DEVELOPMENT	114	0.442681	1.44458	0.0161074	0.170986	1	2346	tags=21%, list=15%, signal=25%	NA	NA	No	Not significant
GO_POSITIVE_REGULATION_OF_BLOOD_VESSEL_ENDOTHELIAL_CELL_MIGRATION	50	0.498112	1.4441	0.0430108	0.171137	1	1625	tags=22%, list=11%, signal=25%	NA	NA	No	Not significant
GO_SKELETAL_SYSTEM_DEVELOPMENT	437	0.39114	1.44617	0.00114025	0.171166	1	1846	tags=18%, list=12%, signal=20%	NA	NA	No	Not significant
GO_SECONDARY_ALCOHOL_METABOLIC_PROCESS	78	0.475271	1.44824	0.0223464	0.17119	1	2221	tags=27%, list=15%, signal=31%	NA	NA	No	Not significant
GO_BEHAVIOR	489	0.386442	1.44508	0	0.171208	1	2046	tags=18%, list=13%, signal=20%	NA	NA	No	Not significant
KEGG_DRUG_METABOLISM_CYTOCHROME_P450	38	0.517468	1.44638	0.0526316	0.171401	1	3116	tags=37%, list=20%, signal=46%	NA	NA	No	Not significant
GO_INTEGRIN_BINDING	117	0.442975	1.44705	0.00832178	0.171462	1	2019	tags=21%, list=13%, signal=24%	NA	NA	No	Not significant
GO_MONOVALENT_INORGANIC_CATION_TRANSMEMBRANE_TRANSPORTER_ACTIVITY	302	0.39748	1.44522	0.00238949	0.171565	1	2188	tags=16%, list=14%, signal=19%	NA	NA	No	Not significant
GO_CELLULAR_RESPONSE_TO_EXTRACELLULAR_STIMULUS	239	0.412304	1.4466	0.00126263	0.171591	1	2979	tags=28%, list=20%, signal=34%	NA	NA	No	Not significant
GO_REGULATION_OF_ADHERENS_JUNCTION_ORGANIZATION	67	0.483589	1.44734	0.0282318	0.171599	1	2125	tags=30%, list=14%, signal=35%	NA	NA	No	Not significant
GO_AUTOPHAGY_OF_MITOCHONDRION	68	0.477397	1.44765	0.0298063	0.171625	1	1836	tags=28%, list=12%, signal=32%	NA	NA	No	Not significant
GO_CELLULAR_RESPONSE_TO_STARVATION	135	0.436332	1.44546	0.0121131	0.17169	1	2930	tags=29%, list=19%, signal=35%	NA	NA	No	Not significant
GO_REGULATION_OF_CELLULAR_RESPONSE_TO_INSULIN_STIMULUS	63	0.486767	1.44288	0.029985	0.172392	1	1058	tags=17%, list=7%, signal=19%	NA	NA	No	Not significant
GO_POSITIVE_REGULATION_OF_INSULIN_SECRETION	54	0.495004	1.44182	0.0271903	0.172985	1	953	tags=19%, list=6%, signal=20%	NA	NA	No	Not significant
GO_IMMUNOGLOBULIN_PRODUCTION_INVOLVED_IN_IMMUNOGLOBULIN_MEDIATED_IMMUNE_RESPONSE	47	-0.418707	-1.32455	0.0771513	0.173352	1	1709	tags=23%, list=11%, signal=26%	NA	NA	No	Not significant
GO_AXON_REGENERATION	45	0.508208	1.44193	0.0386997	0.17336	1	2036	tags=33%, list=13%, signal=38%	NA	NA	No	Not significant
GO_CARDIOCYTE_DIFFERENTIATION	119	0.437664	1.44072	0.0252809	0.17359	1	1601	tags=19%, list=10%, signal=21%	NA	NA	No	Not significant
GO_ACTIVE_TRANSMEMBRANE_TRANSPORTER_ACTIVITY	298	0.40411	1.44106	0	0.17361	1	1750	tags=17%, list=11%, signal=19%	NA	NA	No	Not significant
REACTOME_INTRINSIC_PATHWAY_FOR_APOPTOSIS	48	-0.418294	-1.32305	0.0614035	0.174986	1	2319	tags=29%, list=15%, signal=34%	NA	NA	No	Not significant
BIOCARTA_HIVNEF_PATHWAY	54	-0.404084	-1.32261	0.0928793	0.174988	1	1591	tags=24%, list=10%, signal=27%	NA	NA	No	Not significant
GO_REGULATION_OF_MACROPHAGE_ACTIVATION	45	-0.420671	-1.32241	0.0988024	0.175024	1	969	tags=16%, list=6%, signal=17%	NA	NA	No	Not significant
GO_T_CELL_RECEPTOR_SIGNALING_PATHWAY	159	-0.344461	-1.32175	0.0211864	0.175081	1	2730	tags=28%, list=18%, signal=34%	NA	NA	No	Not significant
GO_SISTER_CHROMATID_COHESION	50	-0.41272	-1.32152	0.0955224	0.175105	1	2304	tags=40%, list=15%, signal=47%	NA	NA	No	Not significant
REACTOME_REGULATION_OF_RUNX2_EXPRESSION_AND_ACTIVITY	66	-0.391796	-1.32206	0.0685714	0.175195	1	4266	tags=59%, list=28%, signal=82%	NA	NA	No	Not significant
GO_SULFUR_COMPOUND_METABOLIC_PROCESS	163	0.420324	1.43868	0.00672043	0.175216	1	2287	tags=25%, list=15%, signal=29%	NA	NA	No	Not significant
GO_TYROSINE_PHOSPHORYLATION_OF_STAT_PROTEIN	63	-0.393054	-1.32185	0.0597015	0.175218	1	1508	tags=17%, list=10%, signal=19%	NA	NA	No	Not significant
GO_POSITIVE_REGULATION_OF_CELLULAR_AMIDE_METABOLIC_PROCESS	127	-0.352202	-1.32263	0.0338983	0.17524	1	667	tags=14%, list=4%, signal=15%	NA	NA	No	Not significant
GO_REGULATION_OF_GLYCOPROTEIN_BIOSYNTHETIC_PROCESS	34	0.536493	1.43884	0.0658307	0.17548	1	3187	tags=38%, list=21%, signal=48%	NA	NA	No	Not significant
GO_NEGATIVE_REGULATION_OF_MITOTIC_CELL_CYCLE	289	-0.322547	-1.32068	0.0160428	0.175841	1	3790	tags=44%, list=25%, signal=57%	NA	NA	No	Not significant
REACTOME_HEPARAN_SULFATE_HEPARIN_HS_GAG_METABOLISM	46	0.506057	1.4389	0.0385208	0.175905	1	3486	tags=43%, list=23%, signal=56%	NA	NA	No	Not significant
GO_RESPONSE_TO_PROGESTERONE	42	-0.422747	-1.32036	0.0893372	0.176012	1	2153	tags=36%, list=14%, signal=41%	NA	NA	No	Not significant
GO_TEMPERATURE_HOMEOSTASIS	160	0.427444	1.43757	0.0144547	0.176357	1	3251	tags=32%, list=21%, signal=40%	NA	NA	No	Not significant
REACTOME_ARACHIDONIC_ACID_METABOLISM	44	0.504039	1.43587	0.037325	0.176816	1	1305	tags=16%, list=9%, signal=17%	NA	NA	No	Not significant
GO_AMINOGLYCAN_CATABOLIC_PROCESS	58	0.476797	1.43691	0.0355556	0.176875	1	2415	tags=36%, list=16%, signal=43%	NA	NA	No	Not significant
GO_CHONDROCYTE_DIFFERENTIATION	105	0.444886	1.4361	0.013624	0.177032	1	2900	tags=31%, list=19%, signal=39%	NA	NA	No	Not significant
REACTOME_NCAM_SIGNALING_FOR_NEURITE_OUT_GROWTH	61	0.481028	1.43518	0.0313433	0.177389	1	3745	tags=43%, list=25%, signal=56%	NA	NA	No	Not significant
GO_COFACTOR_BINDING	421	0.388353	1.4362	0.00229621	0.177401	1	3012	tags=28%, list=20%, signal=34%	NA	NA	No	Not significant
GO_REGULATION_OF_SYMBIOSIS_ENCOMPASSING_MUTUALISM_THROUGH_PARASITISM	187	-0.335994	-1.3178	0.0135747	0.178801	1	2110	tags=21%, list=14%, signal=24%	NA	NA	No	Not significant
GO_REGULATION_OF_DEVELOPMENTAL_GROWTH	290	0.396356	1.43381	0.00122249	0.17895	1	2772	tags=24%, list=18%, signal=29%	NA	NA	No	Not significant
GO_REGULATION_OF_CALCIUM_ION_TRANSPORT_INTO_CYTOSOL	81	-0.382539	-1.31744	0.0472973	0.179018	1	821	tags=15%, list=5%, signal=16%	NA	NA	No	Not significant
GO_REGULATION_OF_UBIQUITIN_PROTEIN_TRANSFERASE_ACTIVITY	43	-0.422193	-1.31686	0.0967742	0.179151	1	2228	tags=40%, list=15%, signal=46%	NA	NA	No	Not significant
GO_POSITIVE_REGULATION_OF_CHEMOKINE_PRODUCTION	50	-0.417889	-1.31695	0.0941176	0.1793	1	2385	tags=24%, list=16%, signal=28%	NA	NA	No	Not significant
REACTOME_MYD88_CASCADE_INITIATED_ON_PLASMA_MEMBRANE	79	-0.380514	-1.3155	0.0571429	0.180234	1	1141	tags=19%, list=7%, signal=20%	NA	NA	No	Not significant
GO_LEUKOCYTE_APOPTOTIC_PROCESS	89	-0.372136	-1.31573	0.0416667	0.180245	1	2385	tags=30%, list=16%, signal=36%	NA	NA	No	Not significant
GO_CARDIAC_SEPTUM_DEVELOPMENT	95	0.455309	1.4317	0.0314735	0.181271	1	3683	tags=40%, list=24%, signal=52%	NA	NA	No	Not significant
GO_NEUROTRANSMITTER_UPTAKE	34	0.533919	1.43179	0.0626959	0.181639	1	2331	tags=32%, list=15%, signal=38%	NA	NA	No	Not significant
REACTOME_SYNTHESIS_OF_PIPS_AT_THE_PLASMA_MEMBRANE	52	0.496059	1.43108	0.035061	0.181722	1	3104	tags=33%, list=20%, signal=41%	NA	NA	No	Not significant
GO_RESPONSE_TO_PEPTIDE	441	0.386043	1.42997	0.00116009	0.181961	1	2779	tags=25%, list=18%, signal=30%	NA	NA	No	Not significant
GO_MODIFIED_AMINO_ACID_BINDING	70	0.467366	1.43061	0.0248538	0.181967	1	1444	tags=17%, list=9%, signal=19%	NA	NA	No	Not significant
GO_SNARE_COMPLEX	44	0.512005	1.43015	0.0492537	0.182167	1	3399	tags=41%, list=22%, signal=52%	NA	NA	No	Not significant
REACTOME_TOLL_LIKE_RECEPTOR_TLR1:TLR2_CASCADE	90	-0.372307	-1.31302	0.0425532	0.183039	1	1141	tags=18%, list=7%, signal=19%	NA	NA	No	Not significant
REACTOME_COPI_DEPENDENT_GOLGI_TO_ER_RETROGRADE_TRAFFIC	87	-0.370923	-1.31261	0.0659722	0.183289	1	3001	tags=40%, list=20%, signal=50%	NA	NA	No	Not significant
GO_PROTEIN_POLYMERIZATION	242	-0.328244	-1.31187	0.00515464	0.183974	1	2532	tags=24%, list=17%, signal=28%	NA	NA	No	Not significant
REACTOME_SPHINGOLIPID_METABOLISM	79	0.461993	1.42803	0.0217707	0.184	1	3486	tags=38%, list=23%, signal=49%	NA	NA	No	Not significant
GO_MEMBRANE_BIOGENESIS	31	0.537026	1.42832	0.0448	0.184079	1	3504	tags=39%, list=23%, signal=50%	NA	NA	No	Not significant
GO_MRNA_CIS_SPLICING_VIA_SPLICEOSOME	30	-0.452265	-1.31117	0.131068	0.184229	1	2924	tags=47%, list=19%, signal=58%	NA	NA	No	Not significant
PID_TNF_PATHWAY	46	-0.413936	-1.31122	0.0778098	0.184424	1	1617	tags=24%, list=11%, signal=27%	NA	NA	No	Not significant
GO_POSITIVE_REGULATION_OF_LIPID_METABOLIC_PROCESS	121	0.435435	1.42685	0.0148248	0.185296	1	2370	tags=27%, list=16%, signal=32%	NA	NA	No	Not significant
GO_POSITIVE_REGULATION_OF_DNA_BIOSYNTHETIC_PROCESS	64	-0.38752	-1.30957	0.0555556	0.185987	1	2670	tags=42%, list=17%, signal=51%	NA	NA	No	Not significant
GO_LYMPHOCYTE_MEDIATED_IMMUNITY	186	-0.329628	-1.30848	0.00990099	0.18704	1	1709	tags=17%, list=11%, signal=19%	NA	NA	No	Not significant
GO_CHROMOSOME_CONDENSATION	36	-0.432004	-1.3077	0.0956284	0.187228	1	2310	tags=44%, list=15%, signal=52%	NA	NA	No	Not significant
GO_REGULATION_OF_LYMPHOCYTE_ACTIVATION	347	-0.315721	-1.30808	0	0.187291	1	2373	tags=22%, list=16%, signal=25%	NA	NA	No	Not significant
REACTOME_SIGNALING_BY_BRAF_AND_RAF_FUSIONS	60	-0.394146	-1.3074	0.071875	0.187334	1	1318	tags=17%, list=9%, signal=18%	NA	NA	No	Not significant
GO_REGULATION_OF_RECEPTOR_SIGNALING_PATHWAY_VIA_STAT	100	-0.365531	-1.30781	0.0567376	0.187357	1	1508	tags=14%, list=10%, signal=15%	NA	NA	No	Not significant
GO_FLAVIN_ADENINE_DINUCLEOTIDE_BINDING	73	0.465039	1.42419	0.0164918	0.187375	1	3012	tags=48%, list=20%, signal=59%	NA	NA	No	Not significant
GO_POSITIVE_REGULATION_OF_TRANSMEMBRANE_TRANSPORT	165	0.424288	1.42446	0.00807537	0.187411	1	1768	tags=20%, list=12%, signal=22%	NA	NA	No	Not significant
GO_NEGATIVE_REGULATION_OF_AUTOPHAGY	69	0.468974	1.4248	0.0321168	0.187414	1	2764	tags=29%, list=18%, signal=35%	NA	NA	No	Not significant
GO_RAN_GTPASE_BINDING	32	-0.443345	-1.307	0.122905	0.187562	1	3711	tags=47%, list=24%, signal=62%	NA	NA	No	Not significant
GO_REGULATION_OF_AXONOGENESIS	171	0.417984	1.425	0.0144357	0.187627	1	2900	tags=28%, list=19%, signal=34%	NA	NA	No	Not significant
GO_CYTOPLASMIC_PATTERN_RECOGNITION_RECEPTOR_SIGNALING_PATHWAY	57	-0.405108	-1.30644	0.0928144	0.187773	1	1739	tags=21%, list=11%, signal=24%	NA	NA	No	Not significant
GO_REGULATION_OF_POSTSYNAPTIC_MEMBRANE_NEUROTRANSMITTER_RECEPTOR_LEVELS	60	0.477021	1.42357	0.0291121	0.187829	1	3467	tags=37%, list=23%, signal=47%	NA	NA	No	Not significant
GO_RESPONSE_TO_AXON_INJURY	65	0.471719	1.42216	0.0237741	0.18791	1	2036	tags=28%, list=13%, signal=32%	NA	NA	No	Not significant
GO_NEGATIVE_REGULATION_OF_UBIQUITIN_DEPENDENT_PROTEIN_CATABOLIC_PROCESS	40	-0.430093	-1.30646	0.0991254	0.188016	1	1070	tags=23%, list=7%, signal=24%	NA	NA	No	Not significant
KEGG_METABOLISM_OF_XENOBIOTICS_BY_CYTOCHROME_P450	35	0.52938	1.42307	0.0554675	0.188096	1	3116	tags=37%, list=20%, signal=47%	NA	NA	No	Not significant
GO_EPITHELIAL_CELL_APOPTOTIC_PROCESS	85	0.450581	1.42219	0.0370899	0.188389	1	2326	tags=28%, list=15%, signal=33%	NA	NA	No	Not significant
GO_REGULATION_OF_IMMUNOGLOBULIN_PRODUCTION	51	-0.397541	-1.30567	0.111429	0.188564	1	1894	tags=24%, list=12%, signal=27%	NA	NA	No	Not significant
GO_EARLY_ENDOSOME	304	0.396211	1.42227	0.00243309	0.188783	1	3888	tags=35%, list=25%, signal=46%	NA	NA	No	Not significant
KEGG_LEUKOCYTE_TRANSENDOTHELIAL_MIGRATION	103	-0.356157	-1.30471	0.0578231	0.189572	1	1152	tags=17%, list=8%, signal=19%	NA	NA	No	Not significant
GO_EPIDERMAL_CELL_DIFFERENTIATION	188	-0.331212	-1.30445	0.0232558	0.189585	1	1277	tags=15%, list=8%, signal=17%	NA	NA	No	Not significant
GO_DEVELOPMENTAL_CELL_GROWTH	199	0.410402	1.42026	0.00520156	0.190589	1	2602	tags=26%, list=17%, signal=31%	NA	NA	No	Not significant
GO_ANION_HOMEOSTASIS	47	0.500255	1.41983	0.0530421	0.1907	1	1096	tags=17%, list=7%, signal=18%	NA	NA	No	Not significant
GO_PROTEIN_INSERTION_INTO_MITOCHONDRIAL_MEMBRANE	45	-0.420463	-1.30275	0.107345	0.191312	1	1973	tags=27%, list=13%, signal=31%	NA	NA	No	Not significant
GO_HISTONE_H3_K9_METHYLATION	34	-0.450506	-1.30288	0.0945946	0.191381	1	3055	tags=38%, list=20%, signal=48%	NA	NA	No	Not significant
PID_VEGFR1_2_PATHWAY	69	-0.39356	-1.30239	0.0769231	0.191469	1	1075	tags=17%, list=7%, signal=19%	NA	NA	No	Not significant
GO_POSITIVE_REGULATION_OF_DEFENSE_RESPONSE	413	-0.311312	-1.30183	0	0.191982	1	2305	tags=20%, list=15%, signal=23%	NA	NA	No	Not significant
GO_REGULATION_OF_CELL_AGING	39	-0.426021	-1.3013	0.114754	0.19243	1	2341	tags=31%, list=15%, signal=36%	NA	NA	No	Not significant
GO_INTERMEDIATE_FILAMENT_CYTOSKELETON	116	-0.351381	-1.3008	0.046875	0.192736	1	1184	tags=14%, list=8%, signal=15%	NA	NA	No	Not significant
GO_ENDODEOXYRIBONUCLEASE_ACTIVITY	36	-0.433678	-1.29864	0.104972	0.192793	1	3140	tags=42%, list=21%, signal=52%	NA	NA	No	Not significant
GO_NCRNA_3_END_PROCESSING	33	-0.450865	-1.30051	0.123037	0.192805	1	4041	tags=48%, list=26%, signal=66%	NA	NA	No	Not significant
GO_MITOCHONDRIAL_PROTEIN_COMPLEX	229	-0.320017	-1.29876	0.0224719	0.1929	1	3574	tags=31%, list=23%, signal=40%	NA	NA	No	Not significant
GO_REGULATION_OF_RESPONSE_TO_DNA_DAMAGE_STIMULUS	187	-0.335252	-1.2984	0.0285714	0.192903	1	3543	tags=37%, list=23%, signal=48%	NA	NA	No	Not significant
GO_PROTEIN_N_TERMINUS_BINDING	96	-0.362401	-1.29879	0.0542636	0.193138	1	2056	tags=32%, list=13%, signal=37%	NA	NA	No	Not significant
GO_NEGATIVE_REGULATION_OF_CYSTEINE_TYPE_ENDOPEPTIDASE_ACTIVITY	74	-0.379264	-1.29947	0.0470219	0.193295	1	1924	tags=24%, list=13%, signal=28%	NA	NA	No	Not significant
GO_REGULATION_OF_RESPONSE_TO_BIOTIC_STIMULUS	115	-0.354525	-1.29786	0.0415094	0.193311	1	1814	tags=19%, list=12%, signal=22%	NA	NA	No	Not significant
GO_REGULATORY_RNA_BINDING	32	-0.437521	-1.29882	0.106557	0.19337	1	3271	tags=38%, list=21%, signal=48%	NA	NA	No	Not significant
GO_OXIDOREDUCTASE_ACTIVITY_ACTING_ON_A_SULFUR_GROUP_OF_DONORS	54	-0.405377	-1.29898	0.0849673	0.193403	1	2620	tags=37%, list=17%, signal=45%	NA	NA	No	Not significant
PID_CD40_PATHWAY	30	-0.448346	-1.29959	0.122283	0.193456	1	1009	tags=20%, list=7%, signal=21%	NA	NA	No	Not significant
GO_DEFENSE_RESPONSE_TO_BACTERIUM	140	-0.344644	-1.29976	0.0429688	0.193475	1	1530	tags=18%, list=10%, signal=20%	NA	NA	No	Not significant
GO_REGULATION_OF_MYELINATION	34	0.524257	1.41709	0.057903	0.193631	1	2522	tags=29%, list=17%, signal=35%	NA	NA	No	Not significant
GO_LEUKOCYTE_CELL_CELL_ADHESION	282	-0.318309	-1.299	0.0220994	0.193651	1	2373	tags=20%, list=16%, signal=23%	NA	NA	No	Not significant
GO_MALE_SEX_DIFFERENTIATION	134	0.42274	1.41772	0.0210526	0.193679	1	1779	tags=19%, list=12%, signal=21%	NA	NA	No	Not significant
GO_REGULATION_OF_BIOMINERAL_TISSUE_DEVELOPMENT	74	0.46482	1.41733	0.0342262	0.193793	1	1638	tags=23%, list=11%, signal=26%	NA	NA	No	Not significant
GO_CELLULAR_RESPONSE_TO_NUTRIENT	62	0.473334	1.41615	0.0452555	0.194154	1	2979	tags=32%, list=20%, signal=40%	NA	NA	No	Not significant
GO_POSITIVE_REGULATION_OF_CELLULAR_CARBOHYDRATE_METABOLIC_PROCESS	38	0.511847	1.41628	0.0589147	0.194494	1	549	tags=21%, list=4%, signal=22%	NA	NA	No	Not significant
GO_CELLULAR_RESPONSE_TO_CORTICOSTEROID_STIMULUS	57	0.47734	1.41549	0.0288316	0.19468	1	4128	tags=40%, list=27%, signal=55%	NA	NA	No	Not significant
GO_ADAPTIVE_IMMUNE_RESPONSE	294	-0.319188	-1.29659	0.00507614	0.194771	1	2462	tags=22%, list=16%, signal=25%	NA	NA	No	Not significant
GO_POSITIVE_REGULATION_OF_LEUKOCYTE_MEDIATED_IMMUNITY	102	-0.359436	-1.29634	0.0505051	0.194872	1	1508	tags=18%, list=10%, signal=19%	NA	NA	No	Not significant
GO_NAD_BINDING	50	0.491107	1.41438	0.0401189	0.194938	1	1937	tags=22%, list=13%, signal=25%	NA	NA	No	Not significant
GO_GLYCEROLIPID_METABOLIC_PROCESS	207	0.407943	1.41401	0.00393185	0.195055	1	2997	tags=31%, list=20%, signal=39%	NA	NA	No	Not significant
GO_GROWTH_PLATE_CARTILAGE_DEVELOPMENT	31	0.537793	1.41491	0.0628099	0.195141	1	694	tags=13%, list=5%, signal=13%	NA	NA	No	Not significant
GO_HOMOPHILIC_CELL_ADHESION_VIA_PLASMA_MEMBRANE_ADHESION_MOLECULES	112	0.435335	1.41439	0.023622	0.195455	1	2768	tags=28%, list=18%, signal=34%	NA	NA	No	Not significant
GO_INTERLEUKIN_2_PRODUCTION	59	-0.396235	-1.29499	0.0876133	0.19585	1	1141	tags=19%, list=7%, signal=20%	NA	NA	No	Not significant
GO_MRNA_3_UTR_BINDING	67	-0.391462	-1.29516	0.0694006	0.19591	1	2076	tags=24%, list=14%, signal=28%	NA	NA	No	Not significant
GO_NEGATIVE_REGULATION_OF_DNA_METABOLIC_PROCESS	80	-0.375694	-1.29527	0.0758621	0.196058	1	2011	tags=26%, list=13%, signal=30%	NA	NA	No	Not significant
REACTOME_INTEGRIN_CELL_SURFACE_INTERACTIONS	80	0.455392	1.41288	0.030479	0.196459	1	3898	tags=40%, list=26%, signal=53%	NA	NA	No	Not significant
GO_FAT_SOLUBLE_VITAMIN_METABOLIC_PROCESS	30	0.535343	1.41239	0.0677165	0.196752	1	2266	tags=27%, list=15%, signal=31%	NA	NA	No	Not significant
GO_EXECUTION_PHASE_OF_APOPTOSIS	63	-0.387152	-1.29377	0.101307	0.196929	1	2401	tags=27%, list=16%, signal=32%	NA	NA	No	Not significant
REACTOME_GLYCOSPHINGOLIPID_METABOLISM	36	0.527372	1.41197	0.0611285	0.196975	1	3984	tags=50%, list=26%, signal=67%	NA	NA	No	Not significant
GO_MICROTUBULE_CYTOSKELETON_ORGANIZATION_INVOLVED_IN_MITOSIS	118	-0.359667	-1.29396	0.0533808	0.196983	1	2950	tags=39%, list=19%, signal=48%	NA	NA	No	Not significant
GO_NEGATIVE_REGULATION_OF_LEUKOCYTE_CELL_CELL_ADHESION	100	-0.357645	-1.2929	0.0486891	0.197688	1	2302	tags=25%, list=15%, signal=29%	NA	NA	No	Not significant
GO_REGULATION_OF_LEUKOCYTE_DEGRANULATION	35	-0.433401	-1.29251	0.133676	0.197955	1	1894	tags=23%, list=12%, signal=26%	NA	NA	No	Not significant
GO_ADULT_BEHAVIOR	116	0.434524	1.41061	0.0229885	0.198243	1	2106	tags=19%, list=14%, signal=22%	NA	NA	No	Not significant
PID_AVB3_INTEGRIN_PATHWAY	72	0.460254	1.41029	0.0337243	0.198254	1	1456	tags=18%, list=10%, signal=20%	NA	NA	No	Not significant
GO_REGULATION_OF_ENDOTHELIAL_CELL_MIGRATION	139	0.425428	1.41085	0.0185923	0.198359	1	2103	tags=19%, list=14%, signal=22%	NA	NA	No	Not significant
GO_RESPONSE_TO_TUMOR_NECROSIS_FACTOR	253	-0.318525	-1.29056	0	0.198376	1	2330	tags=25%, list=15%, signal=29%	NA	NA	No	Not significant
GO_POSITIVE_REGULATION_OF_PROTEIN_COMPLEX_ASSEMBLY	224	-0.324858	-1.29062	0.0241546	0.198544	1	1150	tags=14%, list=8%, signal=15%	NA	NA	No	Not significant
GO_PEROXISOMAL_TRANSPORT	65	0.46966	1.40973	0.0359195	0.198549	1	2087	tags=31%, list=14%, signal=35%	NA	NA	No	Not significant
GO_SYNAPTONEMAL_STRUCTURE	30	-0.45659	-1.29133	0.127937	0.1987	1	3823	tags=47%, list=25%, signal=62%	NA	NA	No	Not significant
KEGG_N_GLYCAN_BIOSYNTHESIS	41	-0.415223	-1.29071	0.116402	0.198706	1	1745	tags=24%, list=11%, signal=27%	NA	NA	No	Not significant
REACTOME_RNA_POLYMERASE_II_TRANSCRIPTION_PRE_INITIATION_AND_PROMOTER_OPENING	44	-0.421413	-1.29088	0.106849	0.198737	1	3009	tags=43%, list=20%, signal=54%	NA	NA	No	Not significant
GO_LYMPHOCYTE_APOPTOTIC_PROCESS	61	-0.390852	-1.29106	0.0745342	0.198762	1	2346	tags=31%, list=15%, signal=37%	NA	NA	No	Not significant
GO_REGULATION_OF_CELL_CELL_ADHESION	333	-0.308253	-1.29147	0.0125786	0.198781	1	2387	tags=21%, list=16%, signal=24%	NA	NA	No	Not significant
GO_TELOMERE_CAPPING	41	-0.423534	-1.29162	0.123919	0.198867	1	2692	tags=32%, list=18%, signal=38%	NA	NA	No	Not significant
GO_REGULATION_OF_EPITHELIAL_CELL_MIGRATION	197	0.406404	1.40919	0.0126263	0.198908	1	2103	tags=20%, list=14%, signal=23%	NA	NA	No	Not significant
GO_UNSATURATED_FATTY_ACID_BIOSYNTHETIC_PROCESS	33	-0.437712	-1.28975	0.122616	0.199184	1	2789	tags=33%, list=18%, signal=41%	NA	NA	No	Not significant
REACTOME_TRANSCRIPTIONAL_REGULATION_OF_GRANULOPOIESIS	45	0.493243	1.40816	0.0540541	0.199479	1	637	tags=11%, list=4%, signal=12%	NA	NA	No	Not significant
GO_REGULATION_OF_OSTEOCLAST_DIFFERENTIATION	52	0.483723	1.40847	0.0562963	0.199515	1	2091	tags=29%, list=14%, signal=33%	NA	NA	No	Not significant
GO_MRNA_3_END_PROCESSING	93	-0.365487	-1.28891	0.0425532	0.200017	1	3860	tags=45%, list=25%, signal=60%	NA	NA	No	Not significant
GO_POLYSACCHARIDE_BIOSYNTHETIC_PROCESS	68	0.466679	1.40742	0.0294551	0.200263	1	2825	tags=41%, list=19%, signal=50%	NA	NA	No	Not significant
GO_MONOCARBOXYLIC_ACID_TRANSPORT	125	0.426161	1.4052	0.0205479	0.200336	1	2165	tags=26%, list=14%, signal=30%	NA	NA	No	Not significant
GO_MULTICELLULAR_ORGANISM_GROWTH	140	0.418399	1.40571	0.0146471	0.200549	1	3104	tags=28%, list=20%, signal=35%	NA	NA	No	Not significant
GO_EARLY_ENDOSOME_MEMBRANE	120	0.428735	1.4053	0.0177596	0.200709	1	3665	tags=36%, list=24%, signal=47%	NA	NA	No	Not significant
GO_CELL_CELL_SIGNALING_BY_WNT	459	0.37601	1.40585	0	0.200794	1	2283	tags=23%, list=15%, signal=26%	NA	NA	No	Not significant
GO_NEGATIVE_REGULATION_OF_RESPONSE_TO_ENDOPLASMIC_RETICULUM_STRESS	40	0.496926	1.40437	0.0597484	0.200868	1	1608	tags=30%, list=11%, signal=33%	NA	NA	No	Not significant
REACTOME_GLYCOSAMINOGLYCAN_METABOLISM	113	0.432675	1.40603	0.0283019	0.200993	1	1977	tags=21%, list=13%, signal=24%	NA	NA	No	Not significant
GO_ATPASE_BINDING	71	0.457599	1.40625	0.0394922	0.201123	1	1608	tags=20%, list=11%, signal=22%	NA	NA	No	Not significant
GO_METANEPHROS_DEVELOPMENT	76	0.460174	1.40448	0.0472879	0.20119	1	2016	tags=26%, list=13%, signal=30%	NA	NA	No	Not significant
GO_REGULATION_OF_ANIMAL_ORGAN_MORPHOGENESIS	219	0.401892	1.40628	0.00869565	0.201597	1	2283	tags=23%, list=15%, signal=26%	NA	NA	No	Not significant
GO_POSITIVE_REGULATION_OF_LEUKOCYTE_CELL_CELL_ADHESION	185	-0.331307	-1.28659	0.015	0.202266	1	2373	tags=21%, list=16%, signal=24%	NA	NA	No	Not significant
GO_RESPONSE_TO_VIRUS	263	-0.318765	-1.28699	0.0118343	0.202284	1	1814	tags=15%, list=12%, signal=17%	NA	NA	No	Not significant
GO_INTERFERON_GAMMA_PRODUCTION	85	-0.366763	-1.28662	0.0796178	0.202496	1	1141	tags=16%, list=7%, signal=18%	NA	NA	No	Not significant
GO_GUANYL_NUCLEOTIDE_EXCHANGE_FACTOR_ACTIVITY	203	0.401363	1.40242	0.00625	0.203195	1	2759	tags=27%, list=18%, signal=33%	NA	NA	No	Not significant
GO_SMALL_MOLECULE_CATABOLIC_PROCESS	343	0.382803	1.40191	0.00576037	0.203506	1	2154	tags=23%, list=14%, signal=26%	NA	NA	No	Not significant
REACTOME_AUTOPHAGY	103	0.438958	1.40244	0.0260989	0.203651	1	2930	tags=36%, list=19%, signal=44%	NA	NA	No	Not significant
GO_VASCULAR_ENDOTHELIAL_GROWTH_FACTOR_SIGNALING_PATHWAY	35	0.516673	1.40014	0.0648298	0.203975	1	2620	tags=29%, list=17%, signal=34%	NA	NA	No	Not significant
GO_NEGATIVE_REGULATION_OF_AXONOGENESIS	65	0.462002	1.39954	0.0524017	0.204022	1	2819	tags=31%, list=18%, signal=38%	NA	NA	No	Not significant
PID_CDC42_REG_PATHWAY	30	-0.437175	-1.28464	0.131783	0.204085	1	1516	tags=27%, list=10%, signal=30%	NA	NA	No	Not significant
GO_CANONICAL_WNT_SIGNALING_PATHWAY	289	0.386263	1.39967	0.00249377	0.204298	1	2615	tags=25%, list=17%, signal=30%	NA	NA	No	Not significant
GO_ISOMERASE_ACTIVITY	131	-0.344652	-1.28467	0.0540541	0.204316	1	2612	tags=28%, list=17%, signal=34%	NA	NA	No	Not significant
GO_POSITIVE_REGULATION_OF_EPITHELIAL_CELL_MIGRATION	132	0.422776	1.3987	0.0307692	0.204383	1	2019	tags=22%, list=13%, signal=25%	NA	NA	No	Not significant
REACTOME_SLC_MEDIATED_TRANSMEMBRANE_TRANSPORT	209	0.402228	1.40016	0.0126422	0.204448	1	3513	tags=31%, list=23%, signal=39%	NA	NA	No	Not significant
GO_POSITIVE_REGULATION_OF_CALCIUM_ION_TRANSMEMBRANE_TRANSPORTER_ACTIVITY	34	-0.429862	-1.28476	0.116279	0.204481	1	23	tags=6%, list=0%, signal=6%	NA	NA	No	Not significant
GO_PROTEIN_CONTAINING_COMPLEX_DISASSEMBLY	302	-0.314083	-1.2841	0.00621118	0.204524	1	2998	tags=31%, list=20%, signal=38%	NA	NA	No	Not significant
GO_CELL_SUBSTRATE_JUNCTION_ASSEMBLY	95	0.441084	1.39881	0.0297872	0.204715	1	2365	tags=33%, list=15%, signal=38%	NA	NA	No	Not significant
KEGG_TRYPTOPHAN_METABOLISM	36	0.526497	1.40017	0.0858896	0.204926	1	2254	tags=28%, list=15%, signal=33%	NA	NA	No	Not significant
GO_VISUAL_BEHAVIOR	44	0.497525	1.39806	0.0422961	0.204989	1	2142	tags=25%, list=14%, signal=29%	NA	NA	No	Not significant
GO_SEX_DIFFERENTIATION	228	0.393822	1.40032	0.00125786	0.205185	1	1806	tags=17%, list=12%, signal=19%	NA	NA	No	Not significant
KEGG_RIG_I_LIKE_RECEPTOR_SIGNALING_PATHWAY	53	-0.40503	-1.28321	0.0804598	0.205474	1	1618	tags=21%, list=11%, signal=23%	NA	NA	No	Not significant
GO_LEUKOCYTE_PROLIFERATION	225	-0.319378	-1.28301	0.00961539	0.205512	1	2373	tags=24%, list=16%, signal=27%	NA	NA	No	Not significant
GO_PATTERN_SPECIFICATION_PROCESS	346	0.384919	1.40032	0.00241255	0.2057	1	3083	tags=23%, list=20%, signal=29%	NA	NA	No	Not significant
GO_REGULATION_OF_GLIAL_CELL_PROLIFERATION	30	-0.44874	-1.28236	0.11413	0.206053	1	1672	tags=17%, list=11%, signal=19%	NA	NA	No	Not significant
GO_POSITIVE_REGULATION_OF_DNA_RECOMBINATION	37	-0.429623	-1.28173	0.116667	0.206689	1	3829	tags=46%, list=25%, signal=61%	NA	NA	No	Not significant
GO_SALIVARY_GLAND_DEVELOPMENT	33	0.515538	1.39653	0.0624	0.207056	1	2162	tags=27%, list=14%, signal=32%	NA	NA	No	Not significant
BIOCARTA_MAPK_PATHWAY	81	-0.368747	-1.2795	0.0798722	0.207695	1	1780	tags=20%, list=12%, signal=22%	NA	NA	No	Not significant
GO_ACTIN_NUCLEATION	44	-0.417005	-1.28069	0.132468	0.207792	1	952	tags=11%, list=6%, signal=12%	NA	NA	No	Not significant
PID_HIF2PATHWAY	33	-0.432323	-1.27958	0.125	0.207871	1	2088	tags=30%, list=14%, signal=35%	NA	NA	No	Not significant
PID_HIF1_TFPATHWAY	62	-0.389485	-1.28014	0.0869565	0.207967	1	2346	tags=27%, list=15%, signal=32%	NA	NA	No	Not significant
GO_ACTIN_FILAMENT_DEPOLYMERIZATION	47	-0.414368	-1.27985	0.114846	0.208058	1	1470	tags=21%, list=10%, signal=23%	NA	NA	No	Not significant
REACTOME_ORGANELLE_BIOGENESIS_AND_MAINTENANCE	258	-0.314694	-1.27962	0.0103093	0.208067	1	3189	tags=32%, list=21%, signal=40%	NA	NA	No	Not significant
HALLMARK_IL6_JAK_STAT3_SIGNALING	78	-0.364919	-1.28025	0.0619195	0.208099	1	2153	tags=22%, list=14%, signal=25%	NA	NA	No	Not significant
GO_POSITIVE_REGULATION_OF_PROTEIN_IMPORT	35	-0.438043	-1.27831	0.150273	0.209086	1	1324	tags=26%, list=9%, signal=28%	NA	NA	No	Not significant
GO_PROTEIN_TARGETING_TO_VACUOLE	33	0.523799	1.39267	0.0589198	0.210735	1	2050	tags=30%, list=13%, signal=35%	NA	NA	No	Not significant
GO_T_CELL_DIFFERENTIATION	210	-0.316916	-1.27682	0.0185185	0.210874	1	2385	tags=23%, list=16%, signal=27%	NA	NA	No	Not significant
GO_BONE_MINERALIZATION	101	0.438064	1.39285	0.0327422	0.210893	1	1345	tags=19%, list=9%, signal=20%	NA	NA	No	Not significant
GO_REGULATION_OF_SMOOTH_MUSCLE_CONTRACTION	50	0.483181	1.3933	0.0515152	0.211155	1	1149	tags=14%, list=8%, signal=15%	NA	NA	No	Not significant
GO_CELLULAR_COMPONENT_DISASSEMBLY_INVOLVED_IN_EXECUTION_PHASE_OF_APOPTOSIS	31	-0.439966	-1.27619	0.109244	0.211197	1	3264	tags=32%, list=21%, signal=41%	NA	NA	No	Not significant
GO_REGULATION_OF_NEUROTRANSMITTER_TRANSPORT	122	0.420379	1.3918	0.0206897	0.211228	1	2406	tags=22%, list=16%, signal=26%	NA	NA	No	Not significant
GO_NEGATIVE_REGULATION_OF_CELL_CELL_ADHESION	144	-0.33451	-1.27633	0.0340909	0.211303	1	1978	tags=22%, list=13%, signal=25%	NA	NA	No	Not significant
GO_FRIZZLED_BINDING	34	0.50944	1.39379	0.0616114	0.211309	1	2020	tags=29%, list=13%, signal=34%	NA	NA	No	Not significant
GO_MACROPHAGE_MIGRATION	37	0.507585	1.39287	0.0861538	0.211359	1	720	tags=19%, list=5%, signal=20%	NA	NA	No	Not significant
GO_POSITIVE_REGULATION_OF_SMOOTH_MUSCLE_CELL_MIGRATION	36	0.506652	1.39342	0.0588235	0.211471	1	1301	tags=28%, list=9%, signal=30%	NA	NA	No	Not significant
GO_PEPTIDE_BINDING	224	0.399665	1.39138	0.0125945	0.211492	1	1890	tags=18%, list=12%, signal=21%	NA	NA	No	Not significant
GO_REGULATION_OF_TRANS_SYNAPTIC_SIGNALING	371	0.379394	1.39191	0.00592417	0.211525	1	2426	tags=21%, list=16%, signal=25%	NA	NA	No	Not significant
GO_EXOPEPTIDASE_ACTIVITY	92	0.433351	1.39059	0.0456491	0.212386	1	2309	tags=25%, list=15%, signal=29%	NA	NA	No	Not significant
GO_REGULATION_OF_CHOLESTEROL_BIOSYNTHETIC_PROCESS	43	-0.409317	-1.27369	0.1	0.212833	1	3634	tags=51%, list=24%, signal=67%	NA	NA	No	Not significant
GO_POSITIVE_REGULATION_OF_CALCIUM_MEDIATED_SIGNALING	34	-0.437177	-1.27325	0.152299	0.212904	1	2156	tags=29%, list=14%, signal=34%	NA	NA	No	Not significant
GO_REGULATION_OF_PROTEIN_COMPLEX_DISASSEMBLY	99	-0.35104	-1.27375	0.0704698	0.213027	1	1470	tags=17%, list=10%, signal=19%	NA	NA	No	Not significant
GO_CELLULAR_CARBOHYDRATE_CATABOLIC_PROCESS	37	-0.422211	-1.27235	0.140298	0.213039	1	2503	tags=30%, list=16%, signal=35%	NA	NA	No	Not significant
GO_REGULATION_OF_TRANSCRIPTION_BY_RNA_POLYMERASE_I	31	-0.437397	-1.27449	0.142857	0.213051	1	2974	tags=39%, list=19%, signal=48%	NA	NA	No	Not significant
GO_POSITIVE_REGULATION_OF_CYTOKINESIS	30	-0.44222	-1.27328	0.149367	0.213118	1	2742	tags=40%, list=18%, signal=49%	NA	NA	No	Not significant
REACTOME_SIGNALING_BY_NOTCH4	77	-0.369009	-1.27286	0.0636943	0.213153	1	3461	tags=42%, list=23%, signal=53%	NA	NA	No	Not significant
GO_RNA_PHOSPHODIESTER_BOND_HYDROLYSIS_ENDONUCLEOLYTIC	65	-0.378773	-1.27422	0.0830565	0.213157	1	2023	tags=23%, list=13%, signal=26%	NA	NA	No	Not significant
REACTOME_MHC_CLASS_II_ANTIGEN_PRESENTATION	100	-0.349888	-1.27382	0.0437956	0.213208	1	3305	tags=39%, list=22%, signal=49%	NA	NA	No	Not significant
GO_REGULATION_OF_DNA_BIOSYNTHETIC_PROCESS	99	-0.355466	-1.27455	0.0758123	0.213242	1	2847	tags=36%, list=19%, signal=44%	NA	NA	No	Not significant
GO_REGULATION_OF_APOPTOTIC_SIGNALING_PATHWAY	359	-0.302755	-1.27239	0	0.213252	1	2088	tags=25%, list=14%, signal=29%	NA	NA	No	Not significant
GO_NUCLEAR_TRANSPORT	302	-0.31263	-1.27398	0.0223464	0.213259	1	3025	tags=35%, list=20%, signal=43%	NA	NA	No	Not significant
GO_PRODUCTION_OF_MOLECULAR_MEDIATOR_OF_IMMUNE_RESPONSE	159	-0.332112	-1.27191	0.0445344	0.213377	1	2153	tags=21%, list=14%, signal=25%	NA	NA	No	Not significant
GO_PYRIMIDINE_CONTAINING_COMPOUND_CATABOLIC_PROCESS	32	-0.4321	-1.27241	0.145714	0.213515	1	2216	tags=34%, list=15%, signal=40%	NA	NA	No	Not significant
HALLMARK_KRAS_SIGNALING_DN	167	0.40809	1.38806	0.021601	0.213635	1	2948	tags=22%, list=19%, signal=26%	NA	NA	No	Not significant
GO_REGULATION_OF_SKELETAL_MUSCLE_TISSUE_DEVELOPMENT	41	0.504442	1.38923	0.05997	0.213704	1	1625	tags=27%, list=11%, signal=30%	NA	NA	No	Not significant
GO_PRESYNAPTIC_MEMBRANE	127	0.421568	1.38739	0.0298507	0.213799	1	2106	tags=22%, list=14%, signal=25%	NA	NA	No	Not significant
GO_POSITIVE_REGULATION_OF_RECEPTOR_SIGNALING_PATHWAY_VIA_STAT	70	-0.37586	-1.27137	0.0828026	0.213851	1	1508	tags=16%, list=10%, signal=17%	NA	NA	No	Not significant
GO_PROTEIN_COMPLEX_INVOLVED_IN_CELL_ADHESION	35	0.512925	1.38944	0.0600649	0.213903	1	3183	tags=37%, list=21%, signal=47%	NA	NA	No	Not significant
GO_POSITIVE_REGULATION_OF_CYTOSKELETON_ORGANIZATION	202	-0.326858	-1.27092	0.0360825	0.213954	1	1118	tags=14%, list=7%, signal=15%	NA	NA	No	Not significant
GO_TOLL_LIKE_RECEPTOR_4_SIGNALING_PATHWAY	33	-0.425676	-1.27111	0.159218	0.213972	1	1856	tags=33%, list=12%, signal=38%	NA	NA	No	Not significant
GO_REGULATION_OF_SYSTEMIC_ARTERIAL_BLOOD_PRESSURE	66	0.454794	1.38815	0.0434132	0.214003	1	1803	tags=18%, list=12%, signal=21%	NA	NA	No	Not significant
GO_ADULT_LOCOMOTORY_BEHAVIOR	64	0.468954	1.38841	0.0535714	0.214104	1	1944	tags=23%, list=13%, signal=27%	NA	NA	No	Not significant
GO_FOREBRAIN_NEURON_DIFFERENTIATION	38	0.504188	1.38871	0.0714286	0.214122	1	711	tags=16%, list=5%, signal=17%	NA	NA	No	Not significant
REACTOME_RAB_GEFS_EXCHANGE_GTP_FOR_GDP_ON_RABS	86	0.436647	1.38692	0.0523169	0.214151	1	3021	tags=41%, list=20%, signal=50%	NA	NA	No	Not significant
GO_PHOSPHOLIPID_CATABOLIC_PROCESS	36	0.5068	1.38744	0.0652866	0.21423	1	2093	tags=28%, list=14%, signal=32%	NA	NA	No	Not significant
GO_PROTEIN_TYROSINE_SERINE_THREONINE_PHOSPHATASE_ACTIVITY	39	0.506826	1.38564	0.0714286	0.215356	1	580	tags=13%, list=4%, signal=13%	NA	NA	No	Not significant
GO_CYTOPLASMIC_REGION	450	-0.297547	-1.26968	0	0.215488	1	1546	tags=15%, list=10%, signal=16%	NA	NA	No	Not significant
GO_SULFUR_COMPOUND_CATABOLIC_PROCESS	40	0.500454	1.38585	0.0587326	0.215513	1	3501	tags=55%, list=23%, signal=71%	NA	NA	No	Not significant
GO_REGULATION_OF_CARBOHYDRATE_BIOSYNTHETIC_PROCESS	83	0.447495	1.38421	0.0347705	0.216255	1	2674	tags=37%, list=18%, signal=45%	NA	NA	No	Not significant
REACTOME_RNA_POLYMERASE_II_PRE_TRANSCRIPTION_EVENTS	77	-0.373435	-1.26815	0.0766773	0.21628	1	3009	tags=38%, list=20%, signal=47%	NA	NA	No	Not significant
GO_CELLULAR_RESPONSE_TO_HEAT	117	-0.343947	-1.26795	0.0561798	0.216304	1	3340	tags=38%, list=22%, signal=49%	NA	NA	No	Not significant
REACTOME_PI_METABOLISM	79	0.449784	1.38445	0.0281481	0.216355	1	3493	tags=37%, list=23%, signal=47%	NA	NA	No	Not significant
GO_PROTEIN_LOCALIZATION_TO_CYTOSKELETON	53	-0.39693	-1.26856	0.0898551	0.216511	1	2791	tags=36%, list=18%, signal=44%	NA	NA	No	Not significant
PID_AMB2_NEUTROPHILS_PATHWAY	38	-0.417005	-1.26817	0.120205	0.216534	1	1120	tags=21%, list=7%, signal=23%	NA	NA	No	Not significant
GO_REGULATION_OF_DNA_TEMPLATED_TRANSCRIPTION_IN_RESPONSE_TO_STRESS	111	-0.347716	-1.26868	0.0590406	0.216601	1	3461	tags=40%, list=23%, signal=51%	NA	NA	No	Not significant
GO_PROTEIN_KINASE_A_BINDING	46	-0.401652	-1.2682	0.108696	0.216757	1	1439	tags=13%, list=9%, signal=14%	NA	NA	No	Not significant
GO_RESPONSE_TO_EXTRACELLULAR_STIMULUS	455	0.373793	1.38447	0.00331492	0.216824	1	2979	tags=24%, list=20%, signal=29%	NA	NA	No	Not significant
GO_RESPONSE_TO_INTERLEUKIN_4	32	-0.431708	-1.26724	0.130319	0.217084	1	2358	tags=41%, list=15%, signal=48%	NA	NA	No	Not significant
GO_ENDONUCLEASE_ACTIVITY	103	-0.35523	-1.26679	0.0683453	0.217214	1	3360	tags=33%, list=22%, signal=42%	NA	NA	No	Not significant
GO_REGULATION_OF_PEPTIDYL_THREONINE_PHOSPHORYLATION	38	-0.418549	-1.26697	0.108635	0.21725	1	1681	tags=18%, list=11%, signal=21%	NA	NA	No	Not significant
GO_T_CELL_ACTIVATION	380	-0.298533	-1.26651	0.00769231	0.217314	1	2385	tags=21%, list=16%, signal=24%	NA	NA	No	Not significant
GO_HELICASE_ACTIVITY	139	-0.336919	-1.26608	0.0445344	0.217616	1	3732	tags=42%, list=24%, signal=55%	NA	NA	No	Not significant
KEGG_T_CELL_RECEPTOR_SIGNALING_PATHWAY	100	-0.35204	-1.26575	0.0514706	0.217791	1	1376	tags=16%, list=9%, signal=17%	NA	NA	No	Not significant
REACTOME_EPIGENETIC_REGULATION_OF_GENE_EXPRESSION	106	-0.345567	-1.26527	0.0673401	0.218189	1	3671	tags=47%, list=24%, signal=62%	NA	NA	No	Not significant
GO_NUCLEOBASE_CONTAINING_SMALL_MOLECULE_CATABOLIC_PROCESS	41	-0.411818	-1.26504	0.129032	0.218227	1	2020	tags=27%, list=13%, signal=31%	NA	NA	No	Not significant
GO_NEGATIVE_REGULATION_OF_CYTOSKELETON_ORGANIZATION	122	-0.341943	-1.2648	0.0545455	0.218319	1	2363	tags=26%, list=15%, signal=31%	NA	NA	No	Not significant
PID_IL6_7_PATHWAY	44	-0.406705	-1.26456	0.100865	0.218378	1	401	tags=11%, list=3%, signal=12%	NA	NA	No	Not significant
REACTOME_FORMATION_OF_THE_BETA_CATENIN:TCF_TRANSACTIVATING_COMPLEX	49	0.485023	1.38221	0.0573248	0.219297	1	924	tags=12%, list=6%, signal=13%	NA	NA	No	Not significant
GO_INTERLEUKIN_12_PRODUCTION	44	-0.406992	-1.26333	0.123626	0.219535	1	2584	tags=30%, list=17%, signal=35%	NA	NA	No	Not significant
REACTOME_MAPK6_MAPK4_SIGNALING	84	-0.361873	-1.26349	0.0738255	0.219606	1	3591	tags=49%, list=24%, signal=63%	NA	NA	No	Not significant
REACTOME_COPI_INDEPENDENT_GOLGI_TO_ER_RETROGRADE_TRAFFIC	42	-0.407355	-1.26203	0.133523	0.220231	1	1559	tags=26%, list=10%, signal=29%	NA	NA	No	Not significant
GO_POSITIVE_REGULATION_OF_CELL_DIVISION	69	-0.370048	-1.26213	0.0845922	0.220373	1	3173	tags=36%, list=21%, signal=46%	NA	NA	No	Not significant
GO_RESPONSE_TO_ANTIBIOTIC	285	-0.30721	-1.26244	0.011976	0.220488	1	1780	tags=21%, list=12%, signal=23%	NA	NA	No	Not significant
GO_SPLICEOSOMAL_COMPLEX_ASSEMBLY	54	-0.389913	-1.26218	0.102719	0.220584	1	2806	tags=37%, list=18%, signal=45%	NA	NA	No	Not significant
GO_CARTILAGE_DEVELOPMENT	175	0.402538	1.38103	0.0153846	0.220902	1	3053	tags=28%, list=20%, signal=35%	NA	NA	No	Not significant
GO_ORGANELLE_TRANSPORT_ALONG_MICROTUBULE	70	0.450738	1.38008	0.0466165	0.221058	1	2724	tags=29%, list=18%, signal=35%	NA	NA	No	Not significant
GO_NUCLEAR_MEMBRANE	275	-0.310212	-1.26126	0.0116279	0.221069	1	2596	tags=26%, list=17%, signal=31%	NA	NA	No	Not significant
REACTOME_RESPONSE_TO_ELEVATED_PLATELET_CYTOSOLIC_CA2PLUS	119	0.418959	1.38051	0.0319889	0.221314	1	2444	tags=25%, list=16%, signal=30%	NA	NA	No	Not significant
GO_VITAMIN_BINDING	108	0.422225	1.38019	0.0358621	0.221343	1	3342	tags=29%, list=22%, signal=36%	NA	NA	No	Not significant
GO_HYDROLASE_ACTIVITY_ACTING_ON_GLYCOSYL_BONDS	90	0.436181	1.37609	0.0452617	0.223657	1	1999	tags=27%, list=13%, signal=31%	NA	NA	No	Not significant
GO_AMMONIUM_ION_METABOLIC_PROCESS	48	0.473726	1.37833	0.0806202	0.223666	1	461	tags=13%, list=3%, signal=13%	NA	NA	No	Not significant
GO_BONE_DEVELOPMENT	185	0.399101	1.37616	0.0187032	0.224023	1	1632	tags=17%, list=11%, signal=19%	NA	NA	No	Not significant
GO_CRANIAL_NERVE_DEVELOPMENT	34	0.512066	1.3776	0.0747663	0.224415	1	3045	tags=29%, list=20%, signal=37%	NA	NA	No	Not significant
GO_TETHERING_COMPLEX	66	0.456955	1.37616	0.0424328	0.224531	1	2593	tags=35%, list=17%, signal=42%	NA	NA	No	Not significant
GO_ENERGY_RESERVE_METABOLIC_PROCESS	73	0.448884	1.37624	0.0542083	0.224901	1	2665	tags=33%, list=17%, signal=40%	NA	NA	No	Not significant
GO_GLYCEROLIPID_BIOSYNTHETIC_PROCESS	208	0.397025	1.37667	0.0138539	0.225097	1	2769	tags=26%, list=18%, signal=31%	NA	NA	No	Not significant
GO_ACTIN_BASED_CELL_PROJECTION	184	0.398698	1.37639	0.0157274	0.225123	1	2137	tags=17%, list=14%, signal=20%	NA	NA	No	Not significant
GO_CELLULAR_RESPONSE_TO_STEROID_HORMONE_STIMULUS	222	0.389374	1.37688	0.01	0.225245	1	3321	tags=31%, list=22%, signal=39%	NA	NA	No	Not significant
KEGG_FATTY_ACID_METABOLISM	38	0.496379	1.37448	0.0817308	0.22607	1	2731	tags=45%, list=18%, signal=54%	NA	NA	No	Not significant
GO_MICROTUBULE_POLYMERIZATION	63	-0.377584	-1.25688	0.124224	0.226673	1	2523	tags=25%, list=17%, signal=30%	NA	NA	No	Not significant
GO_MYELOID_CELL_HOMEOSTASIS	130	-0.330312	-1.25659	0.0809717	0.226825	1	2615	tags=25%, list=17%, signal=30%	NA	NA	No	Not significant
GO_REGULATION_OF_MONOOXYGENASE_ACTIVITY	50	-0.400833	-1.2569	0.119534	0.22693	1	2748	tags=28%, list=18%, signal=34%	NA	NA	No	Not significant
GO_REGULATION_OF_LEUKOCYTE_PROLIFERATION	177	-0.321847	-1.25631	0.0331754	0.226988	1	2373	tags=24%, list=16%, signal=28%	NA	NA	No	Not significant
GO_REGULATION_OF_TELOMERE_MAINTENANCE_VIA_TELOMERE_LENGTHENING	55	-0.386381	-1.25701	0.107558	0.227045	1	2847	tags=33%, list=19%, signal=40%	NA	NA	No	Not significant
GO_PHOSPHOTRANSFERASE_ACTIVITY_PHOSPHATE_GROUP_AS_ACCEPTOR	36	-0.425216	-1.256	0.147222	0.22714	1	1225	tags=22%, list=8%, signal=24%	NA	NA	No	Not significant
GO_REGULATION_OF_DNA_REPAIR	103	-0.349776	-1.25565	0.0678571	0.227407	1	3512	tags=41%, list=23%, signal=53%	NA	NA	No	Not significant
GO_CARDIAC_MUSCLE_CELL_PROLIFERATION	43	0.490391	1.37318	0.0834621	0.227902	1	2937	tags=33%, list=19%, signal=40%	NA	NA	No	Not significant
GO_LUNG_MORPHOGENESIS	44	-0.399075	-1.25486	0.145946	0.228261	1	2042	tags=34%, list=13%, signal=39%	NA	NA	No	Not significant
GO_INTERMEDIATE_FILAMENT_BASED_PROCESS	37	-0.415322	-1.25421	0.112637	0.228632	1	206	tags=11%, list=1%, signal=11%	NA	NA	No	Not significant
GO_ACTIN_FILAMENT_POLYMERIZATION	158	-0.33141	-1.25438	0.0646552	0.228656	1	2424	tags=23%, list=16%, signal=28%	NA	NA	No	Not significant
GO_POSITIVE_REGULATION_OF_BLOOD_VESSEL_DIAMETER	46	0.484096	1.37226	0.0612245	0.229086	1	1149	tags=17%, list=8%, signal=19%	NA	NA	No	Not significant
GO_COP9_SIGNALOSOME	31	-0.419082	-1.25349	0.147453	0.229345	1	3167	tags=48%, list=21%, signal=61%	NA	NA	No	Not significant
GO_POSITIVE_REGULATION_OF_TOR_SIGNALING	34	0.514961	1.37077	0.0690209	0.229365	1	2897	tags=35%, list=19%, signal=43%	NA	NA	No	Not significant
GO_POSITIVE_REGULATION_OF_NEURON_DIFFERENTIATION	316	0.379657	1.37119	0.00468384	0.22955	1	2981	tags=28%, list=20%, signal=34%	NA	NA	No	Not significant
GO_LIPID_PHOSPHORYLATION	60	0.46055	1.37173	0.0556369	0.229595	1	2970	tags=33%, list=19%, signal=41%	NA	NA	No	Not significant
GO_ENDOTHELIAL_CELL_MIGRATION	178	0.397983	1.37089	0.024173	0.229601	1	2103	tags=18%, list=14%, signal=21%	NA	NA	No	Not significant
GO_SIGNALING_ADAPTOR_ACTIVITY	75	0.449266	1.37136	0.0489209	0.229745	1	2129	tags=27%, list=14%, signal=31%	NA	NA	No	Not significant
GO_LENS_DEVELOPMENT_IN_CAMERA_TYPE_EYE	63	0.454984	1.37021	0.0511696	0.229869	1	1911	tags=22%, list=13%, signal=25%	NA	NA	No	Not significant
GO_REGULATION_OF_MITOCHONDRIAL_OUTER_MEMBRANE_PERMEABILIZATION_INVOLVED_IN_APOPTOTIC_SIGNALING_PATHWAY	41	-0.39587	-1.25259	0.117994	0.230433	1	1973	tags=27%, list=13%, signal=31%	NA	NA	No	Not significant
GO_CYTOPLASMIC_MICROTUBULE	58	-0.384157	-1.25196	0.106936	0.231077	1	2908	tags=34%, list=19%, signal=42%	NA	NA	No	Not significant
PID_EPHA_FWDPATHWAY	33	-0.423378	-1.25141	0.11413	0.231596	1	811	tags=18%, list=5%, signal=19%	NA	NA	No	Not significant
GO_PEPTIDYL_CYSTEINE_MODIFICATION	40	-0.403612	-1.25099	0.153631	0.231974	1	979	tags=13%, list=6%, signal=13%	NA	NA	No	Not significant
REACTOME_HEDGEHOG_OFF_STATE	103	-0.341256	-1.24996	0.0594406	0.232994	1	3591	tags=38%, list=24%, signal=49%	NA	NA	No	Not significant
GO_KINASE_INHIBITOR_ACTIVITY	60	-0.383184	-1.24998	0.12012	0.233249	1	1439	tags=22%, list=9%, signal=24%	NA	NA	No	Not significant
REACTOME_INTRAFLAGELLAR_TRANSPORT	48	-0.39973	-1.2494	0.117117	0.233632	1	1976	tags=23%, list=13%, signal=26%	NA	NA	No	Not significant
GO_LONG_CHAIN_FATTY_ACID_TRANSPORT	55	0.467169	1.36787	0.0611028	0.233874	1	2842	tags=36%, list=19%, signal=45%	NA	NA	No	Not significant
GO_RESPONSE_TO_FOOD	30	0.524971	1.36756	0.0851735	0.23394	1	1650	tags=17%, list=11%, signal=19%	NA	NA	No	Not significant
GO_HETEROCHROMATIN	72	-0.37079	-1.24881	0.095082	0.233969	1	949	tags=17%, list=6%, signal=18%	NA	NA	No	Not significant
GO_REGULATION_OF_LYASE_ACTIVITY	34	-0.424153	-1.24885	0.151515	0.234202	1	1568	tags=21%, list=10%, signal=23%	NA	NA	No	Not significant
GO_DENDRITE_CYTOPLASM	32	0.511322	1.36688	0.0907643	0.234715	1	1810	tags=16%, list=12%, signal=18%	NA	NA	No	Not significant
GO_MYD88_INDEPENDENT_TOLL_LIKE_RECEPTOR_SIGNALING_PATHWAY	31	-0.427437	-1.24784	0.13587	0.234882	1	1111	tags=19%, list=7%, signal=21%	NA	NA	No	Not significant
GO_CIS_TRANS_ISOMERASE_ACTIVITY	34	-0.412937	-1.24756	0.144022	0.234986	1	2259	tags=32%, list=15%, signal=38%	NA	NA	No	Not significant
GO_ANTIGEN_RECEPTOR_MEDIATED_SIGNALING_PATHWAY	195	-0.317716	-1.24785	0.0420561	0.235157	1	2302	tags=23%, list=15%, signal=26%	NA	NA	No	Not significant
GO_CORECEPTOR_ACTIVITY	36	0.500171	1.36624	0.0802469	0.235475	1	2843	tags=33%, list=19%, signal=41%	NA	NA	No	Not significant
GO_NECROTIC_CELL_DEATH	48	-0.390042	-1.24682	0.138889	0.23548	1	1918	tags=25%, list=13%, signal=29%	NA	NA	No	Not significant
GO_REGULATION_OF_SUPRAMOLECULAR_FIBER_ORGANIZATION	305	-0.301217	-1.24654	0.0130719	0.235636	1	1118	tags=14%, list=7%, signal=15%	NA	NA	No	Not significant
GO_IMMUNE_RESPONSE_REGULATING_SIGNALING_PATHWAY	455	-0.294841	-1.24688	0.00925926	0.235697	1	2305	tags=19%, list=15%, signal=22%	NA	NA	No	Not significant
REACTOME_ABC_TRANSPORTER_DISORDERS	72	-0.363199	-1.2442	0.102041	0.235981	1	4291	tags=53%, list=28%, signal=73%	NA	NA	No	Not significant
GO_REGULATION_OF_CYTOSKELETON_ORGANIZATION	472	-0.290922	-1.24471	0	0.236073	1	2363	tags=23%, list=15%, signal=26%	NA	NA	No	Not significant
GO_MITOTIC_DNA_INTEGRITY_CHECKPOINT	104	-0.33976	-1.24507	0.0711864	0.236094	1	3991	tags=48%, list=26%, signal=65%	NA	NA	No	Not significant
GO_REGULATION_OF_CELL_SUBSTRATE_ADHESION	187	0.39364	1.3654	0.0139241	0.236101	1	2019	tags=24%, list=13%, signal=27%	NA	NA	No	Not significant
REACTOME_TOLL_LIKE_RECEPTOR_4_TLR4_CASCADE	118	-0.336466	-1.24431	0.0625	0.236113	1	1141	tags=16%, list=7%, signal=17%	NA	NA	No	Not significant
GO_CHONDROITIN_SULFATE_PROTEOGLYCAN_METABOLIC_PROCESS	34	-0.424711	-1.24482	0.140056	0.236195	1	1193	tags=15%, list=8%, signal=16%	NA	NA	No	Not significant
GO_MICROTUBULE	360	-0.300445	-1.24441	0	0.236244	1	2670	tags=27%, list=17%, signal=32%	NA	NA	No	Not significant
REACTOME_CELLULAR_RESPONSES_TO_EXTERNAL_STIMULI	449	-0.291479	-1.24588	0	0.236311	1	3461	tags=37%, list=23%, signal=47%	NA	NA	No	Not significant
REACTOME_TRANSCRIPTIONAL_REGULATION_BY_TP53	339	-0.300368	-1.24528	0.0264901	0.236351	1	3616	tags=39%, list=24%, signal=50%	NA	NA	No	Not significant
GO_PROTEIN_INSERTION_INTO_MEMBRANE	59	-0.37546	-1.24507	0.117834	0.236379	1	1973	tags=22%, list=13%, signal=25%	NA	NA	No	Not significant
GO_REGULATION_OF_CELLULAR_AMIDE_METABOLIC_PROCESS	356	-0.29732	-1.24336	0.0215827	0.236389	1	1979	tags=20%, list=13%, signal=22%	NA	NA	No	Not significant
GO_REGULATION_OF_MUSCLE_ORGAN_DEVELOPMENT	112	0.417203	1.36548	0.0367647	0.236464	1	1747	tags=21%, list=11%, signal=24%	NA	NA	No	Not significant
GO_RESPONSE_TO_ORGANOPHOSPHORUS	125	-0.341141	-1.24348	0.0634328	0.236488	1	1915	tags=19%, list=13%, signal=22%	NA	NA	No	Not significant
GO_POSITIVE_REGULATION_OF_LEUKOCYTE_PROLIFERATION	112	-0.337694	-1.24538	0.0580913	0.236529	1	2373	tags=26%, list=16%, signal=30%	NA	NA	No	Not significant
GO_REGULATION_OF_MICROTUBULE_BASED_PROCESS	194	-0.316191	-1.2436	0.0230415	0.236565	1	3385	tags=32%, list=22%, signal=41%	NA	NA	No	Not significant
GO_CARBON_OXYGEN_LYASE_ACTIVITY	65	-0.37105	-1.24546	0.107784	0.236712	1	2040	tags=22%, list=13%, signal=25%	NA	NA	No	Not significant
REACTOME_DISEASES_OF_METABOLISM	86	0.42936	1.36427	0.0355619	0.237304	1	3478	tags=36%, list=23%, signal=46%	NA	NA	No	Not significant
KEGG_NEUROTROPHIN_SIGNALING_PATHWAY	119	-0.337557	-1.24233	0.0708955	0.23739	1	1797	tags=23%, list=12%, signal=26%	NA	NA	No	Not significant
GO_CYTOKINE_RECEPTOR_BINDING	199	-0.314162	-1.24243	0.0186047	0.237528	1	1756	tags=17%, list=12%, signal=19%	NA	NA	No	Not significant
REACTOME_SIGNALING_BY_FGFR1	44	0.482826	1.36439	0.0712074	0.237572	1	2764	tags=34%, list=18%, signal=42%	NA	NA	No	Not significant
HALLMARK_ANGIOGENESIS	34	0.505401	1.36371	0.0876623	0.23788	1	1722	tags=29%, list=11%, signal=33%	NA	NA	No	Not significant
GO_CALCIUM_DEPENDENT_PHOSPHOLIPID_BINDING	44	-0.398526	-1.24182	0.103152	0.237936	1	3800	tags=34%, list=25%, signal=45%	NA	NA	No	Not significant
GO_RESPONSE_TO_PURINE_CONTAINING_COMPOUND	140	-0.333151	-1.24146	0.0722892	0.238193	1	1915	tags=18%, list=13%, signal=20%	NA	NA	No	Not significant
GO_PATTERN_RECOGNITION_RECEPTOR_SIGNALING_PATHWAY	168	-0.324215	-1.24102	0.0517241	0.238612	1	1141	tags=13%, list=7%, signal=14%	NA	NA	No	Not significant
GO_AMIDE_TRANSMEMBRANE_TRANSPORTER_ACTIVITY	39	-0.413795	-1.24023	0.129577	0.239025	1	3310	tags=36%, list=22%, signal=46%	NA	NA	No	Not significant
GO_NEGATIVE_REGULATION_OF_PROTEIN_POLYMERIZATION	62	-0.373589	-1.24051	0.138037	0.239148	1	1470	tags=21%, list=10%, signal=23%	NA	NA	No	Not significant
GO_VIRAL_LIFE_CYCLE	278	-0.30117	-1.24033	0.0397727	0.239165	1	3493	tags=32%, list=23%, signal=41%	NA	NA	No	Not significant
GO_REGULATION_OF_ACTIN_FILAMENT_BASED_PROCESS	339	-0.296774	-1.23991	0.00625	0.23924	1	1075	tags=14%, list=7%, signal=15%	NA	NA	No	Not significant
GO_REGULATION_OF_SIGNAL_TRANSDUCTION_BY_P53_CLASS_MEDIATOR	169	-0.322327	-1.23971	0.0660793	0.239247	1	3559	tags=41%, list=23%, signal=53%	NA	NA	No	Not significant
GO_ACTIN_BINDING	384	-0.296137	-1.23947	0	0.239285	1	1046	tags=12%, list=7%, signal=12%	NA	NA	No	Not significant
REACTOME_ONCOGENIC_MAPK_SIGNALING	75	-0.364679	-1.23906	0.108434	0.239611	1	958	tags=13%, list=6%, signal=14%	NA	NA	No	Not significant
GO_REGULATION_OF_CARBOHYDRATE_CATABOLIC_PROCESS	73	0.444258	1.36196	0.0486009	0.240619	1	1560	tags=21%, list=10%, signal=23%	NA	NA	No	Not significant
REACTOME_REGULATION_OF_INSULIN_LIKE_GROWTH_FACTOR_IGF_TRANSPORT_AND_UPTAKE_BY_INSULIN_LIKE_GROWTH_FACTOR_BINDING_PROTEINS_IGFBPS	107	0.41933	1.36123	0.0407876	0.240996	1	2422	tags=21%, list=16%, signal=25%	NA	NA	No	Not significant
GO_NEGATIVE_REGULATION_OF_NEURON_DIFFERENTIATION	197	0.394945	1.36129	0.0179028	0.241376	1	1841	tags=20%, list=12%, signal=23%	NA	NA	No	Not significant
GO_EMBRYONIC_PLACENTA_DEVELOPMENT	79	-0.359694	-1.23755	0.12069	0.241669	1	1211	tags=22%, list=8%, signal=23%	NA	NA	No	Not significant
GO_POSITIVE_REGULATION_OF_T_CELL_PROLIFERATION	77	-0.359862	-1.23652	0.114478	0.242492	1	2358	tags=25%, list=15%, signal=29%	NA	NA	No	Not significant
REACTOME_PLATELET_HOMEOSTASIS	74	-0.361267	-1.23653	0.104615	0.242777	1	1829	tags=20%, list=12%, signal=23%	NA	NA	No	Not significant
GO_TUMOR_NECROSIS_FACTOR_MEDIATED_SIGNALING_PATHWAY	144	-0.327958	-1.23559	0.0539419	0.242833	1	2730	tags=31%, list=18%, signal=38%	NA	NA	No	Not significant
GO_POSITIVE_REGULATION_OF_SYNAPSE_ASSEMBLY	50	0.467694	1.35941	0.0659824	0.242965	1	3454	tags=30%, list=23%, signal=39%	NA	NA	No	Not significant
GO_POSITIVE_REGULATION_OF_GLIAL_CELL_DIFFERENTIATION	36	-0.409054	-1.23529	0.140762	0.24299	1	2164	tags=31%, list=14%, signal=36%	NA	NA	No	Not significant
GO_REGULATION_OF_NUCLEOTIDE_BIOSYNTHETIC_PROCESS	31	-0.424323	-1.23657	0.151282	0.242996	1	1499	tags=26%, list=10%, signal=29%	NA	NA	No	Not significant
GO_ANTIMICROBIAL_HUMORAL_RESPONSE	53	0.470028	1.35962	0.06875	0.243101	1	170	tags=9%, list=1%, signal=10%	NA	NA	No	Not significant
GO_NUCLEAR_HETEROCHROMATIN	32	-0.420334	-1.23559	0.157895	0.243104	1	864	tags=25%, list=6%, signal=26%	NA	NA	No	Not significant
GO_TRANSCRIPTION_FACTOR_TFIID_COMPLEX	35	-0.412479	-1.23494	0.162534	0.243272	1	2530	tags=34%, list=17%, signal=41%	NA	NA	No	Not significant
GO_MONOCYTE_CHEMOTAXIS	42	-0.39216	-1.23588	0.13881	0.24328	1	2302	tags=29%, list=15%, signal=34%	NA	NA	No	Not significant
GO_RESPONSE_TO_INTERLEUKIN_6	35	-0.412727	-1.23565	0.159218	0.2433	1	1858	tags=23%, list=12%, signal=26%	NA	NA	No	Not significant
GO_CELLULAR_RESPONSE_TO_HYDROGEN_PEROXIDE	83	-0.355909	-1.23463	0.103448	0.243475	1	1780	tags=23%, list=12%, signal=26%	NA	NA	No	Not significant
GO_POSITIVE_REGULATION_OF_OSSIFICATION	73	0.448226	1.35962	0.0599415	0.243617	1	1971	tags=27%, list=13%, signal=31%	NA	NA	No	Not significant
GO_POSITIVE_REGULATION_OF_STRESS_FIBER_ASSEMBLY	50	0.463971	1.35882	0.0798816	0.243646	1	3365	tags=40%, list=22%, signal=51%	NA	NA	No	Not significant
GO_RIBONUCLEOSIDE_TRIPHOSPHATE_BIOSYNTHETIC_PROCESS	39	-0.407144	-1.23339	0.16369	0.243938	1	3102	tags=36%, list=20%, signal=45%	NA	NA	No	Not significant
GO_POSITIVE_REGULATION_OF_VIRAL_PROCESS	95	-0.347748	-1.23394	0.107143	0.243954	1	2839	tags=29%, list=19%, signal=36%	NA	NA	No	Not significant
GO_NEGATIVE_REGULATION_OF_CELL_ACTIVATION	158	-0.318414	-1.23352	0.0569106	0.244026	1	1978	tags=18%, list=13%, signal=20%	NA	NA	No	Not significant
REACTOME_TOLL_LIKE_RECEPTOR_CASCADES	140	-0.321411	-1.23366	0.0742188	0.244098	1	1141	tags=14%, list=7%, signal=15%	NA	NA	No	Not significant
GO_REGULATION_OF_PEPTIDYL_SERINE_PHOSPHORYLATION	112	-0.33522	-1.23311	0.0948617	0.244106	1	776	tags=13%, list=5%, signal=14%	NA	NA	No	Not significant
GO_NUCLEAR_ENVELOPE	415	-0.291196	-1.23397	0.0168067	0.244188	1	2998	tags=29%, list=20%, signal=35%	NA	NA	No	Not significant
GO_SULFUR_COMPOUND_BINDING	205	0.391153	1.3578	0.025413	0.245071	1	2661	tags=27%, list=17%, signal=32%	NA	NA	No	Not significant
GO_POSITIVE_REGULATION_OF_DEVELOPMENTAL_GROWTH	152	0.405796	1.35733	0.0239044	0.245448	1	2885	tags=25%, list=19%, signal=31%	NA	NA	No	Not significant
GO_AMINOGLYCAN_BIOSYNTHETIC_PROCESS	103	0.421329	1.35643	0.0544693	0.246626	1	1977	tags=19%, list=13%, signal=22%	NA	NA	No	Not significant
GO_EYE_MORPHOGENESIS	124	0.410256	1.35577	0.0292165	0.246892	1	1898	tags=16%, list=12%, signal=18%	NA	NA	No	Not significant
GO_ARTERY_DEVELOPMENT	79	0.43731	1.35593	0.0544118	0.247107	1	1301	tags=20%, list=9%, signal=22%	NA	NA	No	Not significant
KEGG_CYTOKINE_CYTOKINE_RECEPTOR_INTERACTION	191	-0.314071	-1.23065	0.0341463	0.247272	1	1757	tags=15%, list=12%, signal=17%	NA	NA	No	Not significant
GO_CELL_CELL_ADHERENS_JUNCTION	105	-0.333781	-1.23039	0.0838926	0.247397	1	1094	tags=14%, list=7%, signal=15%	NA	NA	No	Not significant
GO_PROTEIN_PEPTIDYL_PROLYL_ISOMERIZATION	31	-0.429585	-1.23073	0.175439	0.247442	1	1570	tags=29%, list=10%, signal=32%	NA	NA	No	Not significant
GO_CYCLIN_DEPENDENT_PROTEIN_SERINE_THREONINE_KINASE_REGULATOR_ACTIVITY	42	-0.395971	-1.22981	0.134247	0.248035	1	2414	tags=31%, list=16%, signal=37%	NA	NA	No	Not significant
GO_NEGATIVE_REGULATION_OF_LEUKOCYTE_DIFFERENTIATION	79	-0.35769	-1.2277	0.138408	0.25	1	1978	tags=19%, list=13%, signal=22%	NA	NA	No	Not significant
GO_HOMOLOGOUS_RECOMBINATION	45	-0.382272	-1.22834	0.136095	0.250145	1	4046	tags=53%, list=26%, signal=72%	NA	NA	No	Not significant
KEGG_NATURAL_KILLER_CELL_MEDIATED_CYTOTOXICITY	86	-0.350485	-1.22776	0.0949153	0.25018	1	2462	tags=23%, list=16%, signal=28%	NA	NA	No	Not significant
GO_ACTIN_POLYMERIZATION_OR_DEPOLYMERIZATION	182	-0.31779	-1.22721	0.0517241	0.250266	1	1066	tags=13%, list=7%, signal=14%	NA	NA	No	Not significant
GO_SIGNAL_TRANSDUCTION_BY_P53_CLASS_MEDIATOR	250	-0.304088	-1.22786	0.0427807	0.250308	1	3559	tags=39%, list=23%, signal=50%	NA	NA	No	Not significant
GO_NEGATIVE_REGULATION_OF_ACTIN_FILAMENT_DEPOLYMERIZATION	36	-0.416699	-1.22731	0.15625	0.250385	1	1470	tags=22%, list=10%, signal=25%	NA	NA	No	Not significant
REACTOME_MAPK_TARGETS_NUCLEAR_EVENTS_MEDIATED_BY_MAP_KINASES	31	-0.423636	-1.22787	0.185083	0.25058	1	2839	tags=32%, list=19%, signal=40%	NA	NA	No	Not significant
GO_CHROMATIN_ASSEMBLY_OR_DISASSEMBLY	132	-0.332992	-1.2259	0.097561	0.251251	1	3082	tags=39%, list=20%, signal=49%	NA	NA	No	Not significant
REACTOME_L1CAM_INTERACTIONS	109	-0.337911	-1.22606	0.0967742	0.251296	1	2199	tags=26%, list=14%, signal=30%	NA	NA	No	Not significant
GO_REGULATION_OF_ISOTYPE_SWITCHING	31	-0.41696	-1.22641	0.173797	0.251307	1	1530	tags=26%, list=10%, signal=29%	NA	NA	No	Not significant
GO_RESPONSE_TO_INORGANIC_SUBSTANCE	476	-0.287647	-1.22616	0.02	0.251408	1	1841	tags=18%, list=12%, signal=19%	NA	NA	No	Not significant
GO_B_CELL_MEDIATED_IMMUNITY	91	-0.343926	-1.22543	0.117871	0.251422	1	1709	tags=19%, list=11%, signal=21%	NA	NA	No	Not significant
GO_POSITIVE_REGULATION_OF_CELL_CYCLE	347	-0.292931	-1.22547	0	0.251648	1	3484	tags=34%, list=23%, signal=43%	NA	NA	No	Not significant
GO_SEGMENTATION	82	0.431911	1.35305	0.0507757	0.25167	1	3083	tags=29%, list=20%, signal=36%	NA	NA	No	Not significant
GO_REGULATION_OF_RNA_SPLICING	120	-0.334007	-1.22491	0.0919118	0.251966	1	2359	tags=27%, list=15%, signal=31%	NA	NA	No	Not significant
GO_HUMORAL_IMMUNE_RESPONSE	138	0.402671	1.35183	0.0464807	0.252568	1	694	tags=10%, list=5%, signal=11%	NA	NA	No	Not significant
GO_PHOTORECEPTOR_CELL_MAINTENANCE	33	0.507151	1.35214	0.0893939	0.253054	1	557	tags=6%, list=4%, signal=6%	NA	NA	No	Not significant
GO_TISSUE_REGENERATION	53	0.462606	1.35183	0.0733533	0.253094	1	2249	tags=26%, list=15%, signal=31%	NA	NA	No	Not significant
GO_INTRINSIC_COMPONENT_OF_SYNAPTIC_MEMBRANE	125	0.407768	1.35078	0.0287671	0.253571	1	2106	tags=19%, list=14%, signal=22%	NA	NA	No	Not significant
GO_REGULATION_OF_PROTEIN_COMPLEX_ASSEMBLY	388	-0.293175	-1.22375	0.00769231	0.253599	1	1150	tags=13%, list=8%, signal=14%	NA	NA	No	Not significant
GO_INTRA_GOLGI_VESICLE_MEDIATED_TRANSPORT	30	0.514933	1.35038	0.092504	0.253875	1	4009	tags=47%, list=26%, signal=63%	NA	NA	No	Not significant
GO_REGULATION_OF_STRIATED_MUSCLE_CELL_DIFFERENTIATION	80	0.433744	1.35083	0.0457143	0.253992	1	1851	tags=21%, list=12%, signal=24%	NA	NA	No	Not significant
GO_CELLULAR_RESPONSE_TO_XENOBIOTIC_STIMULUS	127	0.407457	1.35004	0.0343008	0.254076	1	3270	tags=30%, list=21%, signal=38%	NA	NA	No	Not significant
GO_NEUTRAL_AMINO_ACID_TRANSPORT	34	0.505715	1.34956	0.0922098	0.254507	1	3450	tags=41%, list=23%, signal=53%	NA	NA	No	Not significant
GO_POSITIVE_REGULATION_OF_DNA_REPAIR	58	-0.374425	-1.22229	0.160714	0.255053	1	3829	tags=45%, list=25%, signal=60%	NA	NA	No	Not significant
GO_POSITIVE_REGULATION_OF_ADAPTIVE_IMMUNE_RESPONSE	85	-0.345565	-1.22258	0.118033	0.255168	1	1530	tags=18%, list=10%, signal=20%	NA	NA	No	Not significant
GO_EXTRACELLULAR_MATRIX_COMPONENT	47	0.473206	1.34897	0.0724191	0.255215	1	2274	tags=30%, list=15%, signal=35%	NA	NA	No	Not significant
GO_REGULATION_OF_MESENCHYMAL_CELL_PROLIFERATION	32	-0.413753	-1.22232	0.150134	0.255301	1	164	tags=9%, list=1%, signal=9%	NA	NA	No	Not significant
GO_NEGATIVE_REGULATION_OF_LYMPHOCYTE_ACTIVATION	119	-0.328696	-1.22146	0.0807018	0.25589	1	1978	tags=19%, list=13%, signal=22%	NA	NA	No	Not significant
GO_NEGATIVE_REGULATION_OF_MUSCLE_TISSUE_DEVELOPMENT	39	0.492587	1.34814	0.0957614	0.255921	1	1601	tags=23%, list=10%, signal=26%	NA	NA	No	Not significant
GO_POSITIVE_REGULATION_OF_MEMBRANE_PERMEABILITY	57	-0.37898	-1.22158	0.144118	0.256001	1	2077	tags=26%, list=14%, signal=30%	NA	NA	No	Not significant
GO_TRANSCRIPTION_PREINITIATION_COMPLEX_ASSEMBLY	38	-0.401768	-1.21995	0.178862	0.256104	1	3975	tags=58%, list=26%, signal=78%	NA	NA	No	Not significant
GO_REGULATION_OF_CARBOHYDRATE_METABOLIC_PROCESS	177	0.390762	1.34828	0.0235294	0.256146	1	2674	tags=29%, list=18%, signal=35%	NA	NA	No	Not significant
KEGG_GAP_JUNCTION	76	-0.356931	-1.22042	0.109375	0.256165	1	3167	tags=36%, list=21%, signal=45%	NA	NA	No	Not significant
GO_POSITIVE_REGULATION_OF_MITOCHONDRIAL_OUTER_MEMBRANE_PERMEABILIZATION_INVOLVED_IN_APOPTOTIC_SIGNALING_PATHWAY	33	-0.421439	-1.22057	0.1875	0.256217	1	1973	tags=30%, list=13%, signal=35%	NA	NA	No	Not significant
REACTOME_BASE_EXCISION_REPAIR	59	-0.367705	-1.22021	0.127273	0.256228	1	1930	tags=31%, list=13%, signal=35%	NA	NA	No	Not significant
GO_ACIDIC_AMINO_ACID_TRANSPORT	57	-0.375002	-1.22089	0.151335	0.256295	1	760	tags=18%, list=5%, signal=18%	NA	NA	No	Not significant
GO_MYELOID_LEUKOCYTE_MEDIATED_IMMUNITY	459	-0.286869	-1.22105	0	0.256303	1	2501	tags=24%, list=16%, signal=28%	NA	NA	No	Not significant
GO_POSITIVE_REGULATION_OF_RESPONSE_TO_BIOTIC_STIMULUS	39	-0.40417	-1.21965	0.167488	0.256313	1	1141	tags=15%, list=7%, signal=17%	NA	NA	No	Not significant
GO_NUCLEOSOME_BINDING	64	-0.364252	-1.22069	0.158537	0.256335	1	3671	tags=45%, list=24%, signal=59%	NA	NA	No	Not significant
PID_MAPK_TRK_PATHWAY	33	-0.420787	-1.21996	0.167526	0.256344	1	2013	tags=21%, list=13%, signal=24%	NA	NA	No	Not significant
GO_LIPOSACCHARIDE_METABOLIC_PROCESS	43	0.480873	1.3476	0.0845922	0.256497	1	2040	tags=33%, list=13%, signal=37%	NA	NA	No	Not significant
GO_LUNG_ALVEOLUS_DEVELOPMENT	37	0.494101	1.34691	0.0771558	0.256871	1	797	tags=11%, list=5%, signal=11%	NA	NA	No	Not significant
REACTOME_BINDING_AND_UPTAKE_OF_LIGANDS_BY_SCAVENGER_RECEPTORS	33	0.502227	1.34695	0.10832	0.257317	1	1800	tags=24%, list=12%, signal=27%	NA	NA	No	Not significant
REACTOME_SMOOTH_MUSCLE_CONTRACTION	31	0.506067	1.34643	0.0906149	0.257387	1	4238	tags=45%, list=28%, signal=62%	NA	NA	No	Not significant
GO_KINASE_REGULATOR_ACTIVITY	183	-0.310749	-1.21805	0.078341	0.258281	1	2066	tags=21%, list=14%, signal=24%	NA	NA	No	Not significant
GO_BONE_REMODELING	78	-0.350628	-1.21806	0.123077	0.258548	1	824	tags=15%, list=5%, signal=16%	NA	NA	No	Not significant
GO_VIRAL_GENOME_REPLICATION	99	-0.339556	-1.21747	0.0921502	0.258945	1	1917	tags=21%, list=13%, signal=24%	NA	NA	No	Not significant
GO_REGULATION_OF_CHEMOTAXIS	178	0.393387	1.34512	0.027451	0.259573	1	1456	tags=17%, list=10%, signal=19%	NA	NA	No	Not significant
GO_POSITIVE_REGULATION_OF_CYTOKINE_PRODUCTION	372	-0.288726	-1.2156	0.0204082	0.259886	1	2385	tags=18%, list=16%, signal=21%	NA	NA	No	Not significant
GO_REGULATION_OF_LYMPHOCYTE_MEDIATED_IMMUNITY	113	-0.333216	-1.21562	0.08	0.260139	1	1530	tags=17%, list=10%, signal=19%	NA	NA	No	Not significant
KEGG_JAK_STAT_SIGNALING_PATHWAY	119	-0.327788	-1.2164	0.0716981	0.260326	1	1508	tags=13%, list=10%, signal=14%	NA	NA	No	Not significant
REACTOME_MITOCHONDRIAL_PROTEIN_IMPORT	59	-0.363845	-1.21568	0.129518	0.260337	1	3284	tags=31%, list=22%, signal=39%	NA	NA	No	Not significant
GO_RESPONSE_TO_UV	127	-0.330334	-1.21584	0.0930233	0.260405	1	2826	tags=34%, list=19%, signal=41%	NA	NA	No	Not significant
GO_CYTOKINE_METABOLIC_PROCESS	97	-0.342085	-1.21506	0.125448	0.260431	1	1954	tags=14%, list=13%, signal=16%	NA	NA	No	Not significant
KEGG_TIGHT_JUNCTION	117	-0.335624	-1.21464	0.0833333	0.26056	1	2870	tags=28%, list=19%, signal=34%	NA	NA	No	Not significant
KEGG_CELL_ADHESION_MOLECULES_CAMS	103	-0.335684	-1.21584	0.0782313	0.260687	1	1152	tags=14%, list=8%, signal=15%	NA	NA	No	Not significant
GO_POSITIVE_REGULATION_OF_CELL_KILLING	41	-0.3948	-1.21438	0.154255	0.260697	1	1471	tags=20%, list=10%, signal=22%	NA	NA	No	Not significant
GO_RESPONSE_TO_X_RAY	31	-0.425252	-1.21467	0.185567	0.26079	1	969	tags=16%, list=6%, signal=17%	NA	NA	No	Not significant
GO_POSITIVE_REGULATION_OF_TUMOR_NECROSIS_FACTOR_SUPERFAMILY_CYTOKINE_PRODUCTION	66	-0.359164	-1.21592	0.144262	0.260833	1	1141	tags=15%, list=7%, signal=16%	NA	NA	No	Not significant
GO_REGULATION_OF_TRANSMEMBRANE_TRANSPORT	449	0.363176	1.34406	0.00348837	0.261117	1	2444	tags=20%, list=16%, signal=23%	NA	NA	No	Not significant
GO_REGULATION_OF_HORMONE_LEVELS	411	0.364673	1.3437	0.00112486	0.261317	1	1296	tags=12%, list=8%, signal=13%	NA	NA	No	Not significant
PID_LYSOPHOSPHOLIPID_PATHWAY	62	-0.362466	-1.21365	0.144737	0.261561	1	1120	tags=16%, list=7%, signal=17%	NA	NA	No	Not significant
GO_FILOPODIUM	93	0.420239	1.34329	0.0578187	0.261694	1	2137	tags=22%, list=14%, signal=25%	NA	NA	No	Not significant
GO_FOREBRAIN_GENERATION_OF_NEURONS	46	0.46536	1.3418	0.0844646	0.263675	1	2695	tags=28%, list=18%, signal=34%	NA	NA	No	Not significant
GO_GLYCEROPHOSPHOLIPID_METABOLIC_PROCESS	154	0.398234	1.34196	0.0357616	0.26387	1	3056	tags=33%, list=20%, signal=41%	NA	NA	No	Not significant
GO_MITOCHONDRIAL_OUTER_MEMBRANE_PERMEABILIZATION	50	-0.373453	-1.21117	0.146479	0.265355	1	2077	tags=26%, list=14%, signal=30%	NA	NA	No	Not significant
GO_CALCIUM_ION_TRANSMEMBRANE_TRANSPORTER_ACTIVITY	116	0.410945	1.34063	0.0399429	0.265566	1	1337	tags=12%, list=9%, signal=13%	NA	NA	No	Not significant
GO_REGULATION_OF_BONE_MINERALIZATION	62	0.451139	1.34008	0.0712074	0.265614	1	1582	tags=23%, list=10%, signal=25%	NA	NA	No	Not significant
GO_NEGATIVE_REGULATION_OF_EPITHELIAL_CELL_APOPTOTIC_PROCESS	34	0.494024	1.34031	0.0995261	0.265673	1	2749	tags=32%, list=18%, signal=39%	NA	NA	No	Not significant
GO_CELLULAR_RESPONSE_TO_FATTY_ACID	47	-0.383882	-1.2105	0.155367	0.265839	1	1721	tags=30%, list=11%, signal=33%	NA	NA	No	Not significant
GO_APOPTOTIC_MITOCHONDRIAL_CHANGES	108	-0.332927	-1.21061	0.0830325	0.265958	1	2088	tags=28%, list=14%, signal=32%	NA	NA	No	Not significant
GO_ENDOCRINE_HORMONE_SECRETION	35	0.491154	1.33933	0.091354	0.266151	1	3083	tags=31%, list=20%, signal=39%	NA	NA	No	Not significant
GO_REGULATION_OF_SODIUM_ION_TRANSMEMBRANE_TRANSPORTER_ACTIVITY	42	0.472769	1.33941	0.0883721	0.266493	1	2689	tags=33%, list=18%, signal=40%	NA	NA	No	Not significant
HALLMARK_PEROXISOME	97	0.421359	1.33865	0.0442857	0.266949	1	1959	tags=22%, list=13%, signal=25%	NA	NA	No	Not significant
GO_REGULATION_OF_RESPONSE_TO_ENDOPLASMIC_RETICULUM_STRESS	75	0.431689	1.33802	0.0533141	0.26773	1	1784	tags=27%, list=12%, signal=30%	NA	NA	No	Not significant
GO_ERYTHROCYTE_HOMEOSTASIS	107	-0.333035	-1.20891	0.12987	0.268093	1	2615	tags=24%, list=17%, signal=29%	NA	NA	No	Not significant
REACTOME_RAB_REGULATION_OF_TRAFFICKING	116	0.410071	1.3372	0.0484094	0.268311	1	3021	tags=39%, list=20%, signal=48%	NA	NA	No	Not significant
GO_MUSCLE_CONTRACTION	293	0.370664	1.33737	0.013285	0.268475	1	2331	tags=16%, list=15%, signal=19%	NA	NA	No	Not significant
KEGG_ALDOSTERONE_REGULATED_SODIUM_REABSORPTION	40	0.484836	1.33683	0.0911765	0.268541	1	673	tags=15%, list=4%, signal=16%	NA	NA	No	Not significant
REACTOME_NUCLEOSOME_ASSEMBLY	43	-0.398738	-1.20802	0.16369	0.269294	1	2017	tags=42%, list=13%, signal=48%	NA	NA	No	Not significant
GO_SODIUM_ION_TRANSMEMBRANE_TRANSPORTER_ACTIVITY	121	0.407777	1.33567	0.0347705	0.270406	1	2188	tags=20%, list=14%, signal=23%	NA	NA	No	Not significant
GO_PHOSPHATIDYLINOSITOL_3_PHOSPHATE_BINDING	35	0.494737	1.33475	0.0996885	0.2707	1	2930	tags=37%, list=19%, signal=46%	NA	NA	No	Not significant
GO_REGULATION_OF_PEPTIDYL_TYROSINE_PHOSPHORYLATION	220	-0.302887	-1.20697	0.0547264	0.270784	1	2385	tags=23%, list=16%, signal=27%	NA	NA	No	Not significant
GO_AMINOGLYCAN_METABOLIC_PROCESS	122	0.407282	1.33436	0.0397805	0.270948	1	3187	tags=30%, list=21%, signal=38%	NA	NA	No	Not significant
GO_POSITIVE_REGULATION_OF_AXONOGENESIS	81	0.427353	1.33488	0.0663781	0.270964	1	2900	tags=27%, list=19%, signal=33%	NA	NA	No	Not significant
GO_ORGANOPHOSPHATE_CATABOLIC_PROCESS	119	0.402081	1.33488	0.0572988	0.271492	1	1686	tags=19%, list=11%, signal=22%	NA	NA	No	Not significant
GO_HOMEOSTASIS_OF_NUMBER_OF_CELLS	223	-0.297872	-1.20606	0.084507	0.272041	1	2385	tags=22%, list=16%, signal=26%	NA	NA	No	Not significant
GO_NEGATIVE_REGULATION_OF_SMALL_GTPASE_MEDIATED_SIGNAL_TRANSDUCTION	51	0.460546	1.33299	0.0753846	0.272193	1	1227	tags=16%, list=8%, signal=17%	NA	NA	No	Not significant
GO_REGULATION_OF_NEURON_PROJECTION_DEVELOPMENT	449	0.360882	1.33272	0.00564334	0.272272	1	2981	tags=27%, list=20%, signal=32%	NA	NA	No	Not significant
GO_LONG_TERM_MEMORY	30	0.508073	1.33341	0.0857605	0.272382	1	1676	tags=23%, list=11%, signal=26%	NA	NA	No	Not significant
REACTOME_SIGNALING_BY_RECEPTOR_TYROSINE_KINASES	437	0.355633	1.33314	0.00569476	0.272422	1	2813	tags=24%, list=18%, signal=29%	NA	NA	No	Not significant
GO_POSITIVE_REGULATION_OF_REACTIVE_OXYGEN_SPECIES_METABOLIC_PROCESS	42	-0.390352	-1.20511	0.175792	0.272719	1	1429	tags=26%, list=9%, signal=29%	NA	NA	No	Not significant
GO_REGULATION_OF_NITRIC_OXIDE_SYNTHASE_ACTIVITY	40	-0.390647	-1.20538	0.178478	0.272865	1	3701	tags=35%, list=24%, signal=46%	NA	NA	No	Not significant
GO_HISTONE_DEACETYLASE_COMPLEX	65	-0.36244	-1.20519	0.126183	0.272883	1	2657	tags=35%, list=17%, signal=43%	NA	NA	No	Not significant
GO_ACTIN_FILAMENT_BUNDLE_ORGANIZATION	144	-0.319386	-1.20429	0.104839	0.27296	1	883	tags=13%, list=6%, signal=13%	NA	NA	No	Not significant
GO_RESPONSE_TO_BACTERIUM	447	-0.286043	-1.20456	0.0306122	0.273062	1	1530	tags=14%, list=10%, signal=15%	NA	NA	No	Not significant
GO_SIGNAL_TRANSDUCTION_INVOLVED_IN_CELL_CYCLE_CHECKPOINT	68	-0.359227	-1.20405	0.16263	0.273079	1	3289	tags=44%, list=22%, signal=56%	NA	NA	No	Not significant
GO_PROTEIN_LOCALIZATION_TO_MICROTUBULE_ORGANIZING_CENTER	30	-0.415346	-1.20387	0.183381	0.273103	1	3449	tags=40%, list=23%, signal=52%	NA	NA	No	Not significant
GO_POSITIVE_REGULATION_OF_SUPRAMOLECULAR_FIBER_ORGANIZATION	183	-0.306694	-1.20468	0.061674	0.273174	1	1118	tags=14%, list=7%, signal=15%	NA	NA	No	Not significant
GO_NUCLEOBASE_CONTAINING_COMPOUND_KINASE_ACTIVITY	41	-0.399297	-1.20431	0.171831	0.273215	1	1437	tags=24%, list=9%, signal=27%	NA	NA	No	Not significant
KEGG_COMPLEMENT_AND_COAGULATION_CASCADES	54	0.455268	1.33185	0.0763583	0.273617	1	1105	tags=15%, list=7%, signal=16%	NA	NA	No	Not significant
GO_NEGATIVE_REGULATION_OF_RESPONSE_TO_DNA_DAMAGE_STIMULUS	70	-0.352832	-1.20256	0.155556	0.274979	1	3701	tags=43%, list=24%, signal=56%	NA	NA	No	Not significant
GO_NEGATIVE_CHEMOTAXIS	41	0.477515	1.32907	0.0954479	0.275297	1	1526	tags=22%, list=10%, signal=24%	NA	NA	No	Not significant
GO_COLUMNAR_CUBOIDAL_EPITHELIAL_CELL_DIFFERENTIATION	91	0.418677	1.3293	0.0753138	0.275333	1	2326	tags=23%, list=15%, signal=27%	NA	NA	No	Not significant
GO_ERAD_PATHWAY	90	0.421108	1.32942	0.0616247	0.275637	1	2921	tags=29%, list=19%, signal=36%	NA	NA	No	Not significant
GO_T_CELL_MEDIATED_IMMUNITY	75	-0.346455	-1.20194	0.142361	0.275736	1	2122	tags=20%, list=14%, signal=23%	NA	NA	No	Not significant
GO_TORC1_SIGNALING	36	0.489733	1.32961	0.0909091	0.275763	1	2897	tags=39%, list=19%, signal=48%	NA	NA	No	Not significant
GO_CORTICAL_ACTIN_CYTOSKELETON	74	-0.350462	-1.20166	0.146341	0.275952	1	1522	tags=26%, list=10%, signal=28%	NA	NA	No	Not significant
GO_PURINE_CONTAINING_COMPOUND_CATABOLIC_PROCESS	43	0.471742	1.32967	0.0945122	0.276174	1	1287	tags=23%, list=8%, signal=25%	NA	NA	No	Not significant
GO_REGULATION_OF_CHONDROCYTE_DIFFERENTIATION	42	0.474629	1.33006	0.108661	0.276344	1	2346	tags=36%, list=15%, signal=42%	NA	NA	No	Not significant
GO_POSITIVE_REGULATION_OF_SECRETION	334	-0.287315	-1.20111	0.038961	0.276559	1	1253	tags=12%, list=8%, signal=13%	NA	NA	No	Not significant
GO_ASSOCIATIVE_LEARNING	63	0.443336	1.32972	0.0865103	0.2766	1	2142	tags=22%, list=14%, signal=26%	NA	NA	No	Not significant
HALLMARK_MITOTIC_SPINDLE	197	-0.303853	-1.20089	0.0574163	0.27661	1	2875	tags=35%, list=19%, signal=43%	NA	NA	No	Not significant
GO_VACUOLAR_LUMEN	141	0.400327	1.33016	0.0427236	0.276644	1	2584	tags=31%, list=17%, signal=37%	NA	NA	No	Not significant
GO_REGULATION_OF_PROTEIN_LOCALIZATION_TO_PLASMA_MEMBRANE	84	0.425488	1.32768	0.0573529	0.277735	1	2379	tags=25%, list=16%, signal=29%	NA	NA	No	Not significant
GO_ACTIN_FILAMENT_ORGANIZATION	355	-0.288685	-1.20003	0.0310078	0.277804	1	1066	tags=13%, list=7%, signal=13%	NA	NA	No	Not significant
GO_NEGATIVE_REGULATION_OF_CELLULAR_PROTEIN_LOCALIZATION	98	0.423139	1.32691	0.0729614	0.278799	1	2560	tags=33%, list=17%, signal=39%	NA	NA	No	Not significant
GO_HOMOLOGOUS_CHROMOSOME_SEGREGATION	43	-0.388639	-1.19907	0.206704	0.279179	1	3823	tags=40%, list=25%, signal=53%	NA	NA	No	Not significant
GO_CELL_CELL_ADHESION_VIA_PLASMA_MEMBRANE_ADHESION_MOLECULES	202	0.377975	1.32649	0.0215463	0.279191	1	2768	tags=23%, list=18%, signal=28%	NA	NA	No	Not significant
REACTOME_METABOLISM_OF_NUCLEOTIDES	95	-0.337133	-1.1987	0.164336	0.279279	1	3328	tags=37%, list=22%, signal=47%	NA	NA	No	Not significant
GO_NEGATIVE_REGULATION_OF_MULTI_ORGANISM_PROCESS	135	-0.320929	-1.19882	0.0923695	0.279332	1	1954	tags=21%, list=13%, signal=24%	NA	NA	No	Not significant
GO_POSITIVE_REGULATION_OF_CALCIUM_ION_TRANSMEMBRANE_TRANSPORT	59	-0.363947	-1.19766	0.140625	0.279501	1	672	tags=8%, list=4%, signal=9%	NA	NA	No	Not significant
GO_REGULATION_OF_HEMATOPOIETIC_PROGENITOR_CELL_DIFFERENTIATION	77	-0.350356	-1.19778	0.147541	0.279601	1	4266	tags=55%, list=28%, signal=75%	NA	NA	No	Not significant
REACTOME_NEDDYLATION	217	-0.301983	-1.19812	0.0652174	0.27967	1	3841	tags=34%, list=25%, signal=45%	NA	NA	No	Not significant
GO_REGULATION_OF_VIRAL_GENOME_REPLICATION	75	-0.351436	-1.19789	0.143333	0.279732	1	1917	tags=21%, list=13%, signal=24%	NA	NA	No	Not significant
KEGG_RENAL_CELL_CARCINOMA	68	-0.35363	-1.19814	0.15	0.279936	1	3167	tags=32%, list=21%, signal=41%	NA	NA	No	Not significant
GO_TOLL_LIKE_RECEPTOR_SIGNALING_PATHWAY	126	-0.322684	-1.19672	0.0962963	0.280197	1	1881	tags=17%, list=12%, signal=19%	NA	NA	No	Not significant
KEGG_B_CELL_RECEPTOR_SIGNALING_PATHWAY	69	-0.349889	-1.19707	0.154574	0.2802	1	2839	tags=30%, list=19%, signal=37%	NA	NA	No	Not significant
GO_NUCLEOSIDE_TRIPHOSPHATE_BIOSYNTHETIC_PROCESS	51	-0.377457	-1.19682	0.174847	0.280311	1	1164	tags=18%, list=8%, signal=19%	NA	NA	No	Not significant
GO_POSITIVE_REGULATION_OF_LYMPHOCYTE_MEDIATED_IMMUNITY	78	-0.34312	-1.19635	0.148789	0.280569	1	1471	tags=17%, list=10%, signal=18%	NA	NA	No	Not significant
GO_SODIUM_CHANNEL_ACTIVITY	35	0.492331	1.3254	0.109204	0.280982	1	2131	tags=23%, list=14%, signal=27%	NA	NA	No	Not significant
GO_POSITIVE_REGULATION_OF_RNA_METABOLIC_PROCESS	63	-0.35798	-1.1954	0.163522	0.281902	1	2091	tags=30%, list=14%, signal=35%	NA	NA	No	Not significant
GO_T_CELL_CYTOKINE_PRODUCTION	34	-0.409828	-1.19512	0.174731	0.282102	1	946	tags=12%, list=6%, signal=13%	NA	NA	No	Not significant
PID_IL1_PATHWAY	33	-0.415008	-1.19382	0.181818	0.283947	1	1009	tags=15%, list=7%, signal=16%	NA	NA	No	Not significant
GO_REGULATION_OF_PLASMA_LIPOPROTEIN_PARTICLE_LEVELS	78	0.423937	1.32334	0.0587393	0.2843	1	1800	tags=23%, list=12%, signal=26%	NA	NA	No	Not significant
GO_FOREBRAIN_DEVELOPMENT	309	0.36879	1.32345	0.0189125	0.284594	1	2484	tags=21%, list=16%, signal=25%	NA	NA	No	Not significant
GO_REGULATION_OF_TELOMERASE_ACTIVITY	46	-0.379697	-1.19303	0.184524	0.285012	1	2670	tags=46%, list=17%, signal=55%	NA	NA	No	Not significant
GO_INTRINSIC_APOPTOTIC_SIGNALING_PATHWAY_BY_P53_CLASS_MEDIATOR	73	-0.353633	-1.19244	0.133779	0.285472	1	1505	tags=18%, list=10%, signal=20%	NA	NA	No	Not significant
GO_SOLUTE_SODIUM_SYMPORTER_ACTIVITY	55	0.449715	1.32127	0.091047	0.2856	1	1933	tags=18%, list=13%, signal=21%	NA	NA	No	Not significant
GO_POSITIVE_REGULATION_OF_RESPONSE_TO_DNA_DAMAGE_STIMULUS	84	-0.343641	-1.19254	0.151203	0.285603	1	3829	tags=39%, list=25%, signal=52%	NA	NA	No	Not significant
REACTOME_PEROXISOMAL_PROTEIN_IMPORT	58	0.437721	1.32146	0.077961	0.28574	1	2087	tags=28%, list=14%, signal=32%	NA	NA	No	Not significant
GO_FATTY_ACID_BIOSYNTHETIC_PROCESS	123	0.396558	1.32238	0.0499325	0.285909	1	2370	tags=23%, list=16%, signal=27%	NA	NA	No	Not significant
GO_RESPONSE_TO_AMINO_ACID	104	0.408874	1.32158	0.0563187	0.286025	1	2897	tags=29%, list=19%, signal=35%	NA	NA	No	Not significant
REACTOME_CYTOSOLIC_SENSORS_OF_PATHOGEN_ASSOCIATED_DNA	62	-0.358705	-1.19188	0.156342	0.286168	1	2580	tags=31%, list=17%, signal=37%	NA	NA	No	Not significant
GO_POSITIVE_REGULATION_OF_PATHWAY_RESTRICTED_SMAD_PROTEIN_PHOSPHORYLATION	37	0.484082	1.32198	0.116942	0.286215	1	1348	tags=16%, list=9%, signal=18%	NA	NA	No	Not significant
GO_FEMALE_SEX_DIFFERENTIATION	108	0.405083	1.32172	0.0577465	0.286235	1	1971	tags=18%, list=13%, signal=20%	NA	NA	No	Not significant
GO_IMMUNOLOGICAL_SYNAPSE	32	-0.408481	-1.19146	0.202667	0.286605	1	2706	tags=31%, list=18%, signal=38%	NA	NA	No	Not significant
GO_POSITIVE_REGULATION_OF_CELLULAR_PROTEIN_LOCALIZATION	293	-0.291241	-1.19064	0.0540541	0.287727	1	2766	tags=26%, list=18%, signal=31%	NA	NA	No	Not significant
REACTOME_RUNX1_REGULATES_TRANSCRIPTION_OF_GENES_INVOLVED_IN_DIFFERENTIATION_OF_HSCS	85	-0.33802	-1.19034	0.143836	0.287898	1	4266	tags=55%, list=28%, signal=76%	NA	NA	No	Not significant
GO_SOLUTE_CATION_SYMPORTER_ACTIVITY	84	0.415838	1.3196	0.0789845	0.288695	1	3450	tags=27%, list=23%, signal=35%	NA	NA	No	Not significant
GO_REGULATION_OF_EPITHELIAL_CELL_APOPTOTIC_PROCESS	64	0.440789	1.31757	0.0765697	0.290388	1	2749	tags=31%, list=18%, signal=38%	NA	NA	No	Not significant
GO_OSTEOBLAST_DIFFERENTIATION	184	0.379065	1.31778	0.0269231	0.290469	1	2399	tags=23%, list=16%, signal=27%	NA	NA	No	Not significant
GO_INSULIN_LIKE_GROWTH_FACTOR_RECEPTOR_SIGNALING_PATHWAY	32	0.500082	1.31824	0.102326	0.290529	1	1282	tags=22%, list=8%, signal=24%	NA	NA	No	Not significant
GO_POSITIVE_REGULATION_OF_NUCLEOCYTOPLASMIC_TRANSPORT	56	-0.366016	-1.18856	0.170659	0.290656	1	3025	tags=39%, list=20%, signal=49%	NA	NA	No	Not significant
GO_CELLULAR_RESPONSE_TO_EXTERNAL_STIMULUS	305	0.367077	1.31838	0.0165289	0.290758	1	2979	tags=26%, list=20%, signal=32%	NA	NA	No	Not significant
GO_HINDBRAIN_MORPHOGENESIS	37	0.475092	1.3178	0.107981	0.290961	1	2346	tags=22%, list=15%, signal=25%	NA	NA	No	Not significant
GO_REGULATION_OF_LYMPHOCYTE_DIFFERENTIATION	146	-0.314168	-1.18806	0.0875	0.291258	1	2373	tags=23%, list=16%, signal=27%	NA	NA	No	Not significant
GO_REGULATION_OF_REPRODUCTIVE_PROCESS	126	0.396868	1.31625	0.0591398	0.29153	1	949	tags=11%, list=6%, signal=12%	NA	NA	No	Not significant
GO_BRANCHING_MORPHOGENESIS_OF_AN_EPITHELIAL_TUBE	126	0.396147	1.3165	0.0593668	0.291536	1	2016	tags=21%, list=13%, signal=24%	NA	NA	No	Not significant
GO_POSITIVE_REGULATION_OF_SUBSTRATE_ADHESION_DEPENDENT_CELL_SPREADING	32	-0.398582	-1.18772	0.205056	0.291597	1	2072	tags=25%, list=14%, signal=29%	NA	NA	No	Not significant
GO_POSITIVE_REGULATION_OF_PEPTIDE_HORMONE_SECRETION	73	0.431029	1.31598	0.066092	0.291622	1	953	tags=14%, list=6%, signal=15%	NA	NA	No	Not significant
GO_NEGATIVE_REGULATION_OF_APOPTOTIC_SIGNALING_PATHWAY	203	-0.298501	-1.18734	0.0643564	0.291633	1	2373	tags=28%, list=16%, signal=33%	NA	NA	No	Not significant
GO_RNA_HELICASE_ACTIVITY	46	-0.375005	-1.1875	0.158385	0.291643	1	3471	tags=35%, list=23%, signal=45%	NA	NA	No	Not significant
REACTOME_PLATELET_ACTIVATION_SIGNALING_AND_AGGREGATION	236	0.369582	1.31659	0.019802	0.291911	1	2481	tags=21%, list=16%, signal=25%	NA	NA	No	Not significant
GO_POSITIVE_REGULATION_OF_NIK_NF_KAPPAB_SIGNALING	66	-0.363337	-1.18633	0.183544	0.292879	1	1856	tags=23%, list=12%, signal=26%	NA	NA	No	Not significant
GO_TYPE_I_INTERFERON_PRODUCTION	116	-0.325612	-1.18648	0.108527	0.292919	1	2615	tags=26%, list=17%, signal=31%	NA	NA	No	Not significant
GO_REGULATION_OF_MUSCLE_CONTRACTION	135	0.394906	1.31476	0.0526316	0.293282	1	1319	tags=11%, list=9%, signal=12%	NA	NA	No	Not significant
GO_SENSORY_ORGAN_DEVELOPMENT	447	0.354855	1.31498	0.0112486	0.293339	1	2399	tags=18%, list=16%, signal=20%	NA	NA	No	Not significant
GO_POSITIVE_REGULATION_OF_CARBOHYDRATE_METABOLIC_PROCESS	54	0.445722	1.31368	0.0861813	0.29348	1	1075	tags=20%, list=7%, signal=22%	NA	NA	No	Not significant
REACTOME_METABOLISM_OF_FAT_SOLUBLE_VITAMINS	36	0.474682	1.31318	0.0995261	0.293574	1	2268	tags=31%, list=15%, signal=36%	NA	NA	No	Not significant
GO_PIGMENTATION	81	0.421424	1.31388	0.0687679	0.293593	1	799	tags=14%, list=5%, signal=14%	NA	NA	No	Not significant
GO_NEUROTROPHIN_SIGNALING_PATHWAY	35	0.481589	1.31402	0.1125	0.293845	1	2602	tags=34%, list=17%, signal=41%	NA	NA	No	Not significant
REACTOME_MUSCLE_CONTRACTION	174	0.378818	1.31423	0.0325945	0.293879	1	2678	tags=18%, list=18%, signal=22%	NA	NA	No	Not significant
GO_WNT_SIGNALING_PATHWAY_CALCIUM_MODULATING_PATHWAY	34	0.483577	1.31324	0.118671	0.293962	1	2249	tags=32%, list=15%, signal=38%	NA	NA	No	Not significant
GO_NEGATIVE_REGULATION_OF_AXON_EXTENSION	41	0.471605	1.31271	0.0972644	0.294011	1	1197	tags=22%, list=8%, signal=24%	NA	NA	No	Not significant
GO_SECONDARY_METABOLIC_PROCESS	48	0.455202	1.31234	0.105581	0.294265	1	1167	tags=17%, list=8%, signal=18%	NA	NA	No	Not significant
REACTOME_RMTS_METHYLATE_HISTONE_ARGININES	45	-0.384653	-1.18479	0.210682	0.295022	1	3890	tags=44%, list=25%, signal=59%	NA	NA	No	Not significant
REACTOME_ONCOGENE_INDUCED_SENESCENCE	32	-0.407818	-1.18497	0.214092	0.295025	1	1861	tags=28%, list=12%, signal=32%	NA	NA	No	Not significant
HALLMARK_PI3K_AKT_MTOR_SIGNALING	102	-0.328137	-1.18385	0.143396	0.295095	1	2822	tags=32%, list=18%, signal=39%	NA	NA	No	Not significant
GO_ACID_SECRETION	94	-0.331518	-1.18345	0.121107	0.295163	1	760	tags=12%, list=5%, signal=12%	NA	NA	No	Not significant
GO_ORGANELLE_ENVELOPE_LUMEN	83	-0.33611	-1.18309	0.133106	0.2952	1	1320	tags=18%, list=9%, signal=20%	NA	NA	No	Not significant
REACTOME_SIGNALING_BY_FGFR2	66	-0.348948	-1.18355	0.164596	0.295301	1	3230	tags=38%, list=21%, signal=48%	NA	NA	No	Not significant
GO_PROGRAMMED_NECROTIC_CELL_DEATH	39	-0.392168	-1.18318	0.221951	0.295338	1	1918	tags=23%, list=13%, signal=26%	NA	NA	No	Not significant
GO_PROTEIN_LOCALIZATION_TO_NUCLEUS	217	-0.296309	-1.18424	0.044335	0.295343	1	3025	tags=34%, list=20%, signal=42%	NA	NA	No	Not significant
GO_REGULATION_OF_PRODUCTION_OF_MOLECULAR_MEDIATOR_OF_IMMUNE_RESPONSE	115	-0.321367	-1.18389	0.137778	0.295345	1	1688	tags=17%, list=11%, signal=19%	NA	NA	No	Not significant
GO_REGULATION_OF_ACTIN_FILAMENT_ORGANIZATION	228	-0.295359	-1.18279	0.0643564	0.295442	1	1066	tags=14%, list=7%, signal=14%	NA	NA	No	Not significant
GO_INTESTINAL_ABSORPTION	32	-0.401697	-1.18435	0.2	0.295461	1	1152	tags=9%, list=8%, signal=10%	NA	NA	No	Not significant
GO_CELL_SUBSTRATE_JUNCTION	385	-0.284104	-1.18397	0.0310078	0.295508	1	2095	tags=24%, list=14%, signal=27%	NA	NA	No	Not significant
GO_MONOVALENT_INORGANIC_CATION_TRANSPORT	421	0.352938	1.31127	0.00226757	0.295528	1	1880	tags=15%, list=12%, signal=17%	NA	NA	No	Not significant
GO_GLUCAN_METABOLIC_PROCESS	62	0.432689	1.31144	0.0837004	0.29572	1	2665	tags=34%, list=17%, signal=41%	NA	NA	No	Not significant
GO_METALLOEXOPEPTIDASE_ACTIVITY	49	0.450871	1.31064	0.100154	0.296417	1	2681	tags=22%, list=18%, signal=27%	NA	NA	No	Not significant
PID_INTEGRIN_A4B1_PATHWAY	31	-0.40217	-1.182	0.211082	0.296538	1	315	tags=13%, list=2%, signal=13%	NA	NA	No	Not significant
GO_STEROID_HORMONE_MEDIATED_SIGNALING_PATHWAY	159	0.381856	1.30955	0.0485934	0.296729	1	3142	tags=30%, list=21%, signal=37%	NA	NA	No	Not significant
GO_CHOLESTEROL_EFFLUX	38	0.474466	1.30976	0.106858	0.296831	1	3000	tags=37%, list=20%, signal=46%	NA	NA	No	Not significant
GO_MEMORY	97	0.406746	1.31022	0.0756534	0.296888	1	2419	tags=25%, list=16%, signal=29%	NA	NA	No	Not significant
GO_NEUROMUSCULAR_JUNCTION	72	0.432538	1.30978	0.0789474	0.297326	1	2819	tags=31%, list=18%, signal=37%	NA	NA	No	Not significant
REACTOME_TRANSLOCATION_OF_SLC2A4_GLUT4_TO_THE_PLASMA_MEMBRANE	64	-0.351635	-1.18117	0.169591	0.297706	1	1997	tags=25%, list=13%, signal=29%	NA	NA	No	Not significant
GO_MITOCHONDRIAL_MEMBRANE_ORGANIZATION	104	-0.323065	-1.18038	0.11194	0.297906	1	2077	tags=23%, list=14%, signal=27%	NA	NA	No	Not significant
PID_REG_GR_PATHWAY	75	-0.347462	-1.18001	0.153094	0.29796	1	1908	tags=17%, list=12%, signal=20%	NA	NA	No	Not significant
GO_CYTOKINE_PRODUCTION_INVOLVED_IN_IMMUNE_RESPONSE	86	-0.335749	-1.18017	0.15894	0.297976	1	997	tags=14%, list=7%, signal=15%	NA	NA	No	Not significant
GO_MORPHOGENESIS_OF_A_BRANCHING_STRUCTURE	165	0.387347	1.30846	0.0484293	0.298029	1	2016	tags=24%, list=13%, signal=28%	NA	NA	No	Not significant
GO_T_CELL_DIFFERENTIATION_INVOLVED_IN_IMMUNE_RESPONSE	59	-0.359118	-1.18047	0.181818	0.298059	1	1141	tags=15%, list=7%, signal=16%	NA	NA	No	Not significant
GO_DETECTION_OF_ABIOTIC_STIMULUS	105	0.40275	1.3086	0.0584046	0.298256	1	2597	tags=21%, list=17%, signal=25%	NA	NA	No	Not significant
GO_SULFUR_COMPOUND_TRANSPORT	40	0.467286	1.30603	0.112179	0.298272	1	2228	tags=33%, list=15%, signal=38%	NA	NA	No	Not significant
GO_SMOOTH_MUSCLE_CELL_DIFFERENTIATION	52	-0.361268	-1.18052	0.181556	0.298287	1	505	tags=8%, list=3%, signal=8%	NA	NA	No	Not significant
GO_REGULATION_OF_MITOCHONDRIAL_MEMBRANE_POTENTIAL	62	-0.354283	-1.18068	0.163265	0.298306	1	1429	tags=23%, list=9%, signal=25%	NA	NA	No	Not significant
GO_NEGATIVE_REGULATION_OF_ACTIN_FILAMENT_POLYMERIZATION	49	-0.378611	-1.17935	0.190202	0.298496	1	1470	tags=22%, list=10%, signal=25%	NA	NA	No	Not significant
GO_POSITIVE_REGULATION_OF_LEUKOCYTE_MIGRATION	107	-0.321281	-1.17953	0.121864	0.298496	1	2385	tags=25%, list=16%, signal=30%	NA	NA	No	Not significant
GO_REGULATION_OF_CARDIOCYTE_DIFFERENTIATION	40	0.466574	1.30748	0.118211	0.298657	1	1959	tags=28%, list=13%, signal=31%	NA	NA	No	Not significant
GO_ARTERY_MORPHOGENESIS	58	0.43832	1.30632	0.103858	0.298665	1	1301	tags=21%, list=9%, signal=23%	NA	NA	No	Not significant
GO_MUSCLE_SYSTEM_PROCESS	371	0.359183	1.30654	0.0105018	0.298672	1	2358	tags=18%, list=15%, signal=20%	NA	NA	No	Not significant
GO_NEGATIVE_REGULATION_OF_CELL_MATRIX_ADHESION	35	0.482499	1.30606	0.113965	0.298712	1	2019	tags=40%, list=13%, signal=46%	NA	NA	No	Not significant
GO_PHENOL_CONTAINING_COMPOUND_METABOLIC_PROCESS	45	0.460854	1.30668	0.0989011	0.298855	1	1189	tags=18%, list=8%, signal=19%	NA	NA	No	Not significant
GO_ADENYLATE_CYCLASE_INHIBITING_G_PROTEIN_COUPLED_RECEPTOR_SIGNALING_PATHWAY	61	0.439308	1.30785	0.0815138	0.298888	1	1304	tags=10%, list=9%, signal=11%	NA	NA	No	Not significant
GO_ORGANIC_ACID_TRANSPORT	272	0.366143	1.3076	0.0237812	0.298911	1	2761	tags=28%, list=18%, signal=33%	NA	NA	No	Not significant
KEGG_SYSTEMIC_LUPUS_ERYTHEMATOSUS	61	0.439833	1.30712	0.0915805	0.298935	1	1955	tags=15%, list=13%, signal=17%	NA	NA	No	Not significant
GO_NEURON_PROJECTION_EXTENSION	153	0.383596	1.30682	0.0545213	0.299052	1	3074	tags=29%, list=20%, signal=36%	NA	NA	No	Not significant
REACTOME_G_PROTEIN_BETA:GAMMA_SIGNALLING	30	-0.405585	-1.17822	0.211488	0.300139	1	2288	tags=20%, list=15%, signal=23%	NA	NA	No	Not significant
GO_SYNAPSE_ORGANIZATION	342	0.357473	1.30476	0.0213523	0.300558	1	2632	tags=23%, list=17%, signal=27%	NA	NA	No	Not significant
GO_DICARBOXYLIC_ACID_METABOLIC_PROCESS	54	0.445511	1.30329	0.0888208	0.301168	1	1349	tags=15%, list=9%, signal=16%	NA	NA	No	Not significant
GO_PLATELET_DEGRANULATION	114	0.4011	1.30362	0.0643836	0.301493	1	2444	tags=27%, list=16%, signal=32%	NA	NA	No	Not significant
GO_A_BAND	34	0.480919	1.30406	0.117089	0.301578	1	2038	tags=26%, list=13%, signal=30%	NA	NA	No	Not significant
GO_REGULATION_OF_INTRINSIC_APOPTOTIC_SIGNALING_PATHWAY	145	-0.316834	-1.17726	0.149798	0.301616	1	1924	tags=24%, list=13%, signal=27%	NA	NA	No	Not significant
GO_NEGATIVE_REGULATION_OF_GTPASE_ACTIVITY	44	0.46472	1.30377	0.105882	0.301676	1	2147	tags=23%, list=14%, signal=26%	NA	NA	No	Not significant
GO_PERIKARYON	111	0.401121	1.30329	0.0860656	0.301686	1	1841	tags=19%, list=12%, signal=21%	NA	NA	No	Not significant
GO_PHOSPHOLIPID_BINDING	375	0.359733	1.30274	0.0138568	0.301822	1	2024	tags=18%, list=13%, signal=21%	NA	NA	No	Not significant
REACTOME_RNA_POLYMERASE_I_TRANSCRIPTION	70	-0.350542	-1.17646	0.170418	0.302748	1	2780	tags=39%, list=18%, signal=47%	NA	NA	No	Not significant
REACTOME_DETOXIFICATION_OF_REACTIVE_OXYGEN_SPECIES	35	-0.39078	-1.17612	0.198413	0.3028	1	1984	tags=29%, list=13%, signal=33%	NA	NA	No	Not significant
GO_VESICLE_CYTOSKELETAL_TRAFFICKING	44	0.455104	1.30186	0.110599	0.302805	1	3914	tags=45%, list=26%, signal=61%	NA	NA	No	Not significant
GO_CYTOKINE_SECRETION	166	-0.305889	-1.1762	0.109312	0.302959	1	1324	tags=15%, list=9%, signal=16%	NA	NA	No	Not significant
KEGG_SNARE_INTERACTIONS_IN_VESICULAR_TRANSPORT	35	0.484253	1.30195	0.127132	0.303106	1	3399	tags=37%, list=22%, signal=48%	NA	NA	No	Not significant
GO_SENSORY_ORGAN_MORPHOGENESIS	211	0.374426	1.30121	0.0333745	0.303246	1	2937	tags=22%, list=19%, signal=27%	NA	NA	No	Not significant
PID_AVB3_OPN_PATHWAY	31	-0.405382	-1.17526	0.211082	0.303487	1	1120	tags=23%, list=7%, signal=24%	NA	NA	No	Not significant
GO_NATURAL_KILLER_CELL_MEDIATED_IMMUNITY	41	-0.379792	-1.17542	0.201807	0.303495	1	1290	tags=20%, list=8%, signal=21%	NA	NA	No	Not significant
GO_REGULATION_OF_DENDRITIC_SPINE_DEVELOPMENT	66	0.430171	1.30131	0.089153	0.303568	1	2676	tags=26%, list=18%, signal=31%	NA	NA	No	Not significant
GO_POSITIVE_REGULATION_OF_MACROAUTOPHAGY	65	0.432293	1.3006	0.10241	0.303601	1	2749	tags=31%, list=18%, signal=37%	NA	NA	No	Not significant
GO_REGULATION_OF_CALCIUM_ION_TRANSMEMBRANE_TRANSPORT	119	-0.320384	-1.175	0.163636	0.303644	1	821	tags=10%, list=5%, signal=11%	NA	NA	No	Not significant
GO_MICROTUBULE_ASSOCIATED_COMPLEX	133	-0.30993	-1.17546	0.121673	0.303736	1	2326	tags=26%, list=15%, signal=30%	NA	NA	No	Not significant
GO_ADHERENS_JUNCTION_ORGANIZATION	133	0.396612	1.30074	0.0492676	0.303815	1	2019	tags=23%, list=13%, signal=27%	NA	NA	No	Not significant
GO_NEURON_RECOGNITION	41	0.468446	1.30004	0.111987	0.30434	1	1150	tags=17%, list=8%, signal=18%	NA	NA	No	Not significant
GO_SWI_SNF_SUPERFAMILY_TYPE_COMPLEX	66	-0.346494	-1.17403	0.169096	0.304815	1	3847	tags=39%, list=25%, signal=52%	NA	NA	No	Not significant
PID_AJDISS_2PATHWAY	47	-0.374445	-1.17408	0.191781	0.305042	1	851	tags=13%, list=6%, signal=13%	NA	NA	No	Not significant
GO_NEURAL_CREST_CELL_MIGRATION	47	0.454466	1.29919	0.100601	0.305652	1	3904	tags=40%, list=26%, signal=54%	NA	NA	No	Not significant
GO_REGULATION_OF_CELLULAR_AMINO_ACID_METABOLIC_PROCESS	55	-0.365946	-1.17335	0.169096	0.305805	1	4316	tags=65%, list=28%, signal=91%	NA	NA	No	Not significant
PID_P75_NTR_PATHWAY	61	-0.347593	-1.17271	0.179245	0.306636	1	1259	tags=18%, list=8%, signal=20%	NA	NA	No	Not significant
GO_POSITIVE_REGULATION_OF_MITOTIC_NUCLEAR_DIVISION	50	-0.367786	-1.17234	0.178977	0.307007	1	2168	tags=32%, list=14%, signal=37%	NA	NA	No	Not significant
GO_POSITIVE_REGULATION_OF_HORMONE_SECRETION	97	0.40922	1.29693	0.0885201	0.307133	1	953	tags=12%, list=6%, signal=13%	NA	NA	No	Not significant
GO_NEGATIVE_REGULATION_OF_MUSCLE_CELL_DIFFERENTIATION	43	0.45698	1.29805	0.100159	0.30721	1	2331	tags=26%, list=15%, signal=30%	NA	NA	No	Not significant
GO_PROTEIN_K63_LINKED_DEUBIQUITINATION	30	0.488219	1.29637	0.13128	0.307348	1	2631	tags=37%, list=17%, signal=44%	NA	NA	No	Not significant
GO_REGULATION_OF_RAS_PROTEIN_SIGNAL_TRANSDUCTION	222	0.370029	1.29753	0.0433705	0.307354	1	1647	tags=17%, list=11%, signal=19%	NA	NA	No	Not significant
GO_RAS_GUANYL_NUCLEOTIDE_EXCHANGE_FACTOR_ACTIVITY	131	0.390197	1.29702	0.0612517	0.307426	1	3089	tags=31%, list=20%, signal=39%	NA	NA	No	Not significant
GO_SEMAPHORIN_PLEXIN_SIGNALING_PATHWAY	39	0.46726	1.29819	0.103774	0.307459	1	1959	tags=28%, list=13%, signal=32%	NA	NA	No	Not significant
KEGG_EPITHELIAL_CELL_SIGNALING_IN_HELICOBACTER_PYLORI_INFECTION	64	0.427462	1.29765	0.108309	0.307559	1	1511	tags=20%, list=10%, signal=22%	NA	NA	No	Not significant
GO_PLATELET_DERIVED_GROWTH_FACTOR_RECEPTOR_SIGNALING_PATHWAY	55	0.444282	1.29714	0.114875	0.307688	1	2281	tags=27%, list=15%, signal=32%	NA	NA	No	Not significant
REACTOME_THROMBIN_SIGNALLING_THROUGH_PROTEINASE_ACTIVATED_RECEPTORS_PARS	30	-0.409993	-1.17176	0.196766	0.307795	1	300	tags=7%, list=2%, signal=7%	NA	NA	No	Not significant
GO_RESPONSE_TO_ZINC_ION	39	0.46701	1.29637	0.116352	0.307863	1	2837	tags=28%, list=19%, signal=35%	NA	NA	No	Not significant
GO_POSITIVE_REGULATION_OF_BONE_MINERALIZATION	33	0.486644	1.29547	0.143307	0.308263	1	1582	tags=24%, list=10%, signal=27%	NA	NA	No	Not significant
GO_DEVELOPMENT_OF_PRIMARY_SEXUAL_CHARACTERISTICS	191	0.372578	1.29554	0.0433705	0.308635	1	1806	tags=16%, list=12%, signal=18%	NA	NA	No	Not significant
HALLMARK_XENOBIOTIC_METABOLISM	172	0.38276	1.29481	0.0478088	0.308688	1	3090	tags=32%, list=20%, signal=40%	NA	NA	No	Not significant
KEGG_ABC_TRANSPORTERS	40	0.465849	1.29456	0.122024	0.308747	1	2982	tags=35%, list=20%, signal=43%	NA	NA	No	Not significant
GO_AMEBOIDAL_TYPE_CELL_MIGRATION	341	0.357233	1.29494	0.0254925	0.308949	1	2103	tags=19%, list=14%, signal=21%	NA	NA	No	Not significant
GO_POSITIVE_REGULATION_OF_CELL_CYCLE_PROCESS	254	-0.29407	-1.1707	0.0904523	0.309135	1	3289	tags=33%, list=22%, signal=42%	NA	NA	No	Not significant
GO_POSITIVE_REGULATION_OF_B_CELL_MEDIATED_IMMUNITY	31	-0.410232	-1.17081	0.220386	0.309224	1	1326	tags=19%, list=9%, signal=21%	NA	NA	No	Not significant
GO_CARDIAC_CHAMBER_DEVELOPMENT	146	0.3884	1.2941	0.0616438	0.309291	1	1959	tags=18%, list=13%, signal=21%	NA	NA	No	Not significant
GO_NEGATIVE_REGULATION_OF_PROTEIN_COMPLEX_ASSEMBLY	114	-0.317643	-1.17003	0.136531	0.309486	1	1470	tags=20%, list=10%, signal=22%	NA	NA	No	Not significant
GO_ACTIN_FILAMENT	92	-0.335245	-1.17032	0.148867	0.309544	1	934	tags=13%, list=6%, signal=14%	NA	NA	No	Not significant
GO_REGULATION_OF_B_CELL_MEDIATED_IMMUNITY	43	-0.385433	-1.17009	0.188623	0.309676	1	1530	tags=23%, list=10%, signal=26%	NA	NA	No	Not significant
GO_REGULATION_OF_GENERATION_OF_PRECURSOR_METABOLITES_AND_ENERGY	130	0.390554	1.29349	0.0585831	0.310112	1	1560	tags=18%, list=10%, signal=20%	NA	NA	No	Not significant
GO_INTRINSIC_COMPONENT_OF_PRESYNAPTIC_MEMBRANE	61	0.430858	1.29277	0.105341	0.311226	1	2106	tags=23%, list=14%, signal=27%	NA	NA	No	Not significant
REACTOME_TRANSPORT_OF_BILE_SALTS_AND_ORGANIC_ACIDS_METAL_IONS_AND_AMINE_COMPOUNDS	68	0.430409	1.2924	0.0928882	0.311547	1	2771	tags=28%, list=18%, signal=34%	NA	NA	No	Not significant
GO_HEART_MORPHOGENESIS	219	0.372885	1.29188	0.0359897	0.31168	1	2016	tags=18%, list=13%, signal=21%	NA	NA	No	Not significant
GO_PHOSPHATIDYLINOSITOL_METABOLIC_PROCESS	93	0.411185	1.29211	0.0648276	0.311713	1	2997	tags=32%, list=20%, signal=40%	NA	NA	No	Not significant
GO_REGULATION_OF_DNA_RECOMBINATION	86	-0.332384	-1.16611	0.152249	0.313029	1	3075	tags=35%, list=20%, signal=43%	NA	NA	No	Not significant
GO_CHROMATIN_ASSEMBLY	107	-0.328127	-1.16783	0.153846	0.31318	1	2147	tags=32%, list=14%, signal=37%	NA	NA	No	Not significant
GO_ANOIKIS	30	0.488607	1.29099	0.138315	0.313187	1	342	tags=13%, list=2%, signal=14%	NA	NA	No	Not significant
GO_RHO_GTPASE_BINDING	166	-0.304578	-1.16586	0.100806	0.313205	1	1307	tags=15%, list=9%, signal=16%	NA	NA	No	Not significant
GO_NEGATIVE_REGULATION_OF_HEMOPOIESIS	116	-0.31837	-1.16746	0.145985	0.313233	1	2146	tags=18%, list=14%, signal=21%	NA	NA	No	Not significant
GO_REGULATION_OF_CELL_PROJECTION_ASSEMBLY	158	-0.304011	-1.16614	0.113537	0.313248	1	897	tags=15%, list=6%, signal=16%	NA	NA	No	Not significant
GO_REGULATION_OF_MITOCHONDRIAL_MEMBRANE_PERMEABILITY_INVOLVED_IN_APOPTOTIC_PROCESS	56	-0.359423	-1.1671	0.210526	0.313261	1	2077	tags=27%, list=14%, signal=31%	NA	NA	No	Not significant
GO_REGULATION_OF_TOLL_LIKE_RECEPTOR_SIGNALING_PATHWAY	59	-0.350384	-1.16756	0.190332	0.313342	1	428	tags=8%, list=3%, signal=9%	NA	NA	No	Not significant
KEGG_HUNTINGTONS_DISEASE	149	-0.315715	-1.16718	0.125954	0.313421	1	2164	tags=18%, list=14%, signal=21%	NA	NA	No	Not significant
GO_MONOSACCHARIDE_BINDING	62	-0.356524	-1.16617	0.170968	0.313516	1	1822	tags=19%, list=12%, signal=22%	NA	NA	No	Not significant
GO_POSITIVE_REGULATION_OF_CYTOKINE_BIOSYNTHETIC_PROCESS	55	-0.363726	-1.16677	0.211765	0.313577	1	1009	tags=7%, list=7%, signal=8%	NA	NA	No	Not significant
GO_PEPTIDYL_PROLINE_MODIFICATION	45	-0.374792	-1.16659	0.202817	0.313636	1	2178	tags=31%, list=14%, signal=36%	NA	NA	No	Not significant
GO_ION_ANTIPORTER_ACTIVITY	50	-0.368133	-1.16622	0.202312	0.313726	1	1457	tags=24%, list=10%, signal=26%	NA	NA	No	Not significant
GO_NEGATIVE_REGULATION_OF_TOLL_LIKE_RECEPTOR_SIGNALING_PATHWAY	33	-0.391036	-1.16637	0.206633	0.313736	1	1617	tags=15%, list=11%, signal=17%	NA	NA	No	Not significant
PID_TCPTP_PATHWAY	41	0.462253	1.28989	0.120664	0.313744	1	1405	tags=17%, list=9%, signal=19%	NA	NA	No	Not significant
GO_POSITIVE_REGULATION_OF_TELOMERE_MAINTENANCE_VIA_TELOMERE_LENGTHENING	34	-0.390935	-1.16537	0.229692	0.313894	1	2847	tags=41%, list=19%, signal=51%	NA	NA	No	Not significant
GO_SODIUM_ION_TRANSMEMBRANE_TRANSPORT	115	0.392435	1.29004	0.0731035	0.313906	1	1839	tags=19%, list=12%, signal=22%	NA	NA	No	Not significant
GO_SYNAPTIC_MEMBRANE	351	0.35477	1.29013	0.0206659	0.314171	1	2226	tags=18%, list=15%, signal=20%	NA	NA	No	Not significant
GO_NEURON_CELLULAR_HOMEOSTASIS	33	-0.396145	-1.16507	0.229226	0.314181	1	1309	tags=18%, list=9%, signal=20%	NA	NA	No	Not significant
GO_POTASSIUM_CHANNEL_REGULATOR_ACTIVITY	42	0.466897	1.29017	0.113178	0.31462	1	3600	tags=33%, list=24%, signal=43%	NA	NA	No	Not significant
KEGG_P53_SIGNALING_PATHWAY	60	-0.356469	-1.16421	0.177326	0.315484	1	2173	tags=28%, list=14%, signal=33%	NA	NA	No	Not significant
GO_ENDOPLASMIC_RETICULUM_LUMEN	271	0.359466	1.28889	0.0354523	0.315611	1	2357	tags=19%, list=15%, signal=22%	NA	NA	No	Not significant
GO_TAU_PROTEIN_BINDING	45	-0.375754	-1.16347	0.22409	0.316238	1	705	tags=16%, list=5%, signal=16%	NA	NA	No	Not significant
PID_E2F_PATHWAY	69	-0.34557	-1.16351	0.185976	0.316489	1	3621	tags=54%, list=24%, signal=70%	NA	NA	No	Not significant
GO_LAMELLIPODIUM_ASSEMBLY	60	-0.359667	-1.16297	0.209302	0.316884	1	1307	tags=20%, list=9%, signal=22%	NA	NA	No	Not significant
REACTOME_GPVI_MEDIATED_ACTIVATION_CASCADE	33	-0.397039	-1.16251	0.230563	0.317453	1	851	tags=18%, list=6%, signal=19%	NA	NA	No	Not significant
GO_TOXIN_TRANSPORT	35	0.483692	1.28713	0.135484	0.317488	1	1285	tags=20%, list=8%, signal=22%	NA	NA	No	Not significant
GO_OXIDOREDUCTASE_ACTIVITY_ACTING_ON_CH_OH_GROUP_OF_DONORS	101	0.397993	1.28724	0.0844687	0.317749	1	2592	tags=28%, list=17%, signal=33%	NA	NA	No	Not significant
GO_CELLULAR_BIOGENIC_AMINE_METABOLIC_PROCESS	44	0.458497	1.28729	0.115385	0.31813	1	2582	tags=20%, list=17%, signal=25%	NA	NA	No	Not significant
GO_RESPONSE_TO_XENOBIOTIC_STIMULUS	218	0.369294	1.28738	0.0325407	0.318474	1	2355	tags=23%, list=15%, signal=27%	NA	NA	No	Not significant
KEGG_HEDGEHOG_SIGNALING_PATHWAY	46	0.457609	1.28567	0.111465	0.31921	1	2657	tags=30%, list=17%, signal=37%	NA	NA	No	Not significant
GO_POSITIVE_REGULATION_OF_KIDNEY_DEVELOPMENT	37	0.473728	1.28571	0.128776	0.31964	1	1956	tags=32%, list=13%, signal=37%	NA	NA	No	Not significant
GO_MUSCLE_ORGAN_DEVELOPMENT	330	0.354884	1.28593	0.0197674	0.319681	1	1848	tags=16%, list=12%, signal=18%	NA	NA	No	Not significant
GO_POSITIVE_REGULATION_OF_NITRIC_OXIDE_BIOSYNTHETIC_PROCESS	35	0.480309	1.28526	0.127186	0.319685	1	1800	tags=29%, list=12%, signal=32%	NA	NA	No	Not significant
GO_MUSCLE_TISSUE_DEVELOPMENT	325	0.353699	1.28438	0.030012	0.32066	1	1625	tags=16%, list=11%, signal=18%	NA	NA	No	Not significant
GO_CELLULAR_RESPONSE_TO_VASCULAR_ENDOTHELIAL_GROWTH_FACTOR_STIMULUS	51	0.439702	1.28398	0.111111	0.321021	1	3219	tags=29%, list=21%, signal=37%	NA	NA	No	Not significant
GO_ACTIVATION_OF_ADENYLATE_CYCLASE_ACTIVITY	30	0.481536	1.28444	0.147975	0.321024	1	3971	tags=33%, list=26%, signal=45%	NA	NA	No	Not significant
GO_CARDIAC_MUSCLE_CELL_DIFFERENTIATION	95	0.401861	1.28273	0.0774749	0.322256	1	1301	tags=17%, list=9%, signal=18%	NA	NA	No	Not significant
GO_POSITIVE_REGULATION_OF_APOPTOTIC_SIGNALING_PATHWAY	162	-0.30908	-1.15986	0.118182	0.322282	1	2068	tags=26%, list=14%, signal=30%	NA	NA	No	Not significant
GO_CILIUM	496	-0.267526	-1.1595	0.0267857	0.322657	1	2346	tags=16%, list=15%, signal=19%	NA	NA	No	Not significant
GO_POSITIVE_REGULATION_OF_ACTIN_FILAMENT_BUNDLE_ASSEMBLY	59	0.435161	1.28278	0.103817	0.322662	1	3365	tags=37%, list=22%, signal=48%	NA	NA	No	Not significant
GO_CARDIAC_VENTRICLE_DEVELOPMENT	111	0.395567	1.28297	0.0703654	0.322755	1	1601	tags=16%, list=10%, signal=18%	NA	NA	No	Not significant
GO_INTERLEUKIN_1_SECRETION	41	-0.37909	-1.15872	0.223796	0.323857	1	1999	tags=29%, list=13%, signal=34%	NA	NA	No	Not significant
GO_STRESS_ACTIVATED_PROTEIN_KINASE_SIGNALING_CASCADE	272	-0.280422	-1.15743	0.0652174	0.325991	1	1732	tags=17%, list=11%, signal=19%	NA	NA	No	Not significant
GO_REGULATION_OF_PHOSPHOLIPASE_ACTIVITY	61	-0.354976	-1.15712	0.177326	0.326281	1	731	tags=10%, list=5%, signal=10%	NA	NA	No	Not significant
GO_CYSTEINE_TYPE_ENDOPEPTIDASE_INHIBITOR_ACTIVITY	34	-0.392941	-1.1562	0.226257	0.327048	1	672	tags=15%, list=4%, signal=15%	NA	NA	No	Not significant
REACTOME_ASSEMBLY_AND_CELL_SURFACE_PRESENTATION_OF_NMDA_RECEPTORS	32	-0.394611	-1.15597	0.248634	0.327184	1	1976	tags=28%, list=13%, signal=32%	NA	NA	No	Not significant
REACTOME_SIGNALING_BY_NOTCH3	47	-0.368813	-1.15574	0.202985	0.327304	1	1391	tags=19%, list=9%, signal=21%	NA	NA	No	Not significant
GO_REGULATION_OF_PEPTIDE_SECRETION	381	-0.274921	-1.15623	0.0699301	0.327313	1	1718	tags=15%, list=11%, signal=16%	NA	NA	No	Not significant
GO_ANTIOXIDANT_ACTIVITY	68	-0.343218	-1.1563	0.181818	0.327504	1	1403	tags=18%, list=9%, signal=19%	NA	NA	No	Not significant
GO_RESPIRATORY_SYSTEM_DEVELOPMENT	174	0.375395	1.27794	0.0478655	0.327865	1	1940	tags=16%, list=13%, signal=18%	NA	NA	No	Not significant
GO_REGULATION_OF_PROTEIN_DEACETYLATION	36	0.467454	1.28012	0.1424	0.32794	1	3438	tags=36%, list=23%, signal=46%	NA	NA	No	Not significant
REACTOME_COLLAGEN_BIOSYNTHESIS_AND_MODIFYING_ENZYMES	63	0.424316	1.27854	0.102489	0.327961	1	2813	tags=27%, list=18%, signal=33%	NA	NA	No	Not significant
GO_SODIUM_ION_TRANSPORT	184	0.371103	1.27828	0.0596447	0.328023	1	1943	tags=18%, list=13%, signal=20%	NA	NA	No	Not significant
GO_EXTRACELLULAR_MATRIX_DISASSEMBLY	66	-0.347861	-1.15485	0.190202	0.328098	1	728	tags=12%, list=5%, signal=13%	NA	NA	No	Not significant
PID_RB_1PATHWAY	57	-0.359359	-1.15498	0.222535	0.328116	1	3428	tags=39%, list=22%, signal=50%	NA	NA	No	Not significant
GO_RESPONSE_TO_LEUKEMIA_INHIBITORY_FACTOR	87	-0.323587	-1.15513	0.174194	0.328136	1	3094	tags=25%, list=20%, signal=32%	NA	NA	No	Not significant
GO_GLANDULAR_EPITHELIAL_CELL_DIFFERENTIATION	39	0.465787	1.27868	0.134884	0.328139	1	2748	tags=28%, list=18%, signal=34%	NA	NA	No	Not significant
GO_POSITIVE_REGULATION_OF_CELL_MATRIX_ADHESION	48	0.445104	1.27798	0.133028	0.328274	1	3467	tags=40%, list=23%, signal=51%	NA	NA	No	Not significant
GO_CELLULAR_ALDEHYDE_METABOLIC_PROCESS	31	0.485656	1.27883	0.152139	0.328293	1	641	tags=10%, list=4%, signal=10%	NA	NA	No	Not significant
GO_SH3_DOMAIN_BINDING	122	0.389204	1.27902	0.0772414	0.328396	1	1856	tags=15%, list=12%, signal=17%	NA	NA	No	Not significant
GO_SYNCYTIUM_FORMATION	41	0.462587	1.27923	0.130781	0.328441	1	1793	tags=17%, list=12%, signal=19%	NA	NA	No	Not significant
GO_BLASTOCYST_DEVELOPMENT	91	-0.32354	-1.15427	0.185965	0.328676	1	3686	tags=37%, list=24%, signal=49%	NA	NA	No	Not significant
GO_DENDRITE_MORPHOGENESIS	130	0.386334	1.27641	0.0817175	0.328742	1	3222	tags=32%, list=21%, signal=40%	NA	NA	No	Not significant
GO_PURINE_CONTAINING_COMPOUND_BIOSYNTHETIC_PROCESS	163	-0.298905	-1.15431	0.112403	0.328915	1	2528	tags=24%, list=17%, signal=28%	NA	NA	No	Not significant
GO_POSITIVE_REGULATION_OF_BIOMINERAL_TISSUE_DEVELOPMENT	38	0.458734	1.27589	0.156589	0.328924	1	1582	tags=21%, list=10%, signal=23%	NA	NA	No	Not significant
GO_POSTSYNAPTIC_DENSITY_MEMBRANE	62	0.430454	1.2768	0.108187	0.328924	1	3425	tags=32%, list=22%, signal=41%	NA	NA	No	Not significant
GO_PLATELET_ALPHA_GRANULE_LUMEN	57	0.433984	1.27924	0.115502	0.328926	1	2615	tags=28%, list=17%, signal=34%	NA	NA	No	Not significant
GO_MOLTING_CYCLE_PROCESS	77	0.41539	1.27945	0.105572	0.32895	1	2819	tags=25%, list=18%, signal=30%	NA	NA	No	Not significant
GO_CARBOXYPEPTIDASE_ACTIVITY	35	0.467825	1.27525	0.129713	0.329028	1	2197	tags=23%, list=14%, signal=27%	NA	NA	No	Not significant
GO_FICOLIN_1_RICH_GRANULE_MEMBRANE	43	-0.37686	-1.15372	0.256906	0.329111	1	709	tags=14%, list=5%, signal=15%	NA	NA	No	Not significant
GO_TELENCEPHALON_DEVELOPMENT	204	0.366316	1.27563	0.0385109	0.329116	1	2256	tags=20%, list=15%, signal=23%	NA	NA	No	Not significant
REACTOME_CELL_CELL_COMMUNICATION	111	-0.319781	-1.15387	0.170819	0.329152	1	1220	tags=17%, list=8%, signal=18%	NA	NA	No	Not significant
GO_REGULATION_OF_ACTOMYOSIN_STRUCTURE_ORGANIZATION	83	0.403231	1.27643	0.1	0.329203	1	2676	tags=27%, list=18%, signal=32%	NA	NA	No	Not significant
REACTOME_CELL_DEATH_SIGNALLING_VIA_NRAGE_NRIF_AND_NADE	74	-0.334633	-1.15334	0.18662	0.329212	1	1259	tags=18%, list=8%, signal=19%	NA	NA	No	Not significant
GO_CAMERA_TYPE_EYE_MORPHOGENESIS	93	0.402031	1.27494	0.0930889	0.32926	1	1898	tags=17%, list=12%, signal=20%	NA	NA	No	Not significant
GO_G_PROTEIN_COUPLED_RECEPTOR_SIGNALING_PATHWAY_COUPLED_TO_CYCLIC_NUCLEOTIDE_SECOND_MESSENGER	181	0.374719	1.27598	0.0559896	0.32927	1	1606	tags=13%, list=11%, signal=14%	NA	NA	No	Not significant
GO_REGULATION_OF_STRIATED_MUSCLE_CONTRACTION	78	-0.32673	-1.15344	0.170569	0.329318	1	934	tags=10%, list=6%, signal=11%	NA	NA	No	Not significant
PID_SYNDECAN_1_PATHWAY	44	0.451249	1.27685	0.136095	0.329329	1	1903	tags=18%, list=12%, signal=21%	NA	NA	No	Not significant
GO_POSITIVE_REGULATION_OF_CATABOLIC_PROCESS	381	0.34627	1.27702	0.0281215	0.329477	1	2665	tags=23%, list=17%, signal=27%	NA	NA	No	Not significant
GO_POSITIVE_REGULATION_OF_NERVOUS_SYSTEM_DEVELOPMENT	454	0.345092	1.27527	0.0213964	0.329495	1	2981	tags=26%, list=20%, signal=31%	NA	NA	No	Not significant
REACTOME_CELL_SURFACE_INTERACTIONS_AT_THE_VASCULAR_WALL	106	-0.317063	-1.15283	0.182456	0.329876	1	1318	tags=18%, list=9%, signal=19%	NA	NA	No	Not significant
REACTOME_MEIOSIS	70	-0.336412	-1.14963	0.191045	0.333616	1	3823	tags=53%, list=25%, signal=70%	NA	NA	No	Not significant
GO_NEGATIVE_REGULATION_OF_CYTOKINE_PRODUCTION	222	-0.284642	-1.15028	0.101382	0.333678	1	1720	tags=17%, list=11%, signal=19%	NA	NA	No	Not significant
GO_POSITIVE_REGULATION_OF_PHOSPHOLIPASE_ACTIVITY	51	-0.357209	-1.14993	0.213256	0.33371	1	731	tags=8%, list=5%, signal=8%	NA	NA	No	Not significant
GO_NUCLEAR_PERIPHERY	125	-0.310269	-1.14969	0.14346	0.333816	1	3726	tags=42%, list=24%, signal=56%	NA	NA	No	Not significant
GO_CYTOPLASMIC_SIDE_OF_MEMBRANE	155	-0.306302	-1.15048	0.126531	0.333907	1	1542	tags=15%, list=10%, signal=16%	NA	NA	No	Not significant
GO_RRNA_TRANSCRIPTION	30	-0.409236	-1.15031	0.284946	0.333929	1	3221	tags=40%, list=21%, signal=51%	NA	NA	No	Not significant
GO_REGULATION_OF_MICROTUBULE_POLYMERIZATION	42	-0.376999	-1.14995	0.219585	0.334	1	1118	tags=14%, list=7%, signal=15%	NA	NA	No	Not significant
GO_REGULATION_OF_CYTOKINE_PRODUCTION_INVOLVED_IN_IMMUNE_RESPONSE	72	-0.342466	-1.15057	0.204403	0.334061	1	997	tags=14%, list=7%, signal=15%	NA	NA	No	Not significant
GO_HETEROTYPIC_CELL_CELL_ADHESION	49	-0.366791	-1.14918	0.244318	0.334176	1	2282	tags=20%, list=15%, signal=24%	NA	NA	No	Not significant
GO_CELLULAR_COMPONENT_DISASSEMBLY	487	-0.267646	-1.14901	0.0409836	0.334228	1	1992	tags=19%, list=13%, signal=21%	NA	NA	No	Not significant
GO_NEGATIVE_REGULATION_OF_SIGNAL_TRANSDUCTION_BY_P53_CLASS_MEDIATOR	31	-0.408475	-1.14848	0.269129	0.334652	1	747	tags=16%, list=5%, signal=17%	NA	NA	No	Not significant
GO_REGULATION_OF_MEMBRANE_PERMEABILITY	74	-0.335149	-1.14857	0.178571	0.334774	1	2077	tags=27%, list=14%, signal=31%	NA	NA	No	Not significant
REACTOME_SYNTHESIS_OF_PA	31	0.481234	1.2722	0.132812	0.334778	1	1796	tags=29%, list=12%, signal=33%	NA	NA	No	Not significant
GO_LYMPHOCYTE_DIFFERENTIATION	296	-0.278439	-1.14713	0.0759494	0.335082	1	2385	tags=22%, list=16%, signal=26%	NA	NA	No	Not significant
GO_NEGATIVE_REGULATION_OF_PHOSPHORUS_METABOLIC_PROCESS	469	-0.270395	-1.14808	0.075188	0.33513	1	1878	tags=18%, list=12%, signal=20%	NA	NA	No	Not significant
GO_NEGATIVE_REGULATION_OF_DEVELOPMENTAL_GROWTH	93	0.401145	1.27226	0.100575	0.335147	1	2484	tags=24%, list=16%, signal=28%	NA	NA	No	Not significant
GO_RESPONSE_TO_TOXIC_SUBSTANCE	433	-0.271463	-1.14719	0.0606061	0.335303	1	1797	tags=18%, list=12%, signal=20%	NA	NA	No	Not significant
GO_NUCLEOSOME_ORGANIZATION	121	-0.310566	-1.14746	0.17029	0.335399	1	3286	tags=41%, list=22%, signal=52%	NA	NA	No	Not significant
GO_EXOCYTIC_PROCESS	77	-0.331702	-1.14609	0.192308	0.335449	1	1241	tags=12%, list=8%, signal=13%	NA	NA	No	Not significant
GO_MYELOID_CELL_DEVELOPMENT	59	-0.349651	-1.14673	0.195846	0.335479	1	1314	tags=15%, list=9%, signal=17%	NA	NA	No	Not significant
GO_UNFOLDED_PROTEIN_BINDING	104	-0.316201	-1.14623	0.194853	0.335486	1	3256	tags=36%, list=21%, signal=45%	NA	NA	No	Not significant
GO_RESPONSE_TO_INTERFERON_GAMMA	150	-0.309976	-1.14725	0.165254	0.335486	1	2282	tags=16%, list=15%, signal=19%	NA	NA	No	Not significant
GO_INTRINSIC_COMPONENT_OF_POSTSYNAPTIC_MEMBRANE	89	0.404861	1.27169	0.100437	0.335525	1	2484	tags=20%, list=16%, signal=24%	NA	NA	No	Not significant
GO_SCF_DEPENDENT_PROTEASOMAL_UBIQUITIN_DEPENDENT_PROTEIN_CATABOLIC_PROCESS	81	-0.326748	-1.14751	0.217391	0.335619	1	4266	tags=53%, list=28%, signal=73%	NA	NA	No	Not significant
REACTOME_GOLGI_TO_ER_RETROGRADE_TRANSPORT	117	-0.314875	-1.14626	0.175182	0.335742	1	3077	tags=35%, list=20%, signal=44%	NA	NA	No	Not significant
GO_MATERNAL_PLACENTA_DEVELOPMENT	32	-0.40099	-1.1476	0.245902	0.33579	1	2494	tags=25%, list=16%, signal=30%	NA	NA	No	Not significant
GO_REGULATION_OF_PEPTIDASE_ACTIVITY	344	-0.273152	-1.14633	0.0793651	0.335929	1	1924	tags=18%, list=13%, signal=20%	NA	NA	No	Not significant
GO_DETECTION_OF_STIMULUS_INVOLVED_IN_SENSORY_PERCEPTION	100	0.395131	1.27077	0.117816	0.336197	1	3112	tags=20%, list=20%, signal=25%	NA	NA	No	Not significant
GO_GOLGI_LUMEN	77	0.413903	1.27051	0.111111	0.336266	1	2517	tags=23%, list=16%, signal=28%	NA	NA	No	Not significant
GO_NEGATIVE_REGULATION_OF_CELL_SUBSTRATE_ADHESION	54	0.433408	1.27083	0.110248	0.336556	1	2528	tags=35%, list=17%, signal=42%	NA	NA	No	Not significant
GO_NEURON_DEATH	299	0.353677	1.27091	0.0334528	0.336861	1	1971	tags=20%, list=13%, signal=22%	NA	NA	No	Not significant
GO_MICROVILLUS	74	0.413646	1.268	0.0954479	0.336997	1	769	tags=11%, list=5%, signal=11%	NA	NA	No	Not significant
GO_EAR_DEVELOPMENT	178	0.369358	1.26864	0.0665813	0.337023	1	2937	tags=22%, list=19%, signal=27%	NA	NA	No	Not significant
GO_REGULATION_OF_MORPHOGENESIS_OF_A_BRANCHING_STRUCTURE	47	0.438986	1.26883	0.147745	0.337079	1	1956	tags=21%, list=13%, signal=24%	NA	NA	No	Not significant
GO_CIRCULATORY_SYSTEM_PROCESS	432	0.343354	1.26809	0.0246085	0.337286	1	1903	tags=14%, list=12%, signal=16%	NA	NA	No	Not significant
GO_REGULATION_OF_PROTEIN_LOCALIZATION_TO_CELL_PERIPHERY	101	0.399556	1.26823	0.0877915	0.337442	1	2818	tags=28%, list=18%, signal=34%	NA	NA	No	Not significant
GO_VENTRICULAR_SEPTUM_DEVELOPMENT	63	0.42407	1.26883	0.126657	0.337581	1	3632	tags=38%, list=24%, signal=50%	NA	NA	No	Not significant
GO_PLASMA_MEMBRANE_ORGANIZATION	84	0.407266	1.26971	0.110315	0.33766	1	2114	tags=21%, list=14%, signal=25%	NA	NA	No	Not significant
GO_RECEPTOR_COMPLEX	338	0.35185	1.26946	0.0443645	0.337726	1	2643	tags=22%, list=17%, signal=26%	NA	NA	No	Not significant
GO_HEXOSE_CATABOLIC_PROCESS	30	0.476919	1.26917	0.142395	0.337848	1	198	tags=7%, list=1%, signal=7%	NA	NA	No	Not significant
GO_REGULATION_OF_SMOOTH_MUSCLE_CELL_DIFFERENTIATION	31	-0.403442	-1.14464	0.259358	0.337996	1	1403	tags=16%, list=9%, signal=18%	NA	NA	No	Not significant
GO_LONG_CHAIN_FATTY_ACID_METABOLIC_PROCESS	67	0.420884	1.26887	0.125184	0.338	1	1417	tags=16%, list=9%, signal=18%	NA	NA	No	Not significant
GO_REGULATION_OF_DNA_TEMPLATED_TRANSCRIPTION_ELONGATION	45	-0.363024	-1.14448	0.241279	0.338014	1	3512	tags=38%, list=23%, signal=49%	NA	NA	No	Not significant
GO_REGULATION_OF_MAST_CELL_ACTIVATION	30	-0.403332	-1.14414	0.250646	0.338024	1	1894	tags=20%, list=12%, signal=23%	NA	NA	No	Not significant
REACTOME_PTEN_REGULATION	129	-0.310355	-1.14423	0.167273	0.338155	1	3502	tags=40%, list=23%, signal=52%	NA	NA	No	Not significant
GO_CD4_POSITIVE_ALPHA_BETA_T_CELL_ACTIVATION	79	-0.336065	-1.14359	0.197452	0.338213	1	1471	tags=16%, list=10%, signal=18%	NA	NA	No	Not significant
GO_POSITIVE_REGULATION_OF_PEPTIDASE_ACTIVITY	162	-0.297266	-1.14373	0.14346	0.338229	1	2674	tags=23%, list=18%, signal=28%	NA	NA	No	Not significant
GO_ACTIVATION_OF_IMMUNE_RESPONSE	489	-0.264233	-1.14337	0.0808081	0.338364	1	2314	tags=18%, list=15%, signal=21%	NA	NA	No	Not significant
GO_RNA_POLYMERASE_II_HOLOENZYME	73	-0.33586	-1.14375	0.18125	0.338494	1	2835	tags=33%, list=19%, signal=40%	NA	NA	No	Not significant
GO_SH3_SH2_ADAPTOR_ACTIVITY	51	0.441404	1.26683	0.134165	0.339251	1	2710	tags=27%, list=18%, signal=33%	NA	NA	No	Not significant
GO_SERINE_HYDROLASE_ACTIVITY	126	0.381242	1.26658	0.092517	0.339366	1	1105	tags=14%, list=7%, signal=15%	NA	NA	No	Not significant
GO_ESTABLISHMENT_OR_MAINTENANCE_OF_BIPOLAR_CELL_POLARITY	44	-0.363369	-1.1422	0.235294	0.339712	1	1752	tags=20%, list=11%, signal=23%	NA	NA	No	Not significant
GO_POSITIVE_REGULATION_OF_PHOSPHATIDYLINOSITOL_3_KINASE_SIGNALING	74	-0.33236	-1.14229	0.215385	0.339839	1	2036	tags=27%, list=13%, signal=31%	NA	NA	No	Not significant
GO_MAINTENANCE_OF_CELL_NUMBER	140	-0.306564	-1.14241	0.161538	0.339939	1	2582	tags=22%, list=17%, signal=26%	NA	NA	No	Not significant
GO_CARBOHYDRATE_DERIVATIVE_CATABOLIC_PROCESS	156	0.371795	1.2659	0.0756972	0.340457	1	1999	tags=23%, list=13%, signal=26%	NA	NA	No	Not significant
REACTOME_TRANSCRIPTIONAL_ACTIVATION_OF_MITOCHONDRIAL_BIOGENESIS	51	0.433457	1.26539	0.124615	0.340618	1	3163	tags=31%, list=21%, signal=39%	NA	NA	No	Not significant
GO_COLLAGEN_FIBRIL_ORGANIZATION	49	0.436979	1.26548	0.134763	0.34093	1	1743	tags=27%, list=11%, signal=30%	NA	NA	No	Not significant
GO_AXONAL_TRANSPORT	51	0.432866	1.26418	0.135542	0.342976	1	2576	tags=29%, list=17%, signal=35%	NA	NA	No	Not significant
GO_RECEPTOR_SIGNALING_PATHWAY_VIA_STAT	117	-0.303956	-1.13999	0.171875	0.343149	1	1508	tags=12%, list=10%, signal=13%	NA	NA	No	Not significant
GO_ENZYME_INHIBITOR_ACTIVITY	295	-0.278227	-1.14015	0.0529412	0.34315	1	1921	tags=17%, list=13%, signal=19%	NA	NA	No	Not significant
REACTOME_CHEMOKINE_RECEPTORS_BIND_CHEMOKINES	32	-0.384145	-1.14029	0.230964	0.343212	1	1999	tags=16%, list=13%, signal=18%	NA	NA	No	Not significant
GO_NEURON_TO_NEURON_SYNAPSE	307	-0.270951	-1.13967	0.0869565	0.343497	1	1395	tags=14%, list=9%, signal=15%	NA	NA	No	Not significant
REACTOME_DISEASES_ASSOCIATED_WITH_O_GLYCOSYLATION_OF_PROTEINS	61	0.427836	1.26368	0.121805	0.34362	1	3152	tags=31%, list=21%, signal=39%	NA	NA	No	Not significant
GO_NEURON_PROJECTION_CYTOPLASM	78	0.40432	1.26144	0.105634	0.343799	1	2036	tags=21%, list=13%, signal=24%	NA	NA	No	Not significant
REACTOME_NEUTROPHIL_DEGRANULATION	397	-0.268131	-1.13917	0.0666667	0.343858	1	2501	tags=24%, list=16%, signal=28%	NA	NA	No	Not significant
REACTOME_NEGATIVE_EPIGENETIC_REGULATION_OF_RRNA_EXPRESSION	68	-0.336499	-1.13927	0.21194	0.34399	1	3671	tags=47%, list=24%, signal=62%	NA	NA	No	Not significant
GO_POSITIVE_REGULATION_OF_AUTOPHAGY	106	0.387885	1.26218	0.0839065	0.344105	1	2818	tags=26%, list=18%, signal=32%	NA	NA	No	Not significant
GO_TISSUE_MIGRATION	257	0.358333	1.26152	0.0492197	0.344139	1	2137	tags=19%, list=14%, signal=22%	NA	NA	No	Not significant
GO_ORGANIC_ACID_TRANSMEMBRANE_TRANSPORT	122	0.38412	1.26228	0.0973333	0.344329	1	2689	tags=32%, list=18%, signal=38%	NA	NA	No	Not significant
REACTOME_ION_TRANSPORT_BY_P_TYPE_ATPASES	47	0.44995	1.26164	0.124031	0.344352	1	741	tags=11%, list=5%, signal=11%	NA	NA	No	Not significant
GO_MUSCLE_HYPERTROPHY	77	0.409299	1.26184	0.118326	0.344369	1	900	tags=16%, list=6%, signal=16%	NA	NA	No	Not significant
HALLMARK_APOPTOSIS	150	-0.303913	-1.13874	0.153846	0.344401	1	2218	tags=21%, list=15%, signal=25%	NA	NA	No	Not significant
GO_REGULATION_OF_SYNAPSE_STRUCTURE_OR_ACTIVITY	192	0.363905	1.26232	0.0727969	0.344732	1	2632	tags=24%, list=17%, signal=29%	NA	NA	No	Not significant
GO_NEURON_PROJECTION_EXTENSION_INVOLVED_IN_NEURON_PROJECTION_GUIDANCE	36	0.467361	1.26246	0.155146	0.344915	1	1197	tags=19%, list=8%, signal=21%	NA	NA	No	Not significant
REACTOME_EXTRACELLULAR_MATRIX_ORGANIZATION	270	0.352347	1.26249	0.045283	0.34534	1	2063	tags=20%, list=14%, signal=22%	NA	NA	No	Not significant
REACTOME_AMYLOID_FIBER_FORMATION	56	0.42346	1.26254	0.132104	0.345754	1	2321	tags=23%, list=15%, signal=27%	NA	NA	No	Not significant
GO_POSTSYNAPTIC_MEMBRANE	258	0.352496	1.25982	0.0530864	0.346209	1	2226	tags=17%, list=15%, signal=19%	NA	NA	No	Not significant
GO_REGULATION_OF_SMALL_GTPASE_MEDIATED_SIGNAL_TRANSDUCTION	317	0.346842	1.25991	0.0432243	0.346486	1	2759	tags=24%, list=18%, signal=29%	NA	NA	No	Not significant
PID_KIT_PATHWAY	51	0.435568	1.26001	0.13242	0.346774	1	2764	tags=33%, list=18%, signal=41%	NA	NA	No	Not significant
GO_FEEDING_BEHAVIOR	79	0.405159	1.25932	0.114993	0.346866	1	2106	tags=14%, list=14%, signal=16%	NA	NA	No	Not significant
GO_CEREBELLAR_CORTEX_DEVELOPMENT	42	0.446142	1.2587	0.155385	0.347779	1	2346	tags=21%, list=15%, signal=25%	NA	NA	No	Not significant
GO_CHLORIDE_CHANNEL_COMPLEX	35	-0.377038	-1.1365	0.269231	0.348314	1	791	tags=9%, list=5%, signal=9%	NA	NA	No	Not significant
GO_TRNA_METHYLATION	36	-0.375143	-1.1366	0.268908	0.348387	1	3044	tags=33%, list=20%, signal=42%	NA	NA	No	Not significant
GO_POSITIVE_REGULATION_OF_PLASMA_MEMBRANE_BOUNDED_CELL_PROJECTION_ASSEMBLY	91	-0.316509	-1.13524	0.186207	0.350589	1	1076	tags=19%, list=7%, signal=20%	NA	NA	No	Not significant
GO_SENSORY_SYSTEM_DEVELOPMENT	312	0.346733	1.25297	0.0537634	0.351355	1	1940	tags=14%, list=13%, signal=16%	NA	NA	No	Not significant
GO_CARBOHYDRATE_METABOLIC_PROCESS	484	0.337687	1.25314	0.0285714	0.351461	1	2972	tags=25%, list=19%, signal=30%	NA	NA	No	Not significant
GO_REGULATION_OF_VASOCONSTRICTION	42	0.450484	1.25207	0.149533	0.351517	1	673	tags=10%, list=4%, signal=10%	NA	NA	No	Not significant
GO_GLYCOPROTEIN_METABOLIC_PROCESS	117	0.38209	1.25184	0.106267	0.351559	1	1999	tags=19%, list=13%, signal=21%	NA	NA	No	Not significant
GO_REGULATION_OF_NEUROTRANSMITTER_LEVELS	280	0.351853	1.25665	0.0517879	0.351615	1	2406	tags=21%, list=16%, signal=24%	NA	NA	No	Not significant
REACTOME_CA2PLUS_PATHWAY	56	0.42266	1.25216	0.139673	0.351786	1	2249	tags=25%, list=15%, signal=29%	NA	NA	No	Not significant
GO_MUSCLE_ADAPTATION	97	0.385267	1.25339	0.0955778	0.351815	1	3556	tags=33%, list=23%, signal=43%	NA	NA	No	Not significant
GO_REGULATION_OF_POLYSACCHARIDE_METABOLIC_PROCESS	37	0.465828	1.25235	0.14003	0.351826	1	2665	tags=43%, list=17%, signal=52%	NA	NA	No	Not significant
GO_PROTEIN_K48_LINKED_DEUBIQUITINATION	32	0.464319	1.25677	0.155725	0.351854	1	2631	tags=34%, list=17%, signal=41%	NA	NA	No	Not significant
GO_HEART_DEVELOPMENT	477	0.33766	1.25317	0.0281215	0.351882	1	1667	tags=15%, list=11%, signal=16%	NA	NA	No	Not significant
GO_VENTRICULAR_SEPTUM_MORPHOGENESIS	41	0.445478	1.25356	0.149533	0.351923	1	1486	tags=20%, list=10%, signal=22%	NA	NA	No	Not significant
REACTOME_RETROGRADE_TRANSPORT_AT_THE_TRANS_GOLGI_NETWORK	46	0.448695	1.25237	0.164363	0.352292	1	2279	tags=28%, list=15%, signal=33%	NA	NA	No	Not significant
GO_POSITIVE_REGULATION_OF_RECEPTOR_MEDIATED_ENDOCYTOSIS	44	0.439603	1.25361	0.140696	0.352304	1	2911	tags=27%, list=19%, signal=34%	NA	NA	No	Not significant
GO_SOMITOGENESIS	57	0.424774	1.25133	0.131462	0.352306	1	1283	tags=14%, list=8%, signal=15%	NA	NA	No	Not significant
GO_RECEPTOR_LOCALIZATION_TO_SYNAPSE	47	0.437218	1.25381	0.143288	0.352308	1	3467	tags=38%, list=23%, signal=49%	NA	NA	No	Not significant
GO_CARDIAC_CHAMBER_MORPHOGENESIS	112	0.387798	1.25565	0.0808219	0.352449	1	1959	tags=20%, list=13%, signal=22%	NA	NA	No	Not significant
GO_REGULATION_OF_CARTILAGE_DEVELOPMENT	59	0.422195	1.25392	0.137427	0.352507	1	2346	tags=29%, list=15%, signal=34%	NA	NA	No	Not significant
GO_AMYLOID_PRECURSOR_PROTEIN_METABOLIC_PROCESS	48	0.437984	1.25541	0.153614	0.352522	1	1558	tags=23%, list=10%, signal=25%	NA	NA	No	Not significant
GO_CELLULAR_KETONE_METABOLIC_PROCESS	171	0.367245	1.25518	0.0809399	0.352583	1	2509	tags=25%, list=16%, signal=30%	NA	NA	No	Not significant
GO_REGULATION_OF_GTPASE_ACTIVITY	412	0.34081	1.25094	0.0321839	0.35272	1	2744	tags=22%, list=18%, signal=26%	NA	NA	No	Not significant
GO_SMOOTH_MUSCLE_CELL_MIGRATION	64	0.415087	1.25573	0.132743	0.352794	1	953	tags=16%, list=6%, signal=17%	NA	NA	No	Not significant
GO_UBIQUITIN_DEPENDENT_ERAD_PATHWAY	69	0.416047	1.25397	0.103448	0.352923	1	2921	tags=30%, list=19%, signal=37%	NA	NA	No	Not significant
GO_METAL_ION_TRANSMEMBRANE_TRANSPORTER_ACTIVITY	362	0.342602	1.25582	0.0305882	0.353103	1	2431	tags=16%, list=16%, signal=19%	NA	NA	No	Not significant
GO_CELL_ADHESION_MEDIATED_BY_INTEGRIN	62	0.418712	1.25405	0.123711	0.353249	1	1793	tags=16%, list=12%, signal=18%	NA	NA	No	Not significant
GO_NEUROEPITHELIAL_CELL_DIFFERENTIATION	43	0.449145	1.25419	0.150855	0.35343	1	1940	tags=26%, list=13%, signal=29%	NA	NA	No	Not significant
GO_GLAND_MORPHOGENESIS	105	0.391472	1.25015	0.115057	0.353622	1	2016	tags=24%, list=13%, signal=27%	NA	NA	No	Not significant
GO_DENDRITIC_SHAFT	30	0.483578	1.25426	0.174475	0.353797	1	2759	tags=30%, list=18%, signal=37%	NA	NA	No	Not significant
GO_DEVELOPMENTAL_GROWTH_INVOLVED_IN_MORPHOGENESIS	212	0.361214	1.25028	0.0624204	0.353835	1	2701	tags=24%, list=18%, signal=28%	NA	NA	No	Not significant
PID_MYC_REPRESS_PATHWAY	61	0.421749	1.25443	0.125189	0.353915	1	1813	tags=28%, list=12%, signal=31%	NA	NA	No	Not significant
GO_EMBRYONIC_SKELETAL_SYSTEM_MORPHOGENESIS	76	0.405236	1.24944	0.124277	0.354282	1	3121	tags=28%, list=20%, signal=35%	NA	NA	No	Not significant
GO_VASCULOGENESIS	68	-0.342019	-1.13329	0.221498	0.354283	1	505	tags=9%, list=3%, signal=9%	NA	NA	No	Not significant
GO_REGULATION_OF_OSTEOBLAST_DIFFERENTIATION	103	0.385678	1.24961	0.11049	0.354363	1	2016	tags=22%, list=13%, signal=26%	NA	NA	No	Not significant
GO_POSITIVE_REGULATION_OF_OSTEOBLAST_DIFFERENTIATION	52	0.427363	1.24788	0.142857	0.355635	1	1582	tags=27%, list=10%, signal=30%	NA	NA	No	Not significant
GO_RESPONSE_TO_STEROID_HORMONE	338	0.342712	1.24791	0.0444965	0.356028	1	2684	tags=22%, list=18%, signal=26%	NA	NA	No	Not significant
GO_AXO_DENDRITIC_TRANSPORT	62	0.422122	1.24828	0.139535	0.356114	1	2036	tags=23%, list=13%, signal=26%	NA	NA	No	Not significant
GO_HORMONE_ACTIVITY	75	0.405357	1.24847	0.12936	0.356157	1	2250	tags=13%, list=15%, signal=16%	NA	NA	No	Not significant
GO_RESPONSE_TO_PH	33	0.464168	1.24675	0.153724	0.356326	1	3684	tags=42%, list=24%, signal=56%	NA	NA	No	Not significant
GO_CARDIAC_CELL_DEVELOPMENT	69	0.410266	1.24794	0.108271	0.356463	1	1462	tags=17%, list=10%, signal=19%	NA	NA	No	Not significant
GO_CELLULAR_CARBOHYDRATE_BIOSYNTHETIC_PROCESS	74	0.412792	1.24684	0.121988	0.356589	1	2946	tags=36%, list=19%, signal=45%	NA	NA	No	Not significant
GO_FATTY_ACID_TRANSPORT	78	0.407405	1.24617	0.126437	0.356717	1	2842	tags=33%, list=19%, signal=41%	NA	NA	No	Not significant
GO_CELLULAR_AMINO_ACID_BIOSYNTHETIC_PROCESS	52	0.429978	1.24694	0.152493	0.356854	1	2515	tags=29%, list=16%, signal=34%	NA	NA	No	Not significant
GO_RESPONSE_TO_CADMIUM_ION	52	0.42831	1.24562	0.134557	0.357061	1	2853	tags=27%, list=19%, signal=33%	NA	NA	No	Not significant
GO_REGULATION_OF_ACTIN_FILAMENT_BUNDLE_ASSEMBLY	87	0.401589	1.24621	0.117232	0.357102	1	3365	tags=33%, list=22%, signal=43%	NA	NA	No	Not significant
GO_HEART_TRABECULA_MORPHOGENESIS	31	-0.38619	-1.13111	0.280323	0.357105	1	1431	tags=19%, list=9%, signal=21%	NA	NA	No	Not significant
GO_SYNAPTIC_VESICLE_LOCALIZATION	145	0.369751	1.24704	0.0845638	0.357108	1	2406	tags=23%, list=16%, signal=28%	NA	NA	No	Not significant
GO_NEGATIVE_REGULATION_OF_DEPHOSPHORYLATION	98	-0.309159	-1.13154	0.188742	0.357193	1	1828	tags=17%, list=12%, signal=20%	NA	NA	No	Not significant
KEGG_RNA_DEGRADATION	52	-0.350495	-1.13168	0.225904	0.357247	1	2743	tags=27%, list=18%, signal=33%	NA	NA	No	Not significant
GO_NEGATIVE_REGULATION_OF_TRANSMEMBRANE_TRANSPORT	90	0.396539	1.24569	0.121212	0.357395	1	2709	tags=30%, list=18%, signal=36%	NA	NA	No	Not significant
GO_IRE1_MEDIATED_UNFOLDED_PROTEIN_RESPONSE	60	-0.337056	-1.13111	0.244048	0.357425	1	2137	tags=23%, list=14%, signal=27%	NA	NA	No	Not significant
GO_POSITIVE_REGULATION_OF_ERK1_AND_ERK2_CASCADE	158	-0.294364	-1.13126	0.15625	0.357461	1	990	tags=13%, list=6%, signal=14%	NA	NA	No	Not significant
GO_ORGANIC_ACID_BINDING	162	0.368902	1.24464	0.0837696	0.357471	1	2515	tags=22%, list=16%, signal=26%	NA	NA	No	Not significant
GO_DNA_BINDING_TRANSCRIPTION_REPRESSOR_ACTIVITY_RNA_POLYMERASE_II_SPECIFIC	196	0.356601	1.24494	0.074026	0.357664	1	2799	tags=26%, list=18%, signal=31%	NA	NA	No	Not significant
HALLMARK_EPITHELIAL_MESENCHYMAL_TRANSITION	183	0.359417	1.24512	0.087013	0.35772	1	2062	tags=21%, list=14%, signal=24%	NA	NA	No	Not significant
GO_REGULATION_OF_SYNAPTIC_VESICLE_TRANSPORT	76	0.405991	1.24466	0.134978	0.357894	1	2406	tags=24%, list=16%, signal=28%	NA	NA	No	Not significant
GO_NEGATIVE_REGULATION_OF_SUPRAMOLECULAR_FIBER_ORGANIZATION	115	-0.306926	-1.12985	0.169065	0.358393	1	1470	tags=17%, list=10%, signal=19%	NA	NA	No	Not significant
GO_NEGATIVE_REGULATION_OF_RNA_CATABOLIC_PROCESS	48	-0.356352	-1.13014	0.216617	0.358454	1	2813	tags=33%, list=18%, signal=41%	NA	NA	No	Not significant
GO_REGULATION_OF_LAMELLIPODIUM_ASSEMBLY	31	-0.392717	-1.12964	0.270557	0.358523	1	1076	tags=23%, list=7%, signal=24%	NA	NA	No	Not significant
GO_POSITIVE_REGULATION_OF_CYCLIN_DEPENDENT_PROTEIN_KINASE_ACTIVITY	33	-0.387308	-1.12991	0.25731	0.358602	1	2414	tags=33%, list=16%, signal=40%	NA	NA	No	Not significant
GO_ENDOCRINE_PANCREAS_DEVELOPMENT	35	-0.373399	-1.13017	0.267717	0.358721	1	1253	tags=14%, list=8%, signal=16%	NA	NA	No	Not significant
GO_REGULATION_OF_MYELOID_LEUKOCYTE_DIFFERENTIATION	97	0.390253	1.24357	0.110465	0.359026	1	2194	tags=27%, list=14%, signal=31%	NA	NA	No	Not significant
GO_SPINAL_CORD_DEVELOPMENT	80	0.403059	1.2432	0.134478	0.359445	1	2507	tags=23%, list=16%, signal=27%	NA	NA	No	Not significant
GO_CELL_CHEMOTAXIS	228	0.356108	1.24358	0.0628931	0.359495	1	1456	tags=15%, list=10%, signal=16%	NA	NA	No	Not significant
GO_OSTEOCLAST_DIFFERENTIATION	81	0.398872	1.24274	0.134752	0.360062	1	2091	tags=25%, list=14%, signal=28%	NA	NA	No	Not significant
GO_POSITIVE_REGULATION_OF_DNA_BINDING_TRANSCRIPTION_FACTOR_ACTIVITY	232	-0.280997	-1.12862	0.144144	0.360195	1	2593	tags=22%, list=17%, signal=27%	NA	NA	No	Not significant
GO_POSITIVE_REGULATION_OF_LIPASE_ACTIVITY	61	-0.342233	-1.12835	0.242236	0.360446	1	883	tags=10%, list=6%, signal=10%	NA	NA	No	Not significant
GO_PHOSPHATIDYLINOSITOL_BIOSYNTHETIC_PROCESS	113	0.379776	1.24177	0.105121	0.361923	1	3493	tags=32%, list=23%, signal=41%	NA	NA	No	Not significant
REACTOME_O_LINKED_GLYCOSYLATION	94	0.391095	1.24147	0.137394	0.362198	1	2845	tags=29%, list=19%, signal=35%	NA	NA	No	Not significant
GO_REGULATION_OF_POSTSYNAPSE_ORGANIZATION	87	0.395613	1.24092	0.120567	0.362526	1	2832	tags=26%, list=19%, signal=32%	NA	NA	No	Not significant
GO_MEMBRANE_FUSION	125	0.375967	1.24095	0.0968188	0.362942	1	3033	tags=27%, list=20%, signal=34%	NA	NA	No	Not significant
GO_MACROPHAGE_ACTIVATION	70	-0.325396	-1.12666	0.213166	0.363365	1	969	tags=13%, list=6%, signal=14%	NA	NA	No	Not significant
GO_POSITIVE_REGULATION_OF_SMOOTH_MUSCLE_CELL_PROLIFERATION	83	-0.323489	-1.12647	0.232787	0.363429	1	1579	tags=16%, list=10%, signal=17%	NA	NA	No	Not significant
GO_ESTABLISHMENT_OF_ENDOTHELIAL_BARRIER	40	-0.364977	-1.12679	0.215909	0.363434	1	1341	tags=15%, list=9%, signal=16%	NA	NA	No	Not significant
KEGG_AMINO_SUGAR_AND_NUCLEOTIDE_SUGAR_METABOLISM	42	-0.371455	-1.12615	0.273481	0.363496	1	1688	tags=26%, list=11%, signal=29%	NA	NA	No	Not significant
REACTOME_REGULATION_OF_TP53_ACTIVITY_THROUGH_PHOSPHORYLATION	88	-0.318349	-1.12618	0.205521	0.363735	1	3559	tags=47%, list=23%, signal=60%	NA	NA	No	Not significant
GO_REGULATION_OF_LEUKOCYTE_APOPTOTIC_PROCESS	70	-0.331407	-1.12521	0.250859	0.365127	1	2385	tags=30%, list=16%, signal=35%	NA	NA	No	Not significant
GO_NEGATIVE_REGULATION_OF_TUMOR_NECROSIS_FACTOR_SUPERFAMILY_CYTOKINE_PRODUCTION	47	-0.348804	-1.12475	0.249292	0.365466	1	1617	tags=23%, list=11%, signal=26%	NA	NA	No	Not significant
GO_NON_MOTILE_CILIUM_ASSEMBLY	54	-0.352333	-1.12477	0.253561	0.365734	1	3300	tags=28%, list=22%, signal=35%	NA	NA	No	Not significant
GO_INTRINSIC_APOPTOTIC_SIGNALING_PATHWAY	263	-0.27867	-1.12446	0.155172	0.365738	1	1924	tags=21%, list=13%, signal=23%	NA	NA	No	Not significant
GO_CIS_GOLGI_NETWORK	44	0.442569	1.23858	0.167421	0.365942	1	2529	tags=32%, list=17%, signal=38%	NA	NA	No	Not significant
GO_REGENERATION	169	0.364253	1.23908	0.0873533	0.366155	1	2120	tags=21%, list=14%, signal=24%	NA	NA	No	Not significant
GO_REGULATION_OF_CELLULAR_RESPONSE_TO_GROWTH_FACTOR_STIMULUS	227	0.352465	1.23886	0.0613027	0.366269	1	2019	tags=18%, list=13%, signal=20%	NA	NA	No	Not significant
GO_PROTEIN_KINASE_COMPLEX	97	0.389554	1.23919	0.1	0.366406	1	2385	tags=23%, list=16%, signal=27%	NA	NA	No	Not significant
REACTOME_RUNX1_REGULATES_GENES_INVOLVED_IN_MEGAKARYOCYTE_DIFFERENTIATION_AND_PLATELET_FUNCTION	55	0.428866	1.23858	0.159701	0.366423	1	2972	tags=33%, list=19%, signal=40%	NA	NA	No	Not significant
REACTOME_TRANSCRIPTIONAL_REGULATION_BY_SMALL_RNAS	63	-0.338163	-1.12381	0.233533	0.366758	1	3711	tags=54%, list=24%, signal=71%	NA	NA	No	Not significant
GO_RESPONSE_TO_OSMOTIC_STRESS	71	-0.331867	-1.12351	0.258278	0.367068	1	1918	tags=23%, list=13%, signal=26%	NA	NA	No	Not significant
GO_ESTABLISHMENT_OR_MAINTENANCE_OF_CELL_POLARITY	195	-0.286545	-1.12321	0.141667	0.367375	1	2083	tags=22%, list=14%, signal=25%	NA	NA	No	Not significant
GO_REGULATION_OF_MULTI_ORGANISM_PROCESS	333	-0.268831	-1.12284	0.0649351	0.367902	1	1954	tags=18%, list=13%, signal=21%	NA	NA	No	Not significant
GO_REGULATION_OF_SMALL_MOLECULE_METABOLIC_PROCESS	305	0.343466	1.23717	0.0482509	0.367919	1	2674	tags=25%, list=18%, signal=29%	NA	NA	No	Not significant
GO_NEGATIVE_REGULATION_OF_CYTOKINE_SECRETION	48	0.431327	1.23734	0.169753	0.367994	1	1625	tags=23%, list=11%, signal=26%	NA	NA	No	Not significant
GO_APPENDAGE_DEVELOPMENT	146	0.36888	1.23744	0.096	0.368237	1	3880	tags=34%, list=25%, signal=45%	NA	NA	No	Not significant
KEGG_ADIPOCYTOKINE_SIGNALING_PATHWAY	64	0.408555	1.23684	0.145803	0.368255	1	2362	tags=27%, list=15%, signal=31%	NA	NA	No	Not significant
GO_ESTABLISHMENT_OF_PROTEIN_LOCALIZATION_TO_VACUOLE	41	0.440928	1.2362	0.168909	0.368347	1	2420	tags=27%, list=16%, signal=32%	NA	NA	No	Not significant
GO_PLATELET_ALPHA_GRANULE	79	0.394838	1.23625	0.142857	0.368697	1	2444	tags=25%, list=16%, signal=30%	NA	NA	No	Not significant
GO_POSITIVE_REGULATION_OF_HEART_CONTRACTION	30	0.471045	1.23639	0.183871	0.368875	1	2331	tags=13%, list=15%, signal=16%	NA	NA	No	Not significant
GO_SPERM_MOTILITY	60	-0.340105	-1.12172	0.230284	0.369985	1	2527	tags=18%, list=17%, signal=22%	NA	NA	No	Not significant
GO_PHOSPHATIDYLINOSITOL_BINDING	217	0.350976	1.23405	0.0654912	0.372636	1	2714	tags=24%, list=18%, signal=29%	NA	NA	No	Not significant
GO_MUSCLE_CELL_MIGRATION	76	0.401089	1.23365	0.141802	0.372664	1	2142	tags=22%, list=14%, signal=26%	NA	NA	No	Not significant
GO_EXTRACELLULAR_STRUCTURE_ORGANIZATION	375	0.337554	1.23424	0.0466439	0.372693	1	2092	tags=20%, list=14%, signal=23%	NA	NA	No	Not significant
GO_REGULATION_OF_VIRAL_LIFE_CYCLE	116	-0.30451	-1.12015	0.198413	0.373071	1	2110	tags=21%, list=14%, signal=24%	NA	NA	No	Not significant
GO_STEROID_BIOSYNTHETIC_PROCESS	169	0.361554	1.23368	0.101828	0.373075	1	2246	tags=21%, list=15%, signal=24%	NA	NA	No	Not significant
GO_SMAD_PROTEIN_SIGNAL_TRANSDUCTION	57	0.417228	1.233	0.153274	0.373205	1	1898	tags=19%, list=12%, signal=22%	NA	NA	No	Not significant
GO_NEUROTRANSMITTER_RECEPTOR_COMPLEX	45	0.438229	1.23316	0.164688	0.373302	1	2885	tags=31%, list=19%, signal=38%	NA	NA	No	Not significant
GO_NUCLEASE_ACTIVITY	171	-0.293557	-1.11966	0.168142	0.37378	1	3757	tags=33%, list=25%, signal=44%	NA	NA	No	Not significant
GO_POSITIVE_REGULATION_OF_AXON_EXTENSION	39	0.446235	1.23232	0.191759	0.373858	1	2860	tags=31%, list=19%, signal=38%	NA	NA	No	Not significant
GO_INSULIN_SECRETION_INVOLVED_IN_CELLULAR_RESPONSE_TO_GLUCOSE_STIMULUS	57	0.423352	1.23238	0.165379	0.374205	1	1172	tags=16%, list=8%, signal=17%	NA	NA	No	Not significant
GO_G0_TO_G1_TRANSITION	40	-0.359157	-1.11914	0.274457	0.374229	1	3924	tags=50%, list=26%, signal=67%	NA	NA	No	Not significant
GO_REGULATION_OF_GLIAL_CELL_DIFFERENTIATION	58	-0.345802	-1.11927	0.280864	0.374304	1	1051	tags=17%, list=7%, signal=18%	NA	NA	No	Not significant
PID_FRA_PATHWAY	34	-0.383555	-1.11886	0.275	0.374519	1	2119	tags=29%, list=14%, signal=34%	NA	NA	No	Not significant
GO_PEPTIDE_SECRETION	478	-0.260306	-1.11827	0.0357143	0.374828	1	1324	tags=11%, list=9%, signal=12%	NA	NA	No	Not significant
GO_UBIQUITIN_LIKE_PROTEIN_LIGASE_BINDING	279	-0.272625	-1.1183	0.10929	0.375095	1	2674	tags=26%, list=18%, signal=31%	NA	NA	No	Not significant
GO_LIVER_REGENERATION	31	-0.391901	-1.11796	0.291444	0.375141	1	3813	tags=35%, list=25%, signal=47%	NA	NA	No	Not significant
GO_REGULATION_OF_CARDIAC_MUSCLE_CONTRACTION	65	-0.334957	-1.11839	0.277419	0.375231	1	920	tags=11%, list=6%, signal=11%	NA	NA	No	Not significant
GO_REGULATION_OF_RECEPTOR_INTERNALIZATION	46	0.433532	1.23158	0.174455	0.375234	1	2911	tags=20%, list=19%, signal=24%	NA	NA	No	Not significant
GO_CELL_JUNCTION_ASSEMBLY	224	0.349528	1.23031	0.0730479	0.375488	1	2365	tags=24%, list=15%, signal=28%	NA	NA	No	Not significant
GO_AXON_EXTENSION	111	0.379022	1.23108	0.128378	0.375533	1	2695	tags=28%, list=18%, signal=34%	NA	NA	No	Not significant
HALLMARK_KRAS_SIGNALING_UP	184	0.35801	1.23123	0.0898588	0.375623	1	1768	tags=17%, list=12%, signal=19%	NA	NA	No	Not significant
GO_PLASMA_MEMBRANE_RECEPTOR_COMPLEX	164	0.362268	1.23033	0.0914948	0.37592	1	3331	tags=29%, list=22%, signal=37%	NA	NA	No	Not significant
REACTOME_TRANS_GOLGI_NETWORK_VESICLE_BUDDING	68	0.40978	1.23047	0.158708	0.376022	1	2729	tags=31%, list=18%, signal=37%	NA	NA	No	Not significant
KEGG_INSULIN_SIGNALING_PATHWAY	126	0.373559	1.23065	0.112813	0.376068	1	2764	tags=29%, list=18%, signal=36%	NA	NA	No	Not significant
GO_RESPONSE_TO_IRON_ION	31	0.466008	1.22866	0.204248	0.376263	1	705	tags=13%, list=5%, signal=14%	NA	NA	No	Not significant
GO_MESENCHYMAL_CELL_DIFFERENTIATION	183	0.359005	1.22839	0.0977242	0.376415	1	1959	tags=21%, list=13%, signal=24%	NA	NA	No	Not significant
GO_CARDIAC_MUSCLE_TISSUE_DEVELOPMENT	175	0.360859	1.22876	0.0859375	0.376497	1	1601	tags=16%, list=10%, signal=18%	NA	NA	No	Not significant
GO_REGULATION_OF_CELL_MORPHOGENESIS_INVOLVED_IN_DIFFERENTIATION	276	0.343413	1.22943	0.0779537	0.376699	1	2920	tags=26%, list=19%, signal=32%	NA	NA	No	Not significant
GO_NEGATIVE_REGULATION_OF_FAT_CELL_DIFFERENTIATION	43	0.433031	1.2292	0.160572	0.37679	1	2565	tags=35%, list=17%, signal=42%	NA	NA	No	Not significant
GO_COGNITION	243	0.348604	1.22881	0.0779874	0.376824	1	2426	tags=20%, list=16%, signal=23%	NA	NA	No	Not significant
GO_INTEGRIN_MEDIATED_SIGNALING_PATHWAY	93	0.388277	1.22891	0.125535	0.377076	1	1793	tags=22%, list=12%, signal=24%	NA	NA	No	Not significant
GO_CELLULAR_CARBOHYDRATE_METABOLIC_PROCESS	232	0.349589	1.22945	0.0508055	0.377128	1	2825	tags=28%, list=19%, signal=34%	NA	NA	No	Not significant
GO_NEGATIVE_REGULATION_OF_CELLULAR_RESPONSE_TO_GROWTH_FACTOR_STIMULUS	123	0.374386	1.22742	0.115281	0.37737	1	2326	tags=21%, list=15%, signal=25%	NA	NA	No	Not significant
GO_REGULATION_OF_HUMORAL_IMMUNE_RESPONSE	48	0.430275	1.2277	0.186728	0.377642	1	1070	tags=13%, list=7%, signal=13%	NA	NA	No	Not significant
GO_CIRCADIAN_REGULATION_OF_GENE_EXPRESSION	50	0.424074	1.22749	0.178788	0.37769	1	2989	tags=34%, list=20%, signal=42%	NA	NA	No	Not significant
KEGG_TGF_BETA_SIGNALING_PATHWAY	79	0.394711	1.22589	0.138929	0.378433	1	887	tags=11%, list=6%, signal=12%	NA	NA	No	Not significant
REACTOME_TRANSCRIPTIONAL_REGULATION_BY_E2F6	33	-0.385345	-1.11622	0.256831	0.378517	1	3924	tags=55%, list=26%, signal=73%	NA	NA	No	Not significant
PID_NETRIN_PATHWAY	32	0.455851	1.22677	0.187005	0.378595	1	1511	tags=19%, list=10%, signal=21%	NA	NA	No	Not significant
GO_POSTSYNAPSE_ORGANIZATION	146	0.363819	1.22592	0.109141	0.378838	1	2832	tags=25%, list=19%, signal=31%	NA	NA	No	Not significant
REACTOME_PRE_NOTCH_EXPRESSION_AND_PROCESSING	66	0.40569	1.22528	0.151786	0.378911	1	3110	tags=32%, list=20%, signal=40%	NA	NA	No	Not significant
GO_REGULATION_OF_MUSCLE_SYSTEM_PROCESS	194	0.352474	1.22546	0.0933998	0.378953	1	1319	tags=11%, list=9%, signal=12%	NA	NA	No	Not significant
GO_RIBOSOME_BINDING	55	-0.348304	-1.11574	0.253602	0.37925	1	2997	tags=36%, list=20%, signal=45%	NA	NA	No	Not significant
GO_POSITIVE_REGULATION_OF_COLD_INDUCED_THERMOGENESIS	92	0.38513	1.22592	0.138528	0.379297	1	3329	tags=29%, list=22%, signal=37%	NA	NA	No	Not significant
PID_BETA_CATENIN_NUC_PATHWAY	63	0.410769	1.2244	0.168168	0.379668	1	2568	tags=27%, list=17%, signal=32%	NA	NA	No	Not significant
GO_EMBRYONIC_ORGAN_MORPHOGENESIS	234	0.344825	1.22362	0.0925926	0.379712	1	3177	tags=25%, list=21%, signal=31%	NA	NA	No	Not significant
GO_POSITIVE_REGULATION_OF_NEURON_PROJECTION_DEVELOPMENT	253	0.347595	1.22475	0.0842491	0.379723	1	3074	tags=27%, list=20%, signal=34%	NA	NA	No	Not significant
GO_GLUTAMATERGIC_SYNAPSE	312	0.343329	1.22593	0.0675355	0.379774	1	2629	tags=22%, list=17%, signal=26%	NA	NA	No	Not significant
GO_REGULATION_OF_SYNAPTIC_VESICLE_CYCLE	105	0.38008	1.22611	0.127923	0.379778	1	2406	tags=21%, list=16%, signal=25%	NA	NA	No	Not significant
GO_COLLAGEN_CATABOLIC_PROCESS	38	0.446641	1.22369	0.174383	0.380016	1	684	tags=13%, list=4%, signal=14%	NA	NA	No	Not significant
GO_CELLULAR_RESPONSE_TO_ACID_CHEMICAL	182	0.35415	1.22444	0.0914867	0.380032	1	2455	tags=23%, list=16%, signal=27%	NA	NA	No	Not significant
GO_REGULATION_OF_NEUROLOGICAL_SYSTEM_PROCESS	105	0.38155	1.22394	0.12536	0.380304	1	2226	tags=20%, list=15%, signal=23%	NA	NA	No	Not significant
GO_KETONE_BIOSYNTHETIC_PROCESS	37	0.445643	1.22317	0.192901	0.380329	1	1951	tags=32%, list=13%, signal=37%	NA	NA	No	Not significant
GO_FACE_DEVELOPMENT	44	0.436783	1.22374	0.171115	0.380345	1	3104	tags=30%, list=20%, signal=37%	NA	NA	No	Not significant
GO_LEUKOCYTE_DIFFERENTIATION	433	-0.257907	-1.11454	0.0588235	0.381241	1	2399	tags=22%, list=16%, signal=25%	NA	NA	No	Not significant
GO_EXONUCLEASE_ACTIVITY	75	-0.323162	-1.1143	0.267974	0.381452	1	3360	tags=33%, list=22%, signal=43%	NA	NA	No	Not significant
GO_INTERLEUKIN_6_PRODUCTION	117	-0.308516	-1.11458	0.212329	0.381489	1	1659	tags=19%, list=11%, signal=21%	NA	NA	No	Not significant
GO_REGULATION_OF_SIGNALING_RECEPTOR_ACTIVITY	412	-0.261788	-1.11345	0.110236	0.382974	1	1732	tags=14%, list=11%, signal=16%	NA	NA	No	Not significant
GO_P_BODY	75	-0.32549	-1.11317	0.233974	0.383308	1	2781	tags=28%, list=18%, signal=34%	NA	NA	No	Not significant
GO_9PLUS0_NON_MOTILE_CILIUM	91	0.381202	1.22115	0.127273	0.38496	1	948	tags=11%, list=6%, signal=12%	NA	NA	No	Not significant
GO_ACTIN_MEDIATED_CELL_CONTRACTION	98	-0.308449	-1.11215	0.205674	0.385205	1	1067	tags=10%, list=7%, signal=11%	NA	NA	No	Not significant
GO_REGULATION_OF_EMBRYONIC_DEVELOPMENT	113	0.37114	1.22047	0.130374	0.386162	1	2701	tags=25%, list=18%, signal=30%	NA	NA	No	Not significant
GO_REGULATION_OF_EXTENT_OF_CELL_GROWTH	100	0.378392	1.22003	0.128058	0.386799	1	2695	tags=27%, list=18%, signal=33%	NA	NA	No	Not significant
GO_CELL_CELL_JUNCTION	398	-0.264566	-1.11111	0.0928571	0.387114	1	1237	tags=14%, list=8%, signal=14%	NA	NA	No	Not significant
GO_SARCOLEMMA	123	0.368211	1.21906	0.115068	0.387736	1	1310	tags=11%, list=9%, signal=11%	NA	NA	No	Not significant
KEGG_PURINE_METABOLISM	145	-0.292172	-1.11058	0.191235	0.387947	1	2626	tags=28%, list=17%, signal=34%	NA	NA	No	Not significant
GO_POSITIVE_REGULATION_OF_EPITHELIAL_CELL_PROLIFERATION	164	0.357748	1.2182	0.090175	0.387973	1	1971	tags=16%, list=13%, signal=19%	NA	NA	No	Not significant
GO_TRANSCRIPTION_COFACTOR_BINDING	35	0.448397	1.21878	0.179128	0.38798	1	1786	tags=29%, list=12%, signal=32%	NA	NA	No	Not significant
GO_APPENDAGE_MORPHOGENESIS	119	0.375709	1.2191	0.114441	0.388118	1	3880	tags=34%, list=25%, signal=46%	NA	NA	No	Not significant
GO_CAMERA_TYPE_EYE_DEVELOPMENT	264	0.341367	1.21926	0.0864799	0.388176	1	2008	tags=15%, list=13%, signal=17%	NA	NA	No	Not significant
GO_DENDRITE_DEVELOPMENT	207	0.352337	1.21849	0.0972906	0.388201	1	3136	tags=28%, list=21%, signal=34%	NA	NA	No	Not significant
GO_PROTEIN_TYROSINE_KINASE_ACTIVITY	122	0.370365	1.2182	0.106469	0.388446	1	1526	tags=17%, list=10%, signal=19%	NA	NA	No	Not significant
GO_REGULATION_OF_MULTICELLULAR_ORGANISM_GROWTH	63	0.407139	1.21767	0.14456	0.388771	1	2764	tags=25%, list=18%, signal=31%	NA	NA	No	Not significant
GO_CELLULAR_METABOLIC_COMPOUND_SALVAGE	30	-0.389983	-1.10947	0.303763	0.390103	1	2612	tags=40%, list=17%, signal=48%	NA	NA	No	Not significant
GO_RESPONSE_TO_AMINE	35	-0.366483	-1.1087	0.297814	0.390825	1	1681	tags=26%, list=11%, signal=29%	NA	NA	No	Not significant
GO_CELL_LEADING_EDGE	367	0.331879	1.21666	0.056	0.390833	1	3059	tags=24%, list=20%, signal=30%	NA	NA	No	Not significant
GO_REGULATION_OF_POTASSIUM_ION_TRANSPORT	77	-0.322884	-1.10876	0.250814	0.391016	1	791	tags=8%, list=5%, signal=8%	NA	NA	No	Not significant
GO_CILIARY_PART	382	-0.264903	-1.10878	0.125	0.391327	1	2288	tags=17%, list=15%, signal=20%	NA	NA	No	Not significant
GO_POSITIVE_REGULATION_OF_REACTIVE_OXYGEN_SPECIES_BIOSYNTHETIC_PROCESS	45	0.429291	1.21626	0.164157	0.39135	1	1800	tags=27%, list=12%, signal=30%	NA	NA	No	Not significant
KEGG_REGULATION_OF_ACTIN_CYTOSKELETON	195	-0.279774	-1.10816	0.136986	0.391668	1	952	tags=10%, list=6%, signal=11%	NA	NA	No	Not significant
GO_STRIATED_MUSCLE_CELL_DIFFERENTIATION	226	0.343943	1.2157	0.110553	0.392321	1	2012	tags=18%, list=13%, signal=21%	NA	NA	No	Not significant
GO_PATHWAY_RESTRICTED_SMAD_PROTEIN_PHOSPHORYLATION	52	0.418215	1.21485	0.165663	0.394028	1	1667	tags=15%, list=11%, signal=17%	NA	NA	No	Not significant
GO_COFACTOR_METABOLIC_PROCESS	380	0.33322	1.21461	0.0624264	0.394171	1	2198	tags=20%, list=14%, signal=23%	NA	NA	No	Not significant
BIOCARTA_NFAT_PATHWAY	43	0.427507	1.21433	0.197161	0.394386	1	2764	tags=30%, list=18%, signal=37%	NA	NA	No	Not significant
GO_PHOSPHOPROTEIN_BINDING	81	-0.313542	-1.10679	0.255385	0.394453	1	1259	tags=16%, list=8%, signal=17%	NA	NA	No	Not significant
GO_VASCULAR_PROCESS_IN_CIRCULATORY_SYSTEM	123	0.36905	1.21397	0.137415	0.394849	1	1304	tags=11%, list=9%, signal=11%	NA	NA	No	Not significant
GO_CELLULAR_RESPONSE_TO_ANTIBIOTIC	127	-0.298664	-1.1063	0.218391	0.394896	1	1780	tags=22%, list=12%, signal=25%	NA	NA	No	Not significant
GO_RIBONUCLEASE_ACTIVITY	92	-0.313088	-1.10643	0.244898	0.39492	1	3661	tags=34%, list=24%, signal=44%	NA	NA	No	Not significant
GO_L_AMINO_ACID_TRANSPORT	57	0.416702	1.21359	0.179758	0.395258	1	2626	tags=35%, list=17%, signal=42%	NA	NA	No	Not significant
GO_POSITIVE_REGULATION_OF_INTERLEUKIN_2_PRODUCTION	30	-0.389106	-1.10598	0.319202	0.395281	1	1141	tags=13%, list=7%, signal=14%	NA	NA	No	Not significant
GO_TRANS_GOLGI_NETWORK	202	0.348542	1.21306	0.100756	0.396143	1	2930	tags=26%, list=19%, signal=32%	NA	NA	No	Not significant
GO_REGULATION_OF_ACTIN_FILAMENT_BASED_MOVEMENT	39	-0.362092	-1.10465	0.304615	0.397439	1	920	tags=13%, list=6%, signal=14%	NA	NA	No	Not significant
GO_PROTEIN_CONTAINING_COMPLEX_LOCALIZATION	258	-0.275471	-1.10481	0.159763	0.397442	1	2978	tags=27%, list=20%, signal=33%	NA	NA	No	Not significant
GO_NEGATIVE_REGULATION_OF_T_CELL_PROLIFERATION	47	-0.357036	-1.1043	0.276423	0.397562	1	1439	tags=21%, list=9%, signal=23%	NA	NA	No	Not significant
GO_PLATELET_ACTIVATION	136	-0.292676	-1.10441	0.217573	0.397645	1	987	tags=10%, list=6%, signal=11%	NA	NA	No	Not significant
GO_STEROID_HORMONE_RECEPTOR_BINDING	82	-0.316574	-1.10373	0.248387	0.397799	1	3258	tags=30%, list=21%, signal=39%	NA	NA	No	Not significant
GO_GLYCOLYTIC_PROCESS	97	-0.308132	-1.10397	0.23	0.397966	1	2917	tags=36%, list=19%, signal=44%	NA	NA	No	Not significant
PID_P53_REGULATION_PATHWAY	53	-0.346317	-1.10374	0.280597	0.398117	1	2412	tags=28%, list=16%, signal=33%	NA	NA	No	Not significant
GO_POSITIVE_REGULATION_OF_T_CELL_MEDIATED_IMMUNITY	34	-0.372942	-1.10321	0.289894	0.398298	1	1471	tags=18%, list=10%, signal=19%	NA	NA	No	Not significant
GO_SARCOPLASMIC_RETICULUM_MEMBRANE	35	-0.36539	-1.10322	0.298103	0.398636	1	522	tags=6%, list=3%, signal=6%	NA	NA	No	Not significant
GO_NEGATIVE_REGULATION_OF_ALPHA_BETA_T_CELL_ACTIVATION	33	-0.376904	-1.10251	0.315789	0.399487	1	1304	tags=18%, list=9%, signal=20%	NA	NA	No	Not significant
GO_POSITIVE_REGULATION_OF_EPIDERMIS_DEVELOPMENT	32	-0.38292	-1.10233	0.314917	0.399587	1	1887	tags=28%, list=12%, signal=32%	NA	NA	No	Not significant
GO_DENDRITIC_SPINE_DEVELOPMENT	85	0.389802	1.21138	0.130194	0.400114	1	1622	tags=18%, list=11%, signal=20%	NA	NA	No	Not significant
GO_PEPTIDYL_TYROSINE_MODIFICATION	321	-0.267357	-1.10178	0.162162	0.400562	1	2385	tags=22%, list=16%, signal=25%	NA	NA	No	Not significant
GO_ALPHA_BETA_T_CELL_ACTIVATION	119	-0.297475	-1.10116	0.257812	0.400898	1	1607	tags=15%, list=11%, signal=17%	NA	NA	No	Not significant
GO_CYTOKINETIC_PROCESS	37	-0.368452	-1.10128	0.280749	0.400958	1	2742	tags=41%, list=18%, signal=49%	NA	NA	No	Not significant
GO_BODY_MORPHOGENESIS	47	0.420476	1.21084	0.181818	0.40102	1	1712	tags=17%, list=11%, signal=19%	NA	NA	No	Not significant
GO_PROTEIN_N_LINKED_GLYCOSYLATION	70	-0.329715	-1.10141	0.251613	0.401028	1	3419	tags=34%, list=22%, signal=44%	NA	NA	No	Not significant
GO_ORGANIC_ANION_TRANSPORT	405	0.332934	1.21045	0.0665901	0.401038	1	2206	tags=20%, list=14%, signal=23%	NA	NA	No	Not significant
GO_MONOSACCHARIDE_CATABOLIC_PROCESS	35	0.457395	1.21054	0.20684	0.40131	1	198	tags=6%, list=1%, signal=6%	NA	NA	No	Not significant
GO_DICARBOXYLIC_ACID_TRANSPORT	83	-0.314945	-1.10023	0.24918	0.401642	1	760	tags=12%, list=5%, signal=13%	NA	NA	No	Not significant
GO_REGULATION_OF_CELL_CYCLE_CHECKPOINT	31	-0.382605	-1.10007	0.288828	0.401651	1	4334	tags=58%, list=28%, signal=81%	NA	NA	No	Not significant
GO_TRANS_GOLGI_NETWORK_MEMBRANE	78	-0.318504	-1.10046	0.25784	0.401793	1	744	tags=10%, list=5%, signal=11%	NA	NA	No	Not significant
GO_KINESIN_COMPLEX	47	-0.347909	-1.1003	0.292614	0.401809	1	2491	tags=34%, list=16%, signal=41%	NA	NA	No	Not significant
GO_ACTININ_BINDING	35	-0.368335	-1.09965	0.269129	0.401907	1	2532	tags=23%, list=17%, signal=27%	NA	NA	No	Not significant
REACTOME_SIGNALING_BY_RAS_MUTANTS	53	-0.340966	-1.0998	0.282421	0.401928	1	3700	tags=32%, list=24%, signal=42%	NA	NA	No	Not significant
GO_FIBROBLAST_PROLIFERATION	78	-0.31943	-1.10054	0.22884	0.401948	1	2164	tags=23%, list=14%, signal=27%	NA	NA	No	Not significant
REACTOME_GOLGI_ASSOCIATED_VESICLE_BIOGENESIS	52	0.415219	1.2096	0.178679	0.402265	1	2310	tags=29%, list=15%, signal=34%	NA	NA	No	Not significant
KEGG_WNT_SIGNALING_PATHWAY	129	0.367205	1.20967	0.133697	0.402563	1	2256	tags=19%, list=15%, signal=22%	NA	NA	No	Not significant
GO_PROTEIN_FOLDING	191	-0.279989	-1.09906	0.152466	0.402985	1	1962	tags=23%, list=13%, signal=26%	NA	NA	No	Not significant
GO_REGULATION_OF_LIPID_TRANSPORT	90	0.373089	1.20872	0.166176	0.403077	1	2019	tags=21%, list=13%, signal=24%	NA	NA	No	Not significant
GO_NUCLEAR_RECEPTOR_TRANSCRIPTION_COACTIVATOR_ACTIVITY	61	0.405575	1.20887	0.17737	0.403153	1	2559	tags=30%, list=17%, signal=35%	NA	NA	No	Not significant
GO_MESENCHYME_DEVELOPMENT	230	0.341938	1.20826	0.0865854	0.403292	1	1959	tags=20%, list=13%, signal=23%	NA	NA	No	Not significant
GO_PHAGOCYTIC_VESICLE	117	0.369999	1.20782	0.143046	0.403412	1	3021	tags=27%, list=20%, signal=34%	NA	NA	No	Not significant
[truncated: 2,019 more rows]
